# Supplementary material for: Biofilm Matrix Regulation by Candida albicans Zap1
Source: PLoS Biol. 2009 Jun 16;7(6):e1000133. doi: 10.1371/journal.pbio.1000133 (PMC2688839; doi:10.1371/journal.pbio.1000133)
Supplement: Dataset S2 — Oligonucleotide sequences. This file gives the specific nucleotide sequence for each oligonucleotide. (0.04 MB XLS) [file pbio.1000133.s002.xls]

## Sheet: Sheet1
Primer Name	Sequence (5'-3')
CSR1null-5DR	GTA ATG CCG TGT GGT GTT ACT TGG TAG CAC TTT GAT CAT CTA TAC ACG ACG TAT CTT AAT TTA GAA GTA AAT CCC TTT ACA ATA ACA ACA ATA AGA AGA AGT TTC CCA GTC ACG ACG TT
CSR1null-3DR	CGA AAC AAC ATA TTA GCA CAT TTT TGA AAA TAT TAC ATT ATC GAC AGT GTC TTT GAT TGC TAT GAA TGT ACA CCT CTC CTC TTT AGT CAT CTC ATT TAC TCG TGG AAT TGT GAG CGG ATA
CSR1nullext5det	CAA GCT GGA GTA ATG ACA AC
CSR1nullext3det	CGT ACA AGT TAA TTC TTT AC
IFD4-F-OE-Ag-NAT-Ag-p-CJN	TAT AGA GAA CAT TCA AGC TTG GTG TTG TTA TAG ATG ATT TGA TTA ATA ATG TAA AAA ATT GAA AGC AAA TAC ATC GGT TTG TCG GAT AAT ATC ATT TCT GAT CAA GCT TGC CTC GTC CCC
IFD4-R-OE-Ag-NAT-Ag-TDH3p-CJN	CGA TGT CAC CAT TAA AAC CTC TCC AAC TGG ATC CCA ATC TCA TAG TAC CGA CAG CAA CAG TGT TGA CCT TCA AAC CAG ATT TAC CTA ATC TGG TGA CCA TAT TTG AAT TCA ATT GTG ATG
IFD4-OE-F-det-CJN	ATT CCC TTG TTT TTT GAA AAA AGC
IFD6-F-OE-Ag-NAT-Ag-p-CJN	AAA AGG ACT TTG CAC CTT TCT TTC TTT CTT TCT TTA GCT GAC GAT TTC TAA GTT GTT AAC TAT TTC GGT AAA AGT TGT CAA AGA TTA AAC ATT ATG TGT TAT CAA GCT TGC CTC GTC CCC
IFD6-R-OE-Ag-NAT-Ag-TDH3p-CJN	TCC AAT TTG AAC CTA ATC TCA TAG TAC CAA TGG CGA CAG TAT TGA CTT TCA AAC CAG ATT TTC CCA ATC TGG TAA CCA TTT TTG ATT TAT CGA TTG ACA TAT TTG AAT TCA ATT GTG ATG
IFD6-OE-F-det-CJN	TCA TAA ACC ATT TTG GAA AAT GTA TCC
ZRT2-F-OE-Ag-NAT-Ag-TEF1p	AGC TAA TAA TTT AAA GCC AAA CTG AGT CTT TCA ACA ACT ACA ATA GTG ATT ATA CCC GAA ACG CAA AAT AAT AAA AAC TAA TAT TGA CAA TTA AAT TAT TAT CAA GCT TGC CTC GTC CCC
ZRT2-R-OE-Ag-NAT-Ag-TDH3p-CJN	AAA TTC TTG TTC CAA TAT TCC CAT TAT AAT CAT TAT CTG TGG GAC ATT CAT CCC TTT TGT TCA AAT ATT CAA ATA CTT GGG AAA TGG AAT CAC TAT TCA TAT TTG AAT TCA ATT GTG ATG
ZRT2-OE-F-det	CAT ACA CTT ACT GAG AAG AAC C
ZRT1-F-OE-Ag-NAT-Ag-TEF1p-CJN	AAC AAA TCT GGT AAC CGT AAC TGG TGC AGC AAC GGA AAA AGC AAA AAA TAA ACA AAA CAA TAA ATA ATT CAT ATT TCG AGA GAA AGT TTG TGA TTA TAG AAT CAA GCT TGC CTC GTC CCC
ZRT1-R-OE-Ag-NAT-Ag-TDH3p-CJN	CCG TGG TTG CTA ATC TGT AGC TTC TGG TTG ATA AAA CTG TCA CAG TTT CTG TAT AAA CCT TAG TCA ATA AAC CGA TGA AAA ATA AAT GGG TAA ACT TCA TAT TTG AAT TCA ATT GTG ATG
ZRT1-OE-F-det-CJN	TAA TTG AGC TTC TTG CAA CCC AGT
PRA1-F-OE-Ag-NAT-Ag-p-CJN	GGT AAA CTT CAT TGA TGT TGT TAA TTT TTA GAG AGC TAC CAC CAA AAA CAT ATT CAG CAA AGG CTA CCT TTA TAT TAA TTA TTC CGT TTT CCA AGA TTC CAT CAA GCT TGC CTC GTC CCC
PRA1-R-OE-Ag-NAT-Ag-TDH3p-CJN	GCC AAT CGT AAC CTG TAG GTG AAG CAT CAA CAA ATC TGG TAA CCG TAA CTG GTG CAG CAA CGG AAA AAG CAA AAA ATA AAC AAA ACA ATA AAT AAT TCA TAT TTG AAT TCA ATT GTG ATG
PRA1-OE-F-det-CJN	TAA GTA AAC AGT ACC ATC AGT AGG G
4899-F-OE-Ag-NAT-Ag-p-CJN	GTT TTA TTC CAC AAA AGT TGA ACT AAC TAC AAA GCC CCC CAA ATT GAG TTT TAA CCA ACC CTA CCA TCA CTG AAA TTG TTC ATC ATC AAA AAC AAA GAA TAT CAA GCT TGC CTC GTC CCC
4899-R-OE-Ag-NAT-Ag-TDH3p-CJN	TTT TTT GGG CTT CTT CTG CAC TAC TAC TAC TTG TTG GAG CGG CAT TGA CAA TTG AAG TAA GAC CCA AAG CAG TAA CAA ATA CCT TGG ATA ACA ATT TCA TAT TTG AAT TCA ATT GTG ATG
4899-OE-F-det-CJN	TAT AAT TGC TTC CAT TCT TCA TGG AG
999-F-OE-Ag-NAT-Ag-p-CJN	ACT CCA CAA GTT TGG AGA TTC TTT GTC ACC TGA TAG CTA AGG TTT GAT TAA TAG TAT TTT GAA TTA GCT TTG GCT TAC TCC ACT CGA GGA CTA AAT GAA GAT CAA GCT TGC CTC GTC CCC
999-R-OE-Ag-NAT-Ag-TDH3p-CJN	TTT TTT GGG CGT TCT CGG CGC TAC TGC TAC TTG TTG GTG CAG CAC TGG CAA TTG AAG AAA GAC CCA AAG CAG CAA CAA ATA CCT TGG ATA ACA ATT TCA TAT TTG AAT TCA ATT GTG ATG
999-OE-F-det-CJN	TTG TAA CCA ATA AAG GGG CGA C
ADH5-F-OE-Ag-NAT-Ag-p-CJN	CGT TAG TTG ACG ATT GAG GTC AGT ATT TCC ATT TTT TTC TCT CTC TCT CCT CCG CCT CCC CGC CTT ATC CCT TTT CTA GGC TCC CAC CAC ACC CCT CAC TAT CAA GCT TGC CTC GTC CCC
ADH5-R-OE-Ag-NAT-Ag-TDH3p-CJN	ATT GAC CAG CAC CTG GCT TGT TAA CCG GCA AGT CTT TTT TCA AAT TAA GAC CAC TAG CTT TAT TAT AAA AAA ATC CGT ACT GAG TAG ATG GAA TTG ACA TAT TTG AAT TCA ATT GTG ATG
ADH5-OE-F-det-CJN	TCT ATT TCC ACT TCT ACG TAC AAC
YWP1-F-OE-Ag-NAT-Ag-p-CJN	GAA ATT TTA CAG CTT TTG CAG CTT TTT ATC ACC ACA CAC ACT ACT TTT GTA TAT TTC TTT TTC TTC TTT TCT TTT TTG CAG TAT TAT ATT TTA TTG TGT TAT CAA GCT TGC CTC GTC CCC
YWP1-R-OE-Ag-NAT-Ag-TDH3p-CJN	CAA CTT GTT GGT TAT CAA CCA AAC AAG CAA CAT CTT GAG CTA AAG TGG TGG TAG CAG CAA ATA ATG CAC TTG CAG CAG CAA AAA TAG TAG ATA CCT TCA TAT TTG AAT TCA ATT GTG ATG
YWP1-OE-F-det-CJN	GTT GTT GTT GTT TAT TTT TGA CTT TT
3499-F-OE-Ag-NAT-Ag-p-CJN	AGA CCA ACA AAT TTG ACA TCA TCG ACA GAA ATT ACA TTC TTG GCC CAT CAA TAG CAA CAT CAA CAA CAA TAG AGA TCT CCA CAC TTT TTA TTA TGT AGA AAT CAA GCT TGC CTC GTC CCC
3499-R-OE-Ag-NAT-Ag-TDH3p-CJN	GTG GTG GAT AAC CAA AAG TTT TCA AAG TGA CTG TTC TTA AGG CAG TAG CAG ATT GAG CAA GAG CGA CGA TAG CAA TTG AGG TAA TAG TAG CGA ATT TCA TAT TTG AAT TCA ATT GTG ATG
3499-OE-F-det-CJN	GTA CAA TAA GAC TAT TTG TTA TTT AGA CTT GG
4384-F-OE-Ag-NAT-Ag-p-CJN	AAG AAA AAT AAT AAA AGA AAG ATT TAT TGC AAT AAA ACG ATA GTT TGT AAC CAA GCT GTC AAC CTG TCA CCC AGA TAT TCG TCA TTA TAG AAA AAG AAG TAT CAA GCT TGC CTC GTC CCC
4384-R-OE-Ag-NAT-Ag-TDH3p-CJN	ACC CTT CCT CGT GTT CAT ATT TGG GCT TGT TTT CCT TGG TCT CAT CAT ATA CAT CAG TTC CAA ACA AAC CGG AAT TAT TTT CCA GTG AAA CAG ACA GCA TAT TTG AAT TCA ATT GTG ATG
4384-OE-F-det-CJN	GAA AAC ACA AAC GTA TAA ATT GCT CAG
HGT2-F-OE-Ag-NAT-Ag-p-CJN	CTG CCT TTA TTT ATG TAT CTT ACC AGT GTT GCA TTG CTG GCT GGT TCC AGG TCA TTC TTT TAC CTG TCG GTC TTT TTT TTG TTT GTT TAA CTG CAA ACT TAT CAA GCT TGC CTC GTC CCC
HGT2-R-OE-Ag-NAT-Ag-TDH3p-CJN	TAG CAA TGA AGA AAA CAT TGT AAA TTT TTG GAA GCT TAT CCA AAT AAG CAT TAA TTT TTA AAG CAG GTC CAG AAA AGA TTC TTT CGA TCT TGG ACG ACA TAT TTG AAT TCA ATT GTG ATG
HGT2-OE-F-det-CJN	TGC AGA GTC AAC AAT CTA ATG GC
AHO276	AAC TCG AGC GGA TCC CCG GGT TAA TTA A
AHO277	AAC TCG AGC GCG AAT TCA CTA GTG ATT GAT TAA
3794MycFnostop-CJN	ATG TGG ACA ATC GTT TGA TAA GAA AGG AGT ATT TAA TCG ACA CGT TTT AGA ACA TTC AGT TGA GAA ACG GAT CCC CGG GTT AAT TAA CGG
3794MycRUTR-CJN	TCG TCT TGG AGA TTT ACT TCC CCC CTA TAC CGA GTA TAT ATA TAA AAT ATA ATA CAC TGT TCA AGG CGG CCG CTC TAG AAC TAG TGG ATC
3794detFUpMyctag-CJN	CAT TTA CTC GAT GTC CAT ATT GGA TCA GG
AHO300	CCG TTA ATT AAC CCG GGG ATC
3794detRDownMyctag-CJN	CCT CTG ACC CGA AAC AAC ATA TTA GC
AHO301	GGA ACT TCA GAT CCA CTA GTT CTA GAG C
AHO302	TCA CTA GTG AAT TCG CGC TCG AG
AHO283	GGC GGC CGC TCT AGA ACT AGT GGA TC
Nat-OE-R-det2-CJN	GAA ACA ACA ACG AAA CCA GC
ZAP1-FNor	GGA ACC TAT TTC TAA TCA ACC CAA T
ZAP1-RNor	CAC TTT GGG TTT GCA ACT TTT TC
ZRT2-FNor	TGA ATA GTG ATT CCA TTT CCC AAG T
ZRT2-RNor	ACC TAA CAA AGC CAT AAG ACC G
ZRT1-FNor	CCC ATT TAT TTT TCA TCG GTT
ZRT1-RNor	ACG CCC AAT TAC CCA ATA AG
ZRT2-FqRTPCR	TTT ACT AGA ACC AGC AGC GGA TTC
ZRT2-RqRTPCR	CTG TGA TTC TTT GGC AAT TTT CC
ZRT1-FqRTPCR	CAA CCA ATA CAA ACA ACC TTC CT
ZRT1-RqRTPCR	CAA CAC CAG CAT GGA AAT GAC A
PRA1-FqRTPCR	GTT GTC GGT GCT GAC AAA TCA T
PRA1-RqRTPCR	CGG AGC ATA GTT GGG ATA AGT ATC T
IFD4-FqRTPCR	ACC AAA TGC TAC TTC TCA GTC AAA G
IFD4-RqRTPCR	CGA TGA ATT TGC AAC ACA TCA
IFD6-FqRTPCR	TTG GGA AGA TTT TGA TCC TGT TG
IFD6-RqRTPCR	CGA GTG CAT GAT TTC TTC ATA AGT G
ZAP1-FqRTPCR	CGA CTA CAA ACC ACC AGC TTC ATC
ZAP1-RqRTPCR	CCC CTG TTG CTC ATG TTT TGT T
YWP1-FqRTPCR	GTT CCA TTT TTC CAA GTT CAT TTA G
YWP1-RqRTPCR	TCA AGA GTA GAA CCT TCA AGA GCA G
3499-FqRTPCR	GAA CAG TCA CTT TGA AAA CTT TTG G
3499-RqPTPCR	CCA CCT TCA AAA TAT AAA TGT TTG G
HXT5-FqRTPCR	GCT TGG ATG ACC AAT TTC AAA AAC
HXT5-RqRTPCR	CGT GAC TGT TAA AAT GCA AGG AC
4899-FqRTPCR	TGG ATC TTT GAA TGA ACC AGG TG
4899-RqRTPCR	CTT CTT GAA TAG CTG AAG TTC TCC A
999-FqRTPCR	GGT CCA GAT CCA AAA GAT GTT ATC C
999-RqRTPCR	CCA AAT GGT TTC CAA AGG AAT ATC
HGT2-FqRTPCR	GTT CCA ATT CTT TGT CAC TTT AGG
HGT2-RqRTPCR	TTT AGC CAA CCA ACG AGG AGA T
ADH5-FqRTPCR	GTT GGC CTT TGT CAT TCA GAT
ADH5-RqRTPCR	TAC AAA GAC CAC ATC CAT TGG G
