# Supplementary material for: Biofilm Matrix Regulation by Candida albicans Zap1
Source: PLoS Biol. 2009 Jun 16;7(6):e1000133. doi: 10.1371/journal.pbio.1000133 (PMC2688839; doi:10.1371/journal.pbio.1000133)
Supplement: Dataset S3 — pADH34 sequence. This file gives the nucleotide sequence of vector pADH34, which was used for epitope tagging. (0.01 MB TXT) [file pbio.1000133.s003.txt]

LOCUS       pADH34                  8077 bp    DNA     circular     17-NOV-2008
SOURCE      
  ORGANISM  
COMMENT     This file is created by Vector NTI
            http://www.invitrogen.com/
COMMENT     VNTDATE|453393549|
COMMENT     VNTDBDATE|499181572|
COMMENT     LSOWNER|
COMMENT     VNTNAME|pADH34|
COMMENT     VNTAUTHORNAME|Aaron Hernday|
FEATURES             Location/Qualifiers
     primer_bind     9..31
                     /vntifkey="28"
                     /label=AHO282
     primer_bind     4732..4757
                     /vntifkey="28"
                     /label=AHO280\5'\homology
     primer_bind     complement(4732..4757)
                     /vntifkey="28"
                     /label=AHO283
     primer_bind     complement(11..31)
                     /vntifkey="28"
                     /label=AHO300
     primer_bind     554..576
                     /vntifkey="28"
                     /label=AHO302
     primer_bind     3965..3986
                     /vntifkey="28"
                     /label=AHO135
     primer_bind     complement(3018..3043)
                     /vntifkey="28"
                     /label=AHO263
     primer_bind     4723..4750
                     /vntifkey="28"
                     /label=AHO301
     misc_feature    9..560
                     /vntifkey="21"
                     /label=13myc\C-term\tagging\fragment\(includes\linker)
     misc_feature    33..560
                     /vntifkey="21"
                     /label=13myc\tag
     misc_feature    6137..6793
                     /vntifkey="21"
                     /label=Chloramphenicol\Resistance
     rep_origin      5170..5837
                     /vntifkey="33"
                     /label=pUC\Origin
     promoter        complement(4829..4950)
                     /vntifkey="30"
                     /label=lac\promoter
     misc_feature    complement(7433..7739)
                     /vntifkey="21"
                     /label=f1\minus\origin
     misc_feature    577..610
                     /vntifkey="21"
                     /label=FRT
                     /note="FLP recombination target sequence (FRT)"
     promoter        615..1162
                     /vntifkey="30"
                     /label=Promoter_P_1
                     /note="from the Candida albicans MAL2 gene"
     gene            1169..2440
                     /gene="FLP"
                     /vntifkey="60"
     CDS             1169..2440
                     /gene="FLP"
                     /codon_start=1
                     /transl_table=12
                     /product="site-specific recombinase"
                     /protein_id="AAT69554.1"
                     /db_xref="GI:50059746"
                     /vntifkey="4"
                     /label=FLP
     terminator      2441..2828
                     /vntifkey="43"
                     /label=Terminator_1
                     /note="from the Candida albicans ACT1 gene"
     promoter        2835..3332
                     /vntifkey="30"
                     /label=Promoter_P_2
                     /note="from the Candida albicans ACT1 gene"
     gene            3333..4559
                     /gene="SAT1"
                     /vntifkey="60"
     CDS             join(3333..3342,3997..4559)
                     /gene="SAT1"
                     /codon_start=1
                     /transl_table=12
                     /product="streptomycin acetyltransferase"
                     /protein_id="AAT69555.1"
                     /db_xref="GI:50059747"
                     /vntifkey="4"
                     /label=SAT1
                     /note="nourseothricin resistance marker"
     terminator      4563..4692
                     /vntifkey="43"
                     /label=Terminator_2
                     /note="from the Candida albicans URA3 gene"
     misc_feature    4697..4730
                     /vntifkey="21"
                     /label=FRT
                     /note="FLP recombination target sequence (FRT)"
     primer          complement(4732..4757)
                     /vntifkey="27"
                     /label=AHO283
     primer_bind     complement(1034..1053)
                     /vntifkey="28"
                     /label=AHO380
BASE COUNT     2388 a      1603 c      1720 g      2366 t 
ORIGIN
        1 ccctcgagcg gatccccggg ttaattaacg gtgaacaaaa gctaatctcc gaggaagact 
       61 tgaacggtga acaaaaatta atctcagaag aagacttgaa cggactcgac ggtgaacaaa 
      121 agttgatttc tgaagaagat ttgaacggtg aacaaaagct aatctccgag gaagacttga 
      181 acggtgaaca aaaattaatc tcagaagaag acttgaacgg actcgacggt gaacaaaagt 
      241 tgatttctga agaagatttg aacggtgaac aaaagctaat ctccgaggaa gacttgaacg 
      301 gtgaacaaaa attaatctca gaagaagact tgaacggact cgacggtgaa caaaagttga 
      361 tttctgaaga agatttgaac ggtgaacaaa agctaatctc cgaggaagac ttgaacggtg 
      421 aacaaaaatt aatctcagaa gaagacttga acggactcga cggtgaacaa aagttgattt 
      481 ctgaagaaga tttgaacggt gaacaaaagc taatctccga ggaagacttg aacggtgaac 
      541 aaaaattaat caatcactag tgaattcgcg ctcgaggaag ttcctatact ttctagagaa 
      601 taggaacttc ggatccaata atgattggtt tgatattttt gtctagtacc atctgtacca 
      661 ttacacttaa attatcttta tatctgtcta actcgactgt ctggatttca ttgatgtagt 
      721 cgtatgcatc gttagttcca aaaaatattg tcatcaattt gatattggtt tccgactcta 
      781 aaatttttgg aagaatttgt ctagcgtgct ctgagttgta gccactgaaa ccacggttaa 
      841 taacatccaa ttttcggata tacacattct gtaatgctgg atgaaagcca tactgggtac 
      901 aactaaactg ggtgatggag tcaccgaaca acacaaattt accgtattcc atgattgcta 
      961 tggttgagaa tttttttttt ttcttgtccc acgccatttt tcaaattatg cagttgagaa 
     1021 tgttagtttt tgtgtacacc ccgttcgctg aatatttcgg aataattcaa agattgggga 
     1081 gtgggggagg cgatagacga agacacggta taaaaatggg caaaattttc cccaactttt 
     1141 tgcagtggtt taactaataa tcgtcgacat gccacaattt gatatattat gtaaaacacc 
     1201 acctaaggtg cttgttcgtc agtttgtgga aaggtttgaa agaccttcag gtgagaaaat 
     1261 agcattatgt gctgctgaac taacctattt atgttggatg attacacata acggaacagc 
     1321 aatcaagaga gccacattca tgagctataa tactatcata agcaattcgt tgagtttcga 
     1381 tattgtcaat aaatcactcc agtttaaata caagacgcaa aaagcaacaa ttttggaagc 
     1441 ctcattaaag aaattgattc ctgcttggga atttacaatt attccttact atggacaaaa 
     1501 acatcaatct gatatcactg atattgtaag tagtttgcaa ttacagttcg aatcatcgga 
     1561 agaagcagat aagggaaata gccacagtaa aaaaatgctt aaagcacttc taagtgaggg 
     1621 tgaaagcatc tgggagatca ctgagaaaat actaaattcg tttgagtata cttcgagatt 
     1681 tacaaaaaca aaaactttat accaattcct cttcctagct actttcatca attgtggaag 
     1741 attcagcgat attaagaacg ttgatccgaa atcatttaaa ttagtccaaa ataagtattt 
     1801 gggagtaata atccagtgtt tagtgacaga gacaaagaca agcgttagta ggcacatata 
     1861 cttctttagc gcaaggggta ggatcgatcc acttgtatat ttggatgaat ttttgaggaa 
     1921 ttctgaacca gtcctaaaac gagtaaatag gaccggcaat tcttcaagca ataaacagga 
     1981 ataccaatta ttaaaagata acttagtcag atcgtacaat aaagctttga agaaaaatgc 
     2041 gccttattca atctttgcta taaaaaatgg cccaaaatct cacattggaa gacatttgat 
     2101 gacctcattt ctttcaatga agggcctaac ggagttgact aatgttgtgg gaaattggag 
     2161 cgataagcgt gcttctgccg tggccaggac aacgtatact catcagataa cagcaatacc 
     2221 tgatcactac ttcgcactag tttctcggta ctatgcatat gatccaatat caaaggaaat 
     2281 gatagcattg aaggatgaga ctaatccaat tgaggagtgg cagcatatag aacagctaaa 
     2341 gggtagtgct gaaggaagca tacgataccc cgcatggaat gggataatat cacaggaggt 
     2401 actagactac ctttcatcct acataaatag acgcatataa gagtgaaatt ctggaaatct 
     2461 ggaaatctgg ttttgtattc ttgttattct tctttttgtt attacatata taacttgtta 
     2521 cttttttaaa aaaatctttg tatattttat aaatatataa aactaaattt aagaaaaaga 
     2581 gaaaaatgtt ttatttgaga gattgaaatt ttacttgaat ttagcttagc ttttataaag 
     2641 tattattatg taaaaaaaca aaacaaatat acattaaaaa gttaagacta taaaatagcc 
     2701 acccaaggca tttctatatc ttgttgttgt tgttttcatc ttctgtatca gaggaactta 
     2761 ttttattatt ttcgtcacgg gtattttctc ttgtttgatg attcatccca ttcattccat 
     2821 cataaaatgt cgagcgtcaa aactagagaa taataaagaa aacgatcttt tcaaaaagaa 
     2881 aaaacctttt agttttcctt tgttgttgtt gtgggtgtgt gctatttata ttatatagtt 
     2941 tactcataat accataaaat attcggtttg attaggttat tttaataagc taatttgttt 
     3001 ctaatcgtgt aatttatgct gtgtatatta agtagtgtgt gcactgccca aaaatgtttg 
     3061 ttgtttatag tcggttaaag agaaaaaaga aaaaaagatc catacacaca cgttaattag 
     3121 ttgttcaacg taatacactc atattttgtt cttatttgct ttcggtcgct gttctcacca 
     3181 agatttattg ccaacgaaac aatttttttt tatatatttt cagatttttc tttttttcct 
     3241 ttcctttcct tttctaattt tcactcctgg ttttctttct ttcttagaaa cattatctcg 
     3301 atattaatat taaaaaaata taatcattca aaatggacgg tggtatgttt tagtttagct 
     3361 tcaattctaa ttgattgatt aatcagttga ttggtttcaa tatgacaaat gggtagggtg 
     3421 ggaaaacttc attttcaatt cagatcaaac ttttttgttg tcgacataat atttctcgtt 
     3481 tgggatgtta ctgtcacatt aataatacac acacatcagc ttataatttt gaaagtaatt 
     3541 tatcagatat gttgtgacga tcaatggaaa tggctaactt caatgtatct gttcttcccc 
     3601 tttttcaaag ttcacgtttt ttgattgatt gattgatctg tcggcagtgg tttcaaaacc 
     3661 attcggtgag taatcctatc aatcaatgtt acgacaaaag gctcaatatt caaaattgca 
     3721 atgttttatg ttttcctacg tgtacttgtg caaggcaatt gattcaacat tgcttttggt 
     3781 gtttgacgag tttctagttt ggacttgtgt tgttatctgg gctatacaga tttcccggct 
     3841 cactatgaat tttttttttc gacgctcagt gcacacaact ataaacaaca caaacacaaa 
     3901 cacagcaaga aaaaaaaaaa acgaacattg aattgaaacc aagccaactg aaaaattcct 
     3961 tatttaaatg actgtcatac taacccattt ttatagaaga agttgctgct ttagttatcg 
     4021 ataacggttc tcatatgaaa atttcggtga tccctgagca ggtggcggaa acattggatg 
     4081 ctgagaacca tttcattgtt cgtgaagtgt tcgatgtgca cctatccgac caaggctttg 
     4141 aactatctac cagaagtgtg agcccctacc ggaaggatta catctcggat gatgactctg 
     4201 atgaagactc tgcttgctat ggcgcattca tcgaccaaga gcttgtcggg aagattgaac 
     4261 tcaactcaac atggaacgat ctagcctcta tcgaacacat tgttgtgtcg cacacgcacc 
     4321 gaggcaaagg agtcgcgcac agtctcatcg aatttgcgaa aaagtgggca ctaagcagac 
     4381 agctccttgg catacgatta gagacacaaa cgaacaatgt acctgcctgc aatttgtacg 
     4441 caaaatgtgg ctttactctc ggcggcattg acctcttcac gtataaaact agacctcaag 
     4501 tctcgaacga aacagcgatg tactggtact ggttctcggg agcacaggat gacgcctaac 
     4561 atatgtgaag tgtgaagggg gagattttca ctttattaga tttgtatata tgtataataa 
     4621 ataaataaat aagttaaata aataattaga taagggtggt aattattact atttacaatc 
     4681 aaaggtggtc ctgcaggaag ttcctatact ttctagagaa taggaacttc agatccacta 
     4741 gttctagagc ggccgccacc gcggtggagc tccagctttt gttcccttta gtgagggtta 
     4801 attgcgcgct tggcgtaatc atggtcatag ctgtttcctg tgtgaaattg ttatccgctc 
     4861 acaattccac acaacatacg agccggaagc ataaagtgta aagcctgggg tgcctaatga 
     4921 gtgagctaac tcacattaat tgcgttgcgc tcactgcccg ctttccagtc gggaaacctg 
     4981 tcgtgccagc tgcattaatg aatcggccaa cgcgcgggga gaggcggttt gcgtattggg 
     5041 cgctcttccg cttcctcgct cactgactcg ctgcgctcgg tcgttcggct gcggcgagcg 
     5101 gtatcagctc actcaaaggc ggtaatacgg ttatccacag aatcagggga taacgcagga 
     5161 aagaacatgt gagcaaaagg ccagcaaaag gccaggaacc gtaaaaaggc cgcgttgctg 
     5221 gcgtttttcc ataggctccg cccccctgac gagcatcaca aaaatcgacg ctcaagtcag 
     5281 aggtggcgaa acccgacagg actataaaga taccaggcgt ttccccctgg aagctccctc 
     5341 gtgcgctctc ctgttccgac cctgccgctt accggatacc tgtccgcctt tctcccttcg 
     5401 ggaagcgtgg cgctttctca tagctcacgc tgtaggtatc tcagttcggt gtaggtcgtt 
     5461 cgctccaagc tgggctgtgt gcacgaaccc cccgttcagc ccgaccgctg cgccttatcc 
     5521 ggtaactatc gtcttgagtc caacccggta agacacgact tatcgccact ggcagcagcc 
     5581 actggtaaca ggattagcag agcgaggtat gtaggcggtg ctacagagtt cttgaagtgg 
     5641 tggcctaact acggctacac tagaaggaca gtatttggta tctgcgctct gctgaagcca 
     5701 gttaccttcg gaaaaagagt tggtagctct tgatccggca aacaaaccac cgctggtagc 
     5761 ggtggttttt ttgtttgcaa gcagcagatt acgcgcagaa aaaaaggatc tcaagaagat 
     5821 cctttgatct tttctacggg gtctgacgct cagtggaacg aaaactcacg ttaagggatt 
     5881 ttggtcatga gattatcaaa aaggatcttc acctagatcc ttttcgaccg aataaatacc 
     5941 tgtgacggaa gatcacttcg cagaataaat aaatcctggt gtccctgttg ataccgggaa 
     6001 gccctgggcc aacttttggc gaaaatgaga cgttgatcgg cacgtaagag gttccaactt 
     6061 tcaccataat gaaataagat cactaccggg cgtatttttt gagttgtcga gattttcagg 
     6121 agctaaggaa gctaaaatgg agaaaaaaat cactggatat accaccgttg atatatccca 
     6181 atggcatcgt aaagaacatt ttgaggcatt tcagtcagtt gctcaatgta cctataacca 
     6241 gaccgttcag ctggatatta cggccttttt aaagaccgta aagaaaaata agcacaagtt 
     6301 ttatccggcc tttattcaca ttcttgcccg cctgatgaat gctcatccgg aattacgtat 
     6361 ggcaatgaaa gacggtgagc tggtgatatg ggatagtgtt cacccttgtt acaccgtttt 
     6421 ccatgagcaa actgaaacgt tttcatcgct ctggagtgaa taccacgacg atttccggca 
     6481 gtttctacac atatattcgc aagatgtggc gtgttacggt gaaaacctgg cctatttccc 
     6541 taaagggttt attgagaata tgtttttcgt ctcagccaat ccctgggtga gtttcaccag 
     6601 ttttgattta aacgtggcca atatggacaa cttcttcgcc cccgttttca ccatgggcaa 
     6661 atattatacg caaggcgaca aggtgctgat gccgctggcg attcaggttc atcatgccgt 
     6721 ttgtgatggc ttccatgtcg gcagaatgct taatgaatta caacagtact gcgatgagtg 
     6781 gcagggcggg gcgtaatttt tttaaggcag ttattggtgc ccttaaacgc ctggttgcta 
     6841 cgcctgaata agtgataata agcggatgaa tggcagaaat tcgaaagcaa attcgacccg 
     6901 gtcgtcggtt cagggcaggg tcgttaaata gccgcttatg tctattgctg gtttaccggt 
     6961 ttattgacta ccggaagcag tgtgaccgtg tgcttctcaa atgcctgagg ccagtttgct 
     7021 caggctctcc ccgtggaggt aataattgac gatatgatcc tttttttctg atcaaaagtg 
     7081 ctcatcattg gaaaacgttc ttcggggcga aaactctcaa ggatcttacc gctgttgaga 
     7141 tccagttcga tgtaacccac tcgtgcaccc aactgatctt cagcatcttt tactttcacc 
     7201 agcgtttctg ggtgagcaaa aacaggaagg caaaatgccg caaaaaaggg aataagggcg 
     7261 acacggaaat gttgaatact catactcttc ctttttcaat attattgaag catttatcaa 
     7321 gggttattgt ctcatgagcg gatacatatt tgaatgtatt tagaaaaata aacaaatagg 
     7381 ggttccgcgc acatttcccc gaaaagtgcc acctgacgcg ccctgtagcg gcgcattaag 
     7441 cgcggcgggt gtggtggtta cgcgcagcgt gaccgctaca cttgccagcg ccctagcgcc 
     7501 cgctcctttc gctttcttcc cttcctttct cgccacgttc gccggctttc cccgtcaagc 
     7561 tctaaatcgg gggctccctt tagggttccg atttagtgct ttacggcacc tcgaccccaa 
     7621 aaaacttgat tagggtgatg gttcacgtag tgggccatcg ccctgataga cggtttttcg 
     7681 ccctttgacg ttggagtcca cgttctttaa tagtggactc ttgttccaaa ctggaacaac 
     7741 actcaaccct atctcggtct attcttttga tttataaggg attttgccga tttcggccta 
     7801 ttggttaaaa aatgagctga tttaacaaaa atttaacgcg aattttaaca aaatattaac 
     7861 gcttacaatt tccattcgcc attcaggctg cgcaactgtt gggaagggcg atcggtgcgg 
     7921 gcctcttcgc tattacgcca gctggcgaaa gggggatgtg ctgcaaggcg attaagttgg 
     7981 gtaacgccag ggttttccca gtcacgacgt tgtaaaacga cggccagtga gcgcgcgtaa 
     8041 tacgactcac tatagggcga attgggtacc gggcccc 
//
