# Supplementary material for: Biofilm Matrix Regulation by Candida albicans Zap1
Source: PLoS Biol. 2009 Jun 16;7(6):e1000133. doi: 10.1371/journal.pbio.1000133 (PMC2688839; doi:10.1371/journal.pbio.1000133)
Supplement: Dataset S4 — Microarray data. This file gives complete microarray results for the comparison of the zap1Δ/zap1Δ mutant and zap1Δ/zap1Δ+pZAP1 complemented strain (worksheet 1), a separate list of significantly regulated genes from this dataset (worksheet 2), and a comparison of Zap1-responsive genes in C. albicans and in S. cerevisiae, aligned as orthologs or best hits. Expression data for S. cerevisiae are from Lyons et al. [18]. (3.44 MB XLS) [file pbio.1000133.s004.xls]

## Sheet: Signficant genes sheet2
CJN1197 1.5X p005
Clarissa 25 July
The significantly differentially expressed Genes from the Volcano Plot built by comparing "Experiment CJN1197 vs CJN1201 " with itself, using the Genes in the "all genes" Gene list. Multiple Testing Correction: None. Which Genes were differentially expressed was defined by Normalized Value: 1.5 and a P-value Cutoff: 0.05
Experiment ()*S
Systematic	mean fold change	log2 ratio	Common	Description
orf19.3111	53.2499	5.73471	PRA1*	pH-regulated antigen
orf19.3794	29.2103	4.8684	SUR1	SUppressor of ROK1;zinc finger transcription factor
orf19.1585	26.8388	4.74625	ZRT2*	low affinity zinc transporter
orf19.3112	23.5172	4.55564	ZRT1*	high affininty zinc transporter
orf19.2038	20.5087	4.35816	-	hypotheticalprotein
orf19.6079	14.9702	3.90403	-	hypothetical protein
orf19.5585	11.8894	3.5716	SAP5	secreted aspartyl proteinase 5
orf19.3522	11.5972	3.53571	REV3*	reverse transcriptase
orf19.539	10.0145	3.32402	LAP3*	DNA-binding cysteine-type protease; bleomycin hydrolase
orf19.7336	9.96504	3.31688	-	similar to MFS efflux transporter
orf19.4477	7.0703	2.82177	IFD4*	aryl-alcohol dehydrogenase
orf19.1048	6.99504	2.80633	IFD1*	conserved aryl-alcohol dehydrogenase
orf19.2701	6.6323	2.72951	-	hypothetical protein
orf19.320	5.95409	2.57388	-	short chain dehydrogenase
orf19.5716	5.554	2.47353	SAP4*	candidapepsin 4 precursor
orf19.6078	5.50188	2.45992	-	conserved hypothetical protein
orf19.1534	5.10907	2.35306	ZRT3*	vacuolar Zn-iron permease
orf19.4975	4.2945	2.10249	HYR1	hyphally regulated protein
orf19.1327	4.07927	2.02831	RBT1*	repressed by Tup1, related to HWP1
orf19.1264	3.89785	1.96268	FRE2*	ferric reductase
orf19.2175	3.70746	1.89043	-	oxidoreductase similar to mammalian Apoptosis Inducing Factor
orf19.7111.1	3.61767	1.85506	SOD3	superoxide dismutase
orf19.893	3.60816	1.85126	-	hypothetical GPI-anchored cell wall protein
orf19.6021	3.58114	1.84042	IHD2	Induced in Hyphal Development
orf19.2431	3.55274	1.82893	-	hypothetical protein
orf19.716	3.3032	1.72387	-	similar to pore-forming bacterial Septicolysin
orf19.4257	3.23874	1.69543	INT1	integrin-like protein
orf19.4526	3.16561	1.66249	HSP30*	plasma membrane heat shock protein
orf19.4215	3.12677	1.64467	FET35*	multicopper ferro-O2- oxidoreductase involved in high-affinity iron uptake
orf19.1206	3.10392	1.63409
orf19.101	3.00952	1.58953	RIM9*	low similarity to a regulator of sporulation
orf19.6968	2.9684	1.56968	-	conserved hypothetical protein
orf19.5602	2.95838	1.56481	-	hypothetical protein
orf19.3040	2.8395	1.50564	EHT1*	alcohol acyl transferase
orf19.5561	2.82681	1.49917	STE23*	protease involved in a-factor processing
orf19.4779	2.81684	1.49408	-	multidrug-resistance transporter
orf19.4805	2.80917	1.49014	RSN1*	membrane transporter
orf19.918	2.77787	1.47398	CDR5*	multidrug resistance transporter
orf19.7056	2.76923	1.46948	DIP53*	dicarboxylic amino acid permease
orf19.1797	2.72074	1.444	-	conserved hypothetical protein
orf19.4304	2.70529	1.43578	GAP1	general amino acid permease
orf19.4773	2.66331	1.41322	AOX2	alternative oxidase
orf19.4649	2.64838	1.40511	-	zinc finger transcription factor
orf19.6844	2.64832	1.40508	ICL1	isocitrate lyase
orf19.6311	2.59832	1.37758	-	hypothetical protein
orf19.3521	2.52625	1.337	ARH2*	adrenodoxin oxidoreductase
orf19.6937	2.52255	1.33488	PTR2*	peptide transporter
orf19.2209	2.48629	1.314	-	ion transport protein
DDA015	2.48354	1.3124
orf19.7385	2.47229	1.30585	LEE1*	zinc finger protein;spindle poison sensitivity related protein
orf19.7306	2.45707	1.29694	-	conserved hypothetical protein
orf19.5542	2.44713	1.29109	SAP6	candidapepsin 6 precursor
orf19.2460	2.40465	1.26582	-	hypothetical protein
orf19.410	2.39519	1.26014
orf19.2941	2.39111	1.25768	SCW4*	cell wall glucanase
orf19.334	2.37055	1.24522	-	hypothetical protein
orf19.1584	2.35581	1.23622	MCH*	similarity to monocarboxylate transporters
orf19.5314	2.34167	1.22754	-	hypothetical protein
orf19.3374	2.33184	1.22147	ECE1	secreted cell elongation protein
orf19.4476	2.32176	1.21522	IFD6*	aryl-alcohol dehydrogenase
orf19.5170	2.31934	1.21371	ENA2*	P-type ATPase involved in Na+ efflux
orf19.4445	2.31105	1.20855	-	hypothetical protein
orf19.6459	2.31002	1.20791	DPP1*	diacylglycerol pyrophosphate phosphatase
orf19.3988	2.30146	1.20255	-	conserved hypothetical protein
orf19.2506	2.30142	1.20252	-	hypothetical protein
orf19.2837	2.30123	1.2024	ALG5*	UDP-glucose:dolichyl-phosphate glucosyltransferase
orf19.1153	2.2615	1.17728	GAD1*	glutamate decarboxylase
orf19.1049	2.25995	1.17629	-	8-oxo-dGTPase
orf19.5454	2.25872	1.1755	DAL1*	allantoinase
orf19.5228	2.24203	1.1648	RIB3*	3,4-dihydroxy-2-butanone 4- phosphate synthase, riboflavin biosynthesis
orf19.2231	2.23228	1.15852	-	hypothetical protein
orf19.715	2.22861	1.15615	-	hypothetical protein
orf19.3483	2.22338	1.15275	-	possible glycerophosphoryl phosphodiesterase
orf19.3969	2.2035	1.1398	HSR1	heat-shock related protein
orf19.7283	2.19293	1.13286	-	hypothetical protein
orf19.543	2.14053	1.09796	FUM1*	fumarase
orf19.3113	2.12448	1.08711	-	conserved hypothetical protein
orf19.5612	2.1128	1.07915	-	conserved hypothetical protein
orf19.6627	2.10207	1.07181	-	retrovirus-related like polyprotein
orf19.4900	2.08662	1.06117	MNN13*	mannosyltransferase
orf19.1193	2.07776	1.05503	GNP2*	high-affinity glutamine permease
orf19.6659	2.07127	1.05052	GAP5*	general amino acid permease
orf19.5760	2.06895	1.0489	IHD1	Induced in Hyphal Development;membrane protein
orf19.4749	2.03873	1.02767	-	hypothetical membrane protein
orf19.3740	2.03755	1.02683	-	hypothetical protein
orf19.4940	2.0097	1.00698	HIP1*	histidine permease
orf19.5132	1.98432	0.988641	-	peroxisomal membrane protein
orf19.23	1.9837	0.988191	RTA3	putative transporter or flippase upregulated during the acquisition of azole resistance
orf19.1756	1.98206	0.987001	GPD2*	glycerol-3-phosphate dehydrogenase
orf19.7370	1.95774	0.969186	-	conserved hypothetical membrane protein
orf19.7166	1.9484	0.962288	-	conserved hypothetical protein
orf19.6489	1.92976	0.94842	-	conserved hypothetical protein
orf19.4026	1.91874	0.940161	HIS1	ATP phosphoribosyltransferase
orf19.7625	1.91101	0.934339	KRE13*	KRE1 protein precursor
orf19.4354	1.89016	0.918508	MCM2*	MCM initiator complex
orf19.6508	1.87199	0.904572	-	conserved hypothetical protein
Amplicon control Arabidopsis 62.5ng/ul	1.87092	0.903747
orf19.691	1.85711	0.893059	GPD1*	glycerol-3-phosphate dehydrogenase
orf19.4527	1.85349	0.890244	HGT1	hexose transporter
orf19.815	1.8415	0.880885	-	DOCK180 protein
orf19.5797	1.83665	0.877073	PLC2*	phosphatidylinositol phospholipase C
Amplicon control Arabidopsis 125ng/ul	1.83175	0.873224
orf19.7374	1.8282	0.870421	CTA4*	zinc finger transcription factor
orf19.3282	1.82673	0.86926	-	hypohetical protein
orf19.695	1.82672	0.869252	RGS2*	hypothetical protein
orf19.6705	1.81925	0.863342	-	conserved hypothetical protein
orf19.1321	1.81777	0.862173	HWP1*	hyphal wall protein
orf19.255	1.81687	0.861455	-	hypothetical protein
orf19.1890	1.81022	0.856169	-	conserved hypothetical protein
orf19.6877	1.81005	0.85603	-	related to peptide-N4-(N-acetyl-beta-D-glucosaminyl) asparaginase amidase N
orf19.1107	1.80467	0.851735	-	conserved hypothetical protein
orf19.7610	1.80315	0.850522	PTP3*	protein tyrosine phosphatase
orf19.6741	1.79945	0.84756	-	conseved hypothetical protein
orf19.1995	1.79683	0.845454	MNN5*	alpha-1,2- mannosyltransferase
orf19.2611	1.78815	0.838468	MCM6*	involved in replication
orf19.4311	1.78055	0.832322	YNK1*	nucleoside diphosphate kinase
orf19.4666	1.77995	0.83184	-	hypothetical protein
orf19.473	1.77323	0.826381	TPO4*	sperimidine transporter
orf19.5227	1.77071	0.824326	-	hypothetical protein
orf19.581	1.77011	0.823839	NRD1*	RNA-binding pre-mRNA abundance regulator
orf19.6202	1.76991	0.82368	PRY4*	pathogenesis related protein, repressed by TUP1 protein 4
orf19.1586	1.76625	0.820686	PLC3*	phosphatidylinositol phospholipase C
orf19.2787	1.75953	0.815191	PRY5*	strong similarity to the plant PR-1 class of pathogen related proteins
orf19.251	1.75946	0.815137	-	conserved hypothetical protein
orf19.4889	1.7582	0.814095	HOL2*	histidinol and sodium permease;member of major facilitator superfamily multidrug-resistance protein subfamily 1
orf19.3074	1.75069	0.807921	CTA2*	hypothetical protein
orf19.1946	1.74978	0.80717	-	conserved hypothetical protein
orf19.7680	1.7401	0.799167	CTA2	transcriptional activation
orf19.1340	1.73773	0.797205	-	aldose reductase
orf19.1700	1.73343	0.793633	RPS7A*	ribosomal protein S7A
orf19.5192	1.73163	0.792129
orf19.7601	1.73076	0.791403	-	conserved hypothetical protein
orf19.7290	1.72514	0.786713	LSM1*	Sm-like protein; part of complex involved in mRNA decay
orf19.3635	1.72099	0.783242	-	serine-rich protein
orf19.1510	1.71793	0.780673	-	hypothetical transmembrane protein
orf19.5488	1.7167	0.779638	-	similar to peptide chain release factor
orf19.5133	1.71654	0.779505	-	hypothetical DNA binding protein
orf19.3395	1.7156	0.778712	-	highly conserved hypothetical protein
orf19.2060	1.71312	0.776624	SOD5	copper-zinc superoxide dismutase
orf19.4149.1	1.71285	0.776396	RPS11A*	ribosomal protein S11A (S18A) (rp41A) (YS12)
orf19.111	1.711	0.774841	CAN1*	arginine permease
orf19.254	1.70949	0.773568	-	hypothetical protein
orf19.7371	1.70211	0.767326	-	transcription factor
orf19.6785	1.70203	0.767261	RPS12*	acidic ribosomal protein S12
orf19.5467	1.69943	0.765049	CTA2*	transcription factor
orf19.4660	1.6889	0.756086	RPS6A*	ribosomal protein S6A (S10A) (rp9) (YS4)
orf19.3722	1.68624	0.753807	FAP1*	FKBP12-associated protein;transcription factor homolog
orf19.663	1.68599	0.7536	GIN4	ser/thr protein kinase
orf19.4508	1.6828	0.750864	-	hypothetical protein
orf19.6265	1.68062	0.748997	RPS22*	ribosomal protein
orf19.3114	1.67929	0.747849	PUS5*	pseudouridylate synthase
orf19.7392	1.67766	0.746452	DED1*	ATP-dependent RNA helicase of DEAD box family
orf19.3761	1.67328	0.742681	CDC54*	essential for initiation of DNA replication
orf19.3109	1.66958	0.739487	-	hypothetical protein
orf19.3869	1.66531	0.735792	-	hypothetical protein
orf19.2992	1.66191	0.732838	RPA1*	60S ribosomal protein
orf19.2457	1.65519	0.726996	-	hypothetical protein
orf19.6720	1.65493	0.726771	-	conserved hypothetical protein
orf19.1027	1.6522	0.724386	PDR16*	phosphatidylinositol transfer protein;drug resistance
orf19.5759	1.65125	0.723558	SNQ2*	ABC transporter
orf19.3110	1.64071	0.714318	-	conserved hypothetical protein, putative phosphatidylinositol kinase
orf19.7332	1.63912	0.712925	ELF1	elongation-like factor
orf19.4478	1.63754	0.711533	MSD1*	aspartyl-tRNA synthetase
orf19.5928	1.63338	0.707859	RPP2B*	acidic ribosomal protein P2B;ribosomal protein P2B (YP2beta) (L45)
orf19.6080	1.63048	0.705292	BFA1*	putative GTPase
orf19.3675	1.62614	0.701451	GAL7*	galactose-1-phosphate uridyl transferase
orf19.2474	1.62596	0.701291	CPY2*	carboxypeptidase C
orf19.2179.2	1.624	0.699548	RPS10*	ribosomal protein S10A
orf19.2232	1.62173	0.697534	RPL11*	ribosomal protein L11A
orf19.5982	1.61926	0.695338	RPL18*	ribosomal protein L18A (rp28A)
orf19.854	1.61123	0.688161	UGA1*	4-aminobutyrate aminotransferase (GABA transaminase)
orf19.4025	1.60968	0.686776	PRE1*	endopeptidase required for mitosis and sporulation
orf19.5393	1.60801	0.685277	-	glutamate decarboxylase
orf19.6312	1.60562	0.683131	RPS3*	ribosomal protein S3 (rp13) (YS3)
orf19.1901	1.602	0.679875	MCM3*	member of complex that acts at ARS's to initiate replication
orf19.3523	1.60031	0.678356	CRK1	cdc2-related protein kinase
orf19.4632	1.59629	0.674723	RPL20B*	ribosomal protein L20
orf19.3789	1.59622	0.67466	RPL24A*	ribosomal protein L24A (rp29) (YL21) (L30A)
orf19.5244	1.59474	0.673326	MCD4*	morphogenesis checkpoint dependent
orf19.2768	1.59268	0.671457	AMS1*	vacuolar alpha mannosidase
orf19.2994	1.59215	0.670973	RPL13*	ribosomal protein
orf19.6403.1	1.59016	0.66917	RPP2A*	60S acidic ribosomal protein P2A (L44) (A2) (YP2alpha)
orf19.6607	1.58714	0.666427	NUO21*	NADH-ubiquinone oxidoreductase;NADH dehydrogenase subunit
orf19.4724	1.58578	0.665196	PRP11*	pre-mRNA splicing factor;snRNA-associated protein
orf19.6556	1.5798	0.659745	-	conserved hypothetical protein
orf19.6975	1.57726	0.657425	RPS0A*	ribosomal protein S0A
orf19.7051	1.5701	0.650855	-	acetylserotonin O-methyltransferase-like;Maf-like protein
orf19.236	1.56896	0.649806	RPL9B*	ribosomal protein L9B
orf19.4163	1.56839	0.64928	-	conserved hypothetical protein
orf19.4023	1.56838	0.649275	MRP2*	mitochondrial ribosomal small subunit protein
orf19.2111.2	1.5679	0.648833	RPL38*	ribosomal protein L38
orf19.6085	1.56671	0.647739	RPL16B*	60S large subunit ribosomal protein
orf19.6254	1.56461	0.645807	ANT1*	ADP/ATP carrier protein
orf19.7359	1.56157	0.642998	CRZ1*	zinc finger transcription factor
orf19.5195	1.5615	0.642936	URA6*	uridylate kinase
orf19.4892	1.5611	0.642559	TPK1	cAMP-dependent protein kinase
orf19.172	1.56051	0.642013	RPC19*	RNA polymerase I and III subunit
orf19.5487	1.56038	0.641896	CDC46*	part of ARS replication initiation complex
orf19.1470	1.56035	0.641873	RPS26A*	40S small subunit ribosomal protein S26A
orf19.6527	1.55936	0.640953	PRM10*	pheromone-regulated membrane
orf19.7121	1.5584	0.640066	-	hypothetical protein
orf19.7020	1.55794	0.63964	KEX1*	carboxypeptidase B-like processing protease;Killer toxin and alpha factor precursor processing
orf19.840	1.55584	0.637691	RPL21A*	ribosomal protein L21
orf19.3942.1	1.55544	0.637322	RPL43A*	ribosomal protein L43A
orf19.2047	1.55497	0.636891	-	conserved hypothetical protein
orf19.3423	1.5549	0.636822	TIF3*	translation initiation factor eIF4B
orf19.1128	1.55467	0.636609
orf19.1861	1.55369	0.635695	-	SH3 domains protein
orf19.158	1.55041	0.632648	APD1*	cell structure: actin patch localization;weak similarity to potato sucrose cleavage protein
orf19.3298	1.54979	0.632072	CCH1	calcium channel protein
orf19.5294	1.5484	0.630779	PDB1*	beta subunit of pyruvate dehydrogenase
orf19.5779	1.5481	0.630503	RNR1	ribonucleotide reductase large subunit
orf19.2478.1	1.54677	0.62926	RPL7B*	60S large subunit ribosomal protein
orf19.7394	1.54559	0.628158	GDA1	golgi guanosine diphosphatase
orf19.2802	1.54506	0.627665
orf19.1833	1.54297	0.625708	CBF5*	nucleolar pseuduridine synthase and putative microtubule binding protein
orf19.6749	1.54007	0.622995	KRS1*	lysyl-tRNA synthetase
orf19.6060	1.53886	0.621861	GCN20*	ATP-binding cassette (ABC) family, regulator of translational elongation
orf19.6608	1.53726	0.620357	-	transposase
orf19.304	1.53533	0.618545	-	multidrug-resistance type transporter
orf19.3986	1.53443	0.617702	PPR1*	transcription factor for pyrimidine pathway; potential fungal Zn(2)-Cys(6) binuclear cluster domain
orf19.7270	1.5335	0.616828	-	hypothetical protein
orf19.3354	1.53313	0.616484	S4*	40S ribosomal protein
orf19.3037	1.53122	0.614682	PAB1*	3'-end RNA-processing complex component
orf19.1295	1.52592	0.609681	VAS1*	valyl-tRNA synthetase
orf19.2310.1	1.52328	0.607181	RPL29*	ribosomal protein L29
orf19.1839	1.52137	0.605368	RPA190*	alpha subunit of RNA polymerase I
orf19.7468	1.52011	0.604178	-	conserved hypothetical protein
orf19.6090	1.51674	0.600973	NSR1*	nuclear localization sequence binding protein
orf19.1637	1.51414	0.598502	-	conserved hypothetical protein
orf19.2226	1.514	0.598361
orf19.3034	1.50931	0.593892	RLI1*	putative member of nontransporter group of ATP-binding cassette (ABC) superfamily
orf19.4871	0.679403	-0.557661	ERO1*	required for protein disulfide bond formation in the ER
orf19.2659	0.678978	-0.558564
orf19.7264	0.676006	-0.564892	RPN11*	multicatalytic endopeptidase
orf19.4371	0.672163	-0.573116	TAL1*	transaldolase
orf19.3711	0.671236	-0.575109	PHH2*	phenol monooxygenase
orf19.6674	0.670861	-0.575914	BTS1*	geranylgeranyl diphosphate synthase
orf19.4828	0.670582	-0.576514	-	hypothetical protein
orf19.1183	0.669666	-0.578486	-	conserved hypothetical protein
orf19.2613	0.669584	-0.578663	ECM4*	involved in cell wall biogenesis and architecture
orf19.5112	0.669278	-0.579321	TKL1	transketolase 1
orf19.3156	0.668488	-0.581027	MEDA*	developmental regulator medusa
orf19.2333	0.668332	-0.581363	-	highly conserved oxidoreductase
orf19.1299	0.667972	-0.58214	RPN6*	proteasome regulatory particle subunit
orf19.14	0.667288	-0.583619
orf19.4802	0.6672	-0.58381	FTH1*	iron permease
orf19.5302	0.666631	-0.585041	-	hypothetical protein
orf19.2480.1	0.665688	-0.587082	ATG8*	vacuolar targeting protein necessary for autophagy
orf19.6248	0.665418	-0.587668	-	hypothetical protein
orf19.6601.1	0.665413	-0.587677	YKE2*	non-native actin binding complex polypeptide
orf19.5862	0.664632	-0.589373	CAR12*	arginase
orf19.3586	0.664618	-0.589402	-	conserved hypothetical protein
orf19.3929	0.662185	-0.594695	-	possible involvement in lipid metabolism
orf19.5286	0.661963	-0.595177	YCP4*	flavodoxin
orf19.7458	0.661267	-0.596696	-	coiled coil protein
orf19.1704	0.660993	-0.597294	POT1*	peroxisomal 3- oxoacyl CoA thiolase
orf19.5312	0.660475	-0.598423	MET5*	member of the leucine zipper family of transcriptional activators
orf19.7328	0.66035	-0.598696	CAP100*	Candida albicans p100 homolog
orf19.697	0.659915	-0.599648	-	conserved hypothetical protein
orf19.4956	0.659904	-0.599671	RPN1*	26S proteasome regulatory subunit
orf19.5943	0.659729	-0.600055	-	conserved hypothetical protein
orf19.6059	0.658866	-0.601943	TTR2*	glutaredoxin
orf19.4530.1	0.658213	-0.603373	-	hypothetical protein
orf19.2433	0.657493	-0.604953	-	hypothetical protein
orf19.2940	0.656883	-0.606292	BOS1*	ER-to-Golgi v-SNARE
orf19.3435	0.65487	-0.610719	-	hypothetical protein
orf19.6411	0.654805	-0.610864	VAC14*	VACuole morphology and inheritance mutant
orf19.1774	0.653463	-0.613822	FDH2*	formate dehydrogenase
orf19.6548	0.652297	-0.6164	ISU1*	iron-sulfur cluster nifU-like
orf19.7150	0.651987	-0.617086	NRG1	transcriptional repressor
orf19.802	0.651897	-0.617285	UGA12*	4-aminobutyrate aminotransferase (GABA transaminase)
orf19.1407	0.651604	-0.617933
orf19.1852	0.651263	-0.618688	-	conserved hypothetical protein
orf19.2028	0.650871	-0.619556	MXR1*	peptide methionine sulfoxide reductase
orf19.354	0.650449	-0.620492	-	X-Pro dipeptidase
orf19.7119	0.650011	-0.621464	RAD3*	DNA helicase component of transcription factor b
orf19.5275	0.649929	-0.621645	-	conserved hypothetical protein
orf19.2379	0.649433	-0.622747	NOT4	transcriptional repressor
orf19.3131	0.648406	-0.625031	OYE32*	NADPH dehydrogenase
orf19.7612	0.648293	-0.625282	CTM1	cytochrome c methyltransferase
orf19.3123	0.647331	-0.627425	RPT5*	26S proteasome regulatory subunit
orf19.3593	0.645721	-0.631016	RPT6*	26S proteasome regulatory subunit
orf19.3340	0.645238	-0.632097	SOD2	manganese-superoxide dismutase
orf19.2344	0.645132	-0.632334	ASR1	hypothetical protein
orf19.3122.2	0.642404	-0.638448	-	hypothetical protein
orf19.7298	0.642245	-0.638804	CHS2	chitin synthase 2
orf19.5282	0.641387	-0.640732	-	hypothetical protein
orf19.350	0.641339	-0.640841	PRE9*	20S proteasome component Y13
orf19.7600	0.640936	-0.641748	SFA1*	glutathione-dependent formaldehyde dehydrogenase
orf19.3053	0.640529	-0.642665	-	hypothetical protein
orf19.3222	0.639093	-0.645902	-	highly conserved hypothetical protein
orf19.6773	0.638555	-0.647116	ECM29*	protein Involved in cell wall biogenesis and architecture
orf19.7598	0.638102	-0.648141	AHC1*	Ada Histone acetyltransferase complex component
orf19.6324	0.638031	-0.648301	VID27*	vacuole import and degradation
orf19.5378	0.637657	-0.649148	SCL1*	20S proteasome subunit YC7ALPHA/Y8
orf19.5205	0.635984	-0.652938	-	hypothetical protein
orf19.4753	0.635366	-0.654339	FRK26*	6-phosphofructose-2-kinase
orf19.90	0.634831	-0.655556	-	conserved hypothetical protein
orf19.2414	0.633565	-0.658436	MPM1*	mitochondrial membrane protein
orf19.3795	0.633394	-0.658825	AGP3*	amino acid permease
orf19.3751	0.632905	-0.65994	KIN4*	serine/threonine protein kinase
orf19.2690	0.632749	-0.660294	MGM1*	mitochondrial dynamin-like GTP-ase
orf19.7080	0.631447	-0.663267	LEU2*	isopropyl malate dehydrogenase
orf19.4515	0.630934	-0.664439	PIR33*	poptential cell wall proteinof the PIR family
orf19.6176	0.629503	-0.667716	SEC61*	ER protein-translocation complex subunit
orf19.1738	0.628746	-0.669451	UGP1*	UTP-glucose-1-phosphate uridylyltransferase
orf19.4102	0.628533	-0.669941	RPN10*	component of the 26S proteasome
orf19.7668	0.628102	-0.670929	MAL2	alpha-glucosidase (maltase)
orf19.89	0.627513	-0.672282	PEX7*	peroxisomal import signal receptor
orf19.6257	0.62592	-0.675951	GLT1*	glutamate synthase
orf19.1634	0.624889	-0.678328	-	conserved hypothetical protein
orf19.6306	0.624684	-0.678802	ALD2*	mitochondrial aldehyde dehydrogenase
orf19.541	0.624565	-0.679076	-	similar to bacterial enzymes of the iron/ascorbate oxidoreductase family
orf19.2962	0.624418	-0.679417	-	hypothetical protein
orf19.2978	0.623573	-0.681369	-	hypothetical protein
orf19.6882	0.619893	-0.689909	OSM1*	fumarate reductase flavoprotein subunit
orf19.951	0.618427	-0.693324	-	hypothetical protein
orf19.719	0.618029	-0.694253	HRD1*	ubiquitin-protein ligase for endoplasmic reticulum- associated degradation
orf19.1375	0.617773	-0.694851	LEU6*	alpha-isopropylmalate synthase
orf19.6264.4	0.616139	-0.698673	RPL39B*	cytosolic large ribosomal subunit
orf19.5025	0.616119	-0.698719	MET3*	ATP sulfurylase, Amino acid metabolism
orf19.6514	0.615809	-0.699446	CUP9*	copper homeostasis, peptide import regulation
orf19.86	0.615656	-0.699803	GPX2*	glutathione peroxidase
orf19.988	0.614857	-0.701678	-	conserved membrane protein
orf19.1823	0.614678	-0.702097	-	highly conserved hypothetical protein
orf19.4377	0.614062	-0.703544	KRE1	cell wall beta-1,6-glucan assembly
orf19.5640	0.611961	-0.708488	PEX5*	peroxisomal protein receptor
orf19.6271	0.610833	-0.71115	-	conserved hypothetical protein
orf19.2233	0.610013	-0.713088	PRE2*	20S proteasome subunit
orf19.6689	0.609233	-0.714935	ARG4	argininosuccinate lyase
orf19.6272	0.603889	-0.727645	YUH1*	ubiquitin C-terminal hydrolase
orf19.2277	0.603725	-0.728036	TPK2	cAMP-dependent protein kinase catalytic subunit
orf19.3292	0.603385	-0.72885	-	conserved hypothetical protein
orf19.3733	0.603325	-0.728993	IDP2*	NADP-dependent isocitrate dehydrogenase
orf19.4898	0.602808	-0.730229	-	similar to retroviral tat-binding protein
orf19.6684	0.602329	-0.731378	PNC1*	pyrazinamidase/nicotinamidase
orf19.88	0.599899	-0.737208	ILV5*	mitochondrial ketol-acid reductoisomerase
orf19.5975	0.598757	-0.739957	-	zinc finger transcription factor
orf19.5626	0.597766	-0.742348	-	conserved hypothetical protein
orf19.734	0.597025	-0.744138	GLK1*	aldohexose specific glucokinase
orf19.5641	0.596939	-0.744344	CAR2*	ornithine aminotransferase
orf19.6708	0.59389	-0.751732
orf19.1106	0.593636	-0.752349	-	hypothetical protein
orf19.4716	0.593409	-0.7529	GDH3*	NADP-glutamate dehydrogenase
orf19.730	0.593348	-0.75305	RGD3*	GTPase activating protein (GAP) for Rho
orf19.4821	0.591524	-0.757492	LIP1	secretory lipase
orf19.2844	0.591318	-0.757993	APL4*	clathrin associated protein complex large subunit, gamma-adaptin
orf19.1415	0.590557	-0.759853	FRE10*	ferric reductase
orf19.6947	0.59038	-0.760284	GST2*	glutathione S-transferase
orf19.707	0.590246	-0.760612	APG7*	component of the autophagic system
orf19.3897	0.589589	-0.76222	-	hypothetical protein
orf19.3310	0.589077	-0.763472	-	hypothetical protein
orf19.1074	0.588208	-0.765601
orf19.1144	0.586468	-0.769876	-	conserved hypothetical protein
orf19.3007.2	0.582852	-0.778799	-	conserved hypothetical protein
orf19.4947	0.581845	-0.781292	-	conserved hypothetical protein
orf19.1146	0.581371	-0.782468	-	hypothetical protein
orf19.5751	0.58069	-0.784161	ORM1*	involved in response to unfolded proteins
orf19.2278	0.579309	-0.787595	-	conserved hypothetical protein
orf19.7258	0.578711	-0.789085	DDI1*	response to DNA alkylation
orf19.13	0.578621	-0.789309
orf19.1709	0.577215	-0.792819	PXP18*	sterol carrier protein
orf19.6582	0.576573	-0.794425	PRE10*	20S proteasome subunit C1
orf19.4358	0.575876	-0.796171	-	conserved hypothetical protein
orf19.6792	0.574459	-0.799725	RRD1*	Resistant to Rapamycin Deletion
orf19.2449	0.573623	-0.801825	-	hypothetical protein
orf19.1031	0.573323	-0.802579	HMG1*	3-hydroxy-3-methyl-glutaryl coenzyme A reductase (HMG-CoA)
orf19.5305	0.572919	-0.803596	RHD3	conserved protein reressed in hyphal development
orf19.347	0.572304	-0.805146	-	hypothetical protein
orf19.6518	0.571365	-0.807515	-	aldehyde dehydrogenases
orf19.5672	0.571281	-0.807728	MEP2	ammonia permease
orf19.4342	0.569374	-0.812552	-	conserved hypothetical protein
orf19.6706	0.568907	-0.813736	GYP7*	GTPase activating protein
orf19.2165	0.56828	-0.815326	-	conserved hypothetical protein
orf19.2626	0.566777	-0.819148
orf19.4077	0.566081	-0.82092	MPS1*	involved in maintenance of phospholipid levels and mannosylation of sphingolipids
orf19.6063	0.565048	-0.823555	UBP6*	deubiquitinating enzyme
orf19.4066	0.565015	-0.823639	-	glycerol-3-phosphate acyltransferase
orf19.7077	0.563007	-0.828776	FRE7*	transmembrane subunit of ferric reductase
orf19.5337	0.562017	-0.831314	UBC15*	E2 ubiquitin conjugating enzyme
orf19.5063	0.561516	-0.8326	-	hypothetical protein
orf19.2841	0.559752	-0.837139	PGM2*	phosphoglucomutase
orf19.4922	0.558468	-0.840453	-	hypothetical protein
orf19.5911	0.558012	-0.841631	CMK1*	Ca2+/calmodulin-dependent protein kinase
orf19.851	0.553011	-0.854619	MNN41*	regulator of cell wall mannosyl phosphorylation
orf19.3152	0.552291	-0.8565	AMO2*	copper-containing amine oxidase
orf19.2947	0.551506	-0.858551	SNZ1*	stationary phase protein
orf19.5961	0.551187	-0.859385	NAS6*	ankyrin repeat protein that interacts with the 19S regulatory particle of the 26S proteasome
orf19.3475	0.550761	-0.860501	-	Gag protein
orf19.4943	0.550087	-0.862267	PSA2*	mannose-1-phosphate guanyltransferase
orf19.1125	0.549983	-0.862542
orf19.3369	0.549144	-0.864742	-	conserved hypothetical protein
orf19.5384	0.548654	-0.866032	CHS8	chitin synthase 8
orf19.5752	0.548627	-0.866103	-	conserved hypothetical protein
orf19.6315	0.546195	-0.872513	-	hypothetical protein
orf19.3021	0.545032	-0.875588	-	hypothetical protein
orf19.2639.1	0.544845	-0.876082	LSM7*	snRNP protein
orf19.2049	0.544183	-0.877837	-	hypothetical protein
orf19.6116	0.543571	-0.879459	GLK4*	aldohexose specific glucokinase
orf19.1126	0.543543	-0.879533
orf19.5569	0.542242	-0.882991	SRC1*	Spliced mRNA and Cell cycle regulated gene
orf19.4114	0.541616	-0.884657	FAA2*	long-chain-fatty-acid CoA ligase;Lipid and fatty-acid metabolism
orf19.7637	0.53855	-0.892849	YHB2*	flavohemoglobin
orf19.1932	0.536808	-0.897522	FRE5*	ferric reductase
orf19.113	0.536696	-0.897823	CIP1*	closely related to cadmium-induced protein CIP1
orf19.7520	0.536215	-0.899117	POT11*	peroxysomal 3-ketoacyl-CoA thiolase A
orf19.7296	0.5362	-0.899157	-	conserved hypothetical protein
orf19.5525	0.535273	-0.901652	-	conserved hypothetical protein
orf19.3434	0.534711	-0.903168	-	conserved hypothetical protein
orf19.6757	0.53312	-0.907469	GCY1*	similar to mammalian aldo/keto reductases
orf19.5978	0.532833	-0.908244	-	putative reductase/dehydrogenase
orf19.3567	0.530088	-0.915696	-	aminotransferase
orf19.6486	0.529251	-0.917976	-	hypothetical protein
orf19.2114	0.529129	-0.918308	URO1*	peroxisomal urate oxidase;uricase
orf19.5896	0.528779	-0.919263	-	conserved hypothetical membrane protein
orf19.1408	0.526412	-0.925737
orf19.1880	0.523613	-0.933426	HEM15*	ferrochelatase precursor that performs the last step in heme biosynthesis
orf19.508	0.523052	-0.934974	QDR1*	multidrug resistance transporter
orf19.6058	0.522578	-0.936283	GLO1*	glyoxalase I
orf19.3182	0.518763	-0.946852	GIS2*	nucleic acid binding protein
orf19.7364	0.516692	-0.952623	FMO6*	flavin-containing monooxygenase
orf19.1862	0.515968	-0.954646	-	conserved hypothetical protein
orf19.2724	0.515297	-0.956523	-	hypothetical protein
orf19.4287	0.51473	-0.958112	-	alcohol dehydrogenase
orf19.6816	0.513689	-0.961033	-	aldehyde reductase
orf19.6604	0.51336	-0.961958	-	hypothetical protein
orf19.2738	0.512506	-0.96436	SUL2*	high affinity sulfate permease
orf19.7053	0.511197	-0.968049	GAC1*	regulatory subunit for phosphoprotein phosphatase type 1 (PP-1)
orf19.3121	0.507444	-0.97868	URE3*	nitrogen catabolite repression regulator, inhibitor of Gln3
orf19.6073	0.506146	-0.982375	HMX1*	heme binding protein
orf19.1655	0.499378	-1.0018	POX3*	fatty-acyl coenzyme A oxidase
orf19.7027	0.49873	-1.00367	-	conserved hypothetical protein
orf19.5379	0.495598	-1.01276	ERG4*	sterol C-24 reductase
orf19.1167	0.494182	-1.01689	-	alpha-ketoglutarate catabolism dioxygenase
orf19.3682	0.493218	-1.0197	CAX4*	generation of mannoprotein layer of the cell wall;putative phosphatase
orf19.2551	0.490344	-1.02813	MET6*	methionine-synthesizing 5- methyltetrahydropteroyltriglutamate--homocysteine methyltransferase
orf19.4884	0.490294	-1.02828	TOS9*	required for gluconate-H+ symport
orf19.2341	0.485756	-1.0417	HNT1*	similarity to protein kinase C inhibitor-I, histidine triad nucleotide-binding proteins
orf19.376	0.485471	-1.04254	BDE99*	1,4-butanediol diacrylate esterase
orf19.2262	0.483707	-1.04779	ZTA1*	NADPH:quinone reductase;zeta-crystallin
orf19.1868	0.481715	-1.05375	RNR3*	small subunit of ribonucleotide reductase
orf19.7312	0.481665	-1.0539	ERG13*	3-hydroxy-3-methylglutaryl coenzyme A synthase
orf19.6491	0.479523	-1.06033	-	hypothetical protein
orf19.5216	0.478897	-1.06221	TES2*	acyl-CoA thioesterase
orf19.4013	0.470736	-1.08701	-	conserved hypothetical protein
orf19.542	0.466811	-1.09909	HXK2*	hexokinase II
orf19.1591	0.463363	-1.10979	ERG10*	acetyl-CoA acetyltransferase;acetoacetyl CoA thiolase
orf19.1719	0.462931	-1.11113	SGA1*	glucoamylase
orf19.5178	0.462762	-1.11166	ERG5	cytochrome P450
orf19.6484	0.458328	-1.12555	-	conserved hypothetical protein
orf19.2581	0.451446	-1.14738	-	putative dihydrokaempferol 4-reductase
orf19.6793	0.448062	-1.15823	-	hypothetical protein
orf19.4631	0.439017	-1.18765	ERG252*	C-4 sterol methyl oxidase;membrane-bound non-heme di-iron oxygenase involved in lipid metabolism
orf19.4504	0.43766	-1.19212	ADH4*	alcohol dehydrogenase
orf19.3554	0.435429	-1.19949	AAT1*	aspartate aminotransferase
orf19.4246	0.434443	-1.20276	-	phosphatidyl synthase
orf19.1486	0.433503	-1.20589	-	hypothetical protein
orf19.4391	0.432562	-1.20902	-	hypothetical protein
orf19.4438	0.425828	-1.23166	RME1*	zinc-finger transcription factor
orf19.3351	0.424853	-1.23496	-	hypothetical protein
orf19.1224	0.422192	-1.24403	ADY2*	putative transmembrane transporter
orf19.5125	0.421821	-1.2453	-	conserved hypothetical protein
orf19.2803	0.413774	-1.27309	HEM13*	coprophyrinogen oxidase;heme biosynthesis
orf19.2706	0.409047	-1.28966	CRH1*	cell wall protein in family of putative glycosidases
orf19.3263	0.407923	-1.29363	-	glyoxylate pathway regulator
orf19.1287	0.405851	-1.30098	-	hypothetical protein
orf19.3330.3	0.404547	-1.30562	-	oleate-induced peroxisomal protein
orf19.2608	0.40292	-1.31143	ADH5*	alcohol dehydrogenase II
orf19.2220	0.401084	-1.31802	-	hypothetical protein
orf19.7028	0.396659	-1.33403	-	hypothetical protein
orf19.406	0.3916	-1.35255	ERG1*	squalene epoxidase(monooxygenase), erosterol biosynthesis
orf19.5308	0.38401	-1.38079	-	hypothetical protein
orf19.6688	0.383469	-1.38282	-	hypothetical protein
orf19.220	0.36766	-1.44356	PIR1*	cell wall structural constituent with tandem repeats
orf19.4459	0.364449	-1.45621	-	weakly simiular to to mammalian globins
orf19.1344	0.358674	-1.47925	-	hypothetical protein
DDA078	0.353704	-1.49939
orf19.6398	0.345856	-1.53175	IFH2*	taurine catabolism dioxygenase
orf19.6086	0.329935	-1.59975	LEU4*	2-isopropylmalalate synthase
orf19.5307	0.324763	-1.62254	JEN2*	carboxylic acid transporter
orf19.7447	0.317544	-1.65497	JEN1*	carboxylic acid transporter protein
orf19.2693	0.311056	-1.68475	URE1*	nitrogen catabolite repression regulator and prion generator
orf19.3908	0.309764	-1.69076	-	hypothetical protein
orf19.1631	0.296834	-1.75227	ERG6	S-adenosyl-methionine delta-24- sterol-c-methyltransferase
orf19.720	0.292779	-1.77212	-	glutathione S- transferase
orf19.767	0.29001	-1.78582	ERG3	C-5 sterol desaturase
orf19.999	0.287154	-1.8001	GCA2	glucoamylase
orf19.4211	0.277205	-1.85098	FET3*	multicopper ferro-O2- oxidoreductase involved in high-affinity iron uptake
orf19.355	0.276376	-1.8553	-	sulfonate dioxygenase
orf19.5334	0.261059	-1.93755	TIS11*	Zinc finger containing protein
orf19.7093	0.257028	-1.96	STL12*	sugar transporter-like protein
orf19.3353	0.234775	-2.09065	CIA30*	possible complex I intermediate associated protein
orf19.3668	0.2273	-2.13733	HGT2*	hexose transporter
orf19.2244	0.220949	-2.17821	-	aldo/keto reductase
orf19.3352	0.207504	-2.26879	-	putative dehydrogenase
orf19.4899	0.185081	-2.43377	GCA1	glycoamylase involved in beta-1,6-glucan synthesis;glucosidase II
orf19.535	0.16042	-2.64007	-	hypothetical serine-rich protein
orf19.4384	0.143736	-2.79851	HXT10*	fructose symporter
orf19.3618	0.104963	-3.25205	YWP1	putative cell wall protein
orf19.3499	0.101051	-3.30685	-	hypothetical protein
orf19.1691	0.100717	-3.31162	-	conserved hypothetical protein
orf19.7094	0.042939	-4.54157	SNF32*	glucose sensor or transporter protein
orf19.4682	0.0412809	-4.59838	QUP3*	quinate permease

## Sheet: S. c. orthlg & best hit sheet3 
C. albicans Systematic name	C. albicans complemented vs zap1-mutant log2 ratio	C. albicans gene name	C. albicans Description	SGID	S. cerevisiae gene name	ortholog or best hit	S. cerevisiae SGD name	S. cerevisiaewt vs zap1 - 61 nM zinc y13-77 log2 ratio	wild type vs. zap1 - 76 nM zinc y12-125 log2 ratio	S. cerevisiae Description
orf19.3111	5.73471	PRA1*	pH-regulated antigen	S000005514	ZPS1	ortholog	YOL154W	3.3	3.38	Putative GPI-anchored protein; transcription is induced under low-zinc conditions, as mediated by the Zap1p transcription factor, and at alkaline pH
orf19.1585	4.74625	ZRT2*	low affinity zinc transporter	S000004120	ZRT2	ortholog	YLR130C	3.43	3.82	Low-affinity zinc transporter of the plasma membrane; transcription is induced under low-zinc conditions by the Zap1p transcription factor
orf19.539	3.32402	LAP3*	DNA-binding cysteine-type protease; bleomycin hydrolase	S000005183	LAP3	ortholog	YNL239W	2.16	2.29	Cysteine aminopeptidase with homocysteine-thiolactonase activity; protects cells against homocysteine toxicity; has bleomycin hydrolase activity in vitro; transcription is regulated by galactose via Gal4p; orthologous to human BLMH
orf19.1534	2.35306	ZRT3*	vacuolar Zn-iron permease	S000001658	ZRT3	ortholog	YKL175W	3.14	3.1	Vacuolar membrane zinc transporter, transports zinc from storage in the vacuole to the cytoplasm when needed; transcription is induced under conditions of zinc deficiency
orf19.2175	1.89043	-	oxidoreductase similar to mammalian Apoptosis Inducing Factor	S000005357	AIF1	ortholog	YNR074C	-2.47	-1.74	Mitochondrial cell death effector that translocates to the nucleus in response to apoptotic stimuli, homolog of mammalian Apoptosis-Inducing Factor, putative reductase
orf19.4526	1.66249	HSP30*	plasma membrane heat shock protein	S000000615	HSP30	ortholog	YCR021C	1.45	-2	Hydrophobic plasma membrane localized, stress-responsive protein that negatively regulates the H(+)-ATPase Pma1p; induced by heat shock, ethanol treatment, weak organic acid, glucose limitation, and entry into stationary phase
orf19.4215	1.64467	FET35*	multicopper ferro-O2- oxidoreductase involved in high-affinity iron uptake	S000004662	FET3	ortholog	YMR058W	1.17	0.52	Ferro-O2-oxidoreductase required for high-affinity iron uptake and involved in mediating resistance to copper ion toxicity, belongs to class of integral membrane multicopper oxidases
orf19.101	1.58953	RIM9*	low similarity to a regulator of sporulation	S000004667	RIM9	ortholog	YMR063W	-0.2	-0.34	Protein of unknown function, involved in the proteolytic activation of Rim101p in response to alkaline pH; has similarity to A. nidulans PalI; putative membrane protein
orf19.3040	1.50564	EHT1*	alcohol acyl transferase	S000000381	EHT1	ortholog	YBR177C	0.74	0.58	Acyl-coenzymeA:ethanol O-acyltransferase that plays a minor role in medium-chain fatty acid ethyl ester biosynthesis; possesses short-chain esterase activity; localizes to lipid particles and the mitochondrial outer membrane
orf19.5561	1.49917	STE23*	protease involved in a-factor processing	S000004381	STE23	ortholog	YLR389C	1.43	1.55	Metalloprotease involved, with homolog Axl1p, in N-terminal processing of pro-a-factor to the mature form; member of the insulin-degrading enzyme family
orf19.4779	1.49408	-	multidrug-resistance transporter	S000001813	VBA5	ortholog	YKR105C	-0.34	-0.18	Putative transporter of the Major Facilitator Superfamily (MFS); proposed role as a basic amino acid permease based on phylogeny
orf19.4805	1.49014	RSN1*	membrane transporter	S000004879	RSN1	ortholog	YMR266W	0.33	0.31	Membrane protein of unknown function; overexpression suppresses NaCl sensitivity of sro7 mutant
orf19.6844	1.40508	ICL1	isocitrate lyase	S000000867	ICL1	ortholog	YER065C	0.03	-3.32	Isocitrate lyase, catalyzes the formation of succinate and glyoxylate from isocitrate, a key reaction of the glyoxylate cycle; expression of ICL1 is induced by growth on ethanol and repressed by growth on glucose
orf19.6937	1.33488	PTR2*	peptide transporter	S000001801	PTR2	ortholog	YKR093W	-1.14	-1.24	Integral membrane peptide transporter, mediates transport of di- and tri-peptides; conserved protein that contains 12 transmembrane domains; PTR2 expression is regulated by the N-end rule pathway via repression by Cup9p
orf19.2209	1.314	-	ion transport protein	S000005613	YVC1	ortholog	YOR087W	-0.23	0.14	Vacuolar cation channel, mediates release of Ca(2+) from the vacuole in response to hyperosmotic shock
orf19.7306	1.29694	-	conserved hypothetical protein	S000006331	YPR127W	ortholog	YPR127W	0.88	0.87	Protein of unknown function, differentially expressed during alcoholic fermentation; expression activated by transcription factor YRM1/YOR172W; green fluorescent protein (GFP)-fusion protein localizes to both the cytoplasm and the nucleus
orf19.7585	1.26179	INO1	myo-inositol-1- phosphate synthase	S000003689	INO1	ortholog	YJL153C	-0.25	-0.79	Inositol 1-phosphate synthase, involved in synthesis of inositol phosphates and inositol-containing phospholipids; transcription is coregulated with other phospholipid biosynthetic genes by Ino2p and Ino4p, which bind the UASINO DNA element
orf19.6459	1.20791	DPP1*	diacylglycerol pyrophosphate phosphatase	S000002692	DPP1	ortholog	YDR284C	1.74	1.98	Diacylglycerol pyrophosphate (DGPP) phosphatase, zinc-regulated vacuolar membrane-associated lipid phosphatase, dephosphorylates DGPP to phosphatidate (PA) and Pi, then PA to diacylglycerol; involved in lipid signaling and cell metabolism
orf19.2837	1.2024	ALG5*	UDP-glucose:dolichyl-phosphate glucosyltransferase	S000006148	ALG5	ortholog	YPL227C	-0.13	0.34	UDP-glucose:dolichyl-phosphate glucosyltransferase, involved in asparagine-linked glycosylation in the endoplasmic reticulum
orf19.1153	1.17728	GAD1*	glutamate decarboxylase	S000004862	GAD1	ortholog	YMR250W	1.24	1.66	Glutamate decarboxylase, converts glutamate into gamma-aminobutyric acid (GABA) during glutamate catabolism; involved in response to oxidative stress
orf19.5228	1.1648	RIB3*	3,4-dihydroxy-2-butanone 4- phosphate synthase, riboflavin biosynthesis	S000002895	RIB3	ortholog	YDR487C	0.12	-0.4	3,4-dihydroxy-2-butanone-4-phosphate synthase (DHBP synthase), required for riboflavin biosynthesis from ribulose-5-phosphate, also has an unrelated function in mitochondrial respiration
orf19.3483	1.15275	-	possible glycerophosphoryl phosphodiesterase	S000006127	PGC1	ortholog	YPL206C	1.11	-0.14	Phosphatidyl Glycerol phospholipase C; regulates the phosphatidylglycerol (PG) content via a phospholipase C-type degradation mechanism; contains glycerophosphodiester phosphodiesterase motifs
orf19.543	1.09796	FUM1*	fumarase	S000006183	FUM1	ortholog	YPL262W	1.04	0.26	Fumarase, converts fumaric acid to L-malic acid in the TCA cycle; cytosolic and mitochondrial localization determined by the N-terminal mitochondrial targeting sequence and protein conformation; phosphorylated in mitochondria
orf19.4900	1.06117	MNN13*	mannosyltransferase	S000003226	MNT2	ortholog	YGL257C	2.15	2.12	Mannosyltransferase involved in adding the 4th and 5th mannose residues of O-linked glycans
orf19.4900	1.06117	MNN13*	mannosyltransferase	S000005342	MNT4	ortholog	YNR059W	0.69	0.19	Putative alpha-1,3-mannosyltransferase, not required for protein O-glycosylation
orf19.1193	1.05503	GNP2*	high-affinity glutamine permease	S000000530	AGP1	ortholog	YCL025C	1.53	1.06	Low-affinity amino acid permease with broad substrate range, involved in uptake of asparagine, glutamine, and other amino acids; expression is regulated by the SPS plasma membrane amino acid sensor system (Ssy1p-Ptr3p-Ssy5p)
orf19.215	1.02561	AVO2*	TOR2 binding protein	S000004672	AVO2	ortholog	YMR068W	-1.03	-0.92	Component of a complex containing the Tor2p kinase and other proteins, which may have a role in regulation of cell growth
orf19.1756	0.987001	GPD2*	glycerol-3-phosphate dehydrogenase	S000002180	GPD1	ortholog	YDL022W	0.46	1.01	NAD-dependent glycerol-3-phosphate dehydrogenase, key enzyme of glycerol synthesis, essential for growth under osmotic stress; expression regulated by high-osmolarity glycerol response pathway; homolog of Gpd2p
orf19.7370	0.969186	-	conserved hypothetical membrane protein	S000005452	YOL092W	ortholog	YOL092W	0.36	-0.47	Putative protein of unknown function; predicted to contain six transmembrane domains and is 58% similar to the uncharacterized ORF YBR147W; deletion mutant has no detectable phenotype
orf19.1363	0.955469	-	conserved hypothetical protein	S000005865	YOR338W	ortholog	YOR338W	0.63	-0.74	Putative protein of unknown function; YOR338W transcription is regulated by Azf1p and its transcript is a specific target of the G protein effector Scp160p; identified as being required for sporulation in a high-throughput mutant screen
orf19.6489	0.94842	-	conserved hypothetical protein	S000002381	FMP45	ortholog	YDL222C	-0.94	-0.79	Integral membrane protein localized to mitochondria (untagged protein); required for sporulation and maintaining sphingolipid content; has sequence similarity to SUR7 and YNL194C
orf19.4026	0.940161	HIS1	ATP phosphoribosyltransferase	S000000857	HIS1	ortholog	YER055C	0.42	0.12	ATP phosphoribosyltransferase, a hexameric enzyme, catalyzes the first step in histidine biosynthesis; mutations cause histidine auxotrophy and sensitivity to Cu, Co, and Ni salts; transcription is regulated by general amino acid control
orf19.6077	0.932729	-	conserved hypothetical protein	S000005687	PNS1	ortholog	YOR161C	0.43	0.94	Protein of unknown function; has similarity to Torpedo californica tCTL1p, which is postulated to be a choline transporter, neither null mutation nor overexpression affects choline transport
orf19.4354	0.918508	MCM2*	MCM initiator complex	S000000119	MCM2	ortholog	YBL023C	-0.4	-0.37	Protein involved in DNA replication; component of the Mcm2-7 hexameric complex that binds chromatin as a part of the pre-replicative complex
orf19.500	0.90719	GCD10*	translation initiation factor 3 (eIF-3) zeta subunit	S000005006	GCD10	ortholog	YNL062C	1.09	0.25	Subunit of tRNA (1-methyladenosine) methyltransferase with Gcd14p, required for the modification of the adenine at position 58 in tRNAs, especially tRNAi-Met; first identified as a negative regulator of GCN4 expression
orf19.6508	0.904572	-	conserved hypothetical protein	S000003289	LST7	ortholog	YGR057C	0.14	0	Protein possibly involved in a post-Golgi secretory pathway; required for the transport of nitrogen-regulated amino acid permease Gap1p from the Golgi to the cell surface
orf19.815	0.880885	-	DOCK180 protein	S000004414	YLR422W	ortholog	YLR422W	-0.02	-0.38	Protein of unknown function with similarity to human DOCK proteins (guanine nucleotide exchange factors); interacts with Ino4p; green fluorescent protein (GFP)-fusion protein localizes to the cytoplasm, YLR422W is not an essential protein
orf19.4279	0.866076	MNN1*	mannosyltransferase	S000000803	MNN1	ortholog	YER001W	0.37	0.23	Alpha-1,3-mannosyltransferase, integral membrane glycoprotein of the Golgi complex, required for addition of alpha1,3-mannose linkages to N-linked and O-linked oligosaccharides, one of five S. cerevisiae proteins of the MNN1 family
orf19.6705	0.863342	-	conserved hypothetical protein	S000000156	YEL1	ortholog	YBL060W	0.23	0.12	Guanine nucleotide exchange factor specific for Arf3p; localized to the bud neck and tip; required for localization of Arf3p to the bud neck and tip
orf19.1890	0.856169	-	conserved hypothetical protein	S000004823	YMR210W	ortholog	YMR210W	-0.04	-0.01	Putative acyltransferase with similarity to Eeb1p and Eht1p, has a minor role in medium-chain fatty acid ethyl ester biosynthesis; may be involved in lipid metabolism and detoxification
orf19.1107	0.851735	-	conserved hypothetical protein	S000002332	YDL173W	ortholog	YDL173W	0.28	-2	Putative protein of unknown function; green fluorescent protein (GFP)-fusion protein localizes to the cytoplasm; YDL173W is not an essential gene
orf19.7610	0.850522	PTP3*	protein tyrosine phosphatase	S000000877	PTP3	ortholog	YER075C	0.67	1	Phosphotyrosine-specific protein phosphatase involved in the inactivation of mitogen-activated protein kinase (MAPK) during osmolarity sensing; dephosporylates Hog1p MAPK and regulates its localization; localized to the cytoplasm
orf19.3133	0.850064	GUT2*	mitochondrial glycerol-3-phosphate dehydrogenase	S000001417	GUT2	ortholog	YIL155C	-0.9	0.02	Mitochondrial glycerol-3-phosphate dehydrogenase; expression is repressed by both glucose and cAMP and derepressed by non-fermentable carbon sources in a Snf1p, Rsf1p, Hap2/3/4/5 complex dependent manner
orf19.3076	0.839663	TVP15*	conserved hypothetical protein	S000002507	TVP15	ortholog	YDR100W	0.11	0.7	Integral membrane protein localized to late Golgi vesicles along with the v-SNARE Tlg2p
orf19.2611	0.838468	MCM6*	involved in replication	S000003169	MCM6	ortholog	YGL201C	0.62	0.14	Protein involved in DNA replication; component of the Mcm2-7 hexameric complex that binds chromatin as a part of the pre-replicative complex
orf19.4311	0.832322	YNK1*	nucleoside diphosphate kinase	S000001550	YNK1	ortholog	YKL067W	0.2	0.46	Nucleoside diphosphate kinase, catalyzes the transfer of gamma phosphates from nucleoside triphosphates, usually ATP, to nucleoside diphosphates by a mechanism that involves formation of an autophosphorylated enzyme intermediate
orf19.473	0.826381	TPO4*	sperimidine transporter	S000005799	TPO4	ortholog	YOR273C	-0.04	-0.01	Polyamine transport protein, recognizes spermine, putrescine, and spermidine; localizes to the plasma membrane; member of the major facilitator superfamily
orf19.5227	0.824326	-	hypothetical protein	S000004011	IRC25	ortholog	YLR021W	0.01	0.07	Component of a heterodimeric Poc4p-Irc25p chaperone involved in assembly of alpha subunits into the 20S proteasome; may regulate formation of proteasome isoforms with alternative subunits under different conditions
orf19.581	0.823839	NRD1*	RNA-binding pre-mRNA abundance regulator	S000005195	NRD1	ortholog	YNL251C	-0.12	-0.02	RNA-binding protein that interacts with the C-terminal domain of the RNA polymerase II large subunit (Rpo21p), preferentially at phosphorylated Ser5; required for transcription termination and 3' end maturation of nonpolyadenylated RNAs
orf19.251	0.815137	-	conserved hypothetical protein	S000002941	HSP31	ortholog	YDR533C	0.77	0.64	Possible chaperone and cysteine protease with similarity to E. coli Hsp31; member of the DJ-1/ThiJ/PfpI superfamily, which includes human DJ-1 involved in Parkinson's disease; exists as a dimer and contains a putative metal-binding site
orf19.4889	0.814095	HOL2*	histidinol and sodium permease;member of major facilitator superfamily multidrug-resistance protein subfamily 1	S000005338	HOL1	ortholog	YNR055C	0.62	0.43	Putative transporter in the major facilitator superfamily (DHA1 family) of multidrug resistance transporters; mutations in membrane-spanning domains permit cation and histidinol uptake
orf19.4813	0.807936	GUA1*	GMP synthase	S000004830	GUA1	ortholog	YMR217W	0.32	0.43	GMP synthase, an enzyme that catalyzes the second step in the biosynthesis of GMP from inosine 5'-phosphate (IMP); transcription is not subject to regulation by guanine but is negatively regulated by nutrient starvation
orf19.1946	0.80717	-	conserved hypothetical protein	S000004705	YMR099C	ortholog	YMR099C	0.82	0.67	Glucose-6-phosphate 1-epimerase (hexose-6-phosphate mutarotase), likely involved in carbohydrate metabolism; GFP-fusion protein localizes to both the nucleus and cytoplasm and is induced in response to the DNA-damaging agent MMS
orf19.1340	0.797205	-	aldose reductase	S000002282	YDL124W	ortholog	YDL124W	1	-0.12	NADPH-dependent alpha-keto amide reductase; reduces aromatic alpha-keto amides, aliphatic alpha-keto esters, and aromatic alpha-keto esters; member of the aldo-keto reductase (AKR) family
orf19.1700	0.793633	RPS7A*	ribosomal protein S7A	S000005622	RPS7A	ortholog	YOR096W	-0.47	-0.71	Protein component of the small (40S) ribosomal subunit, nearly identical to Rps7Bp; interacts with Kti11p; deletion causes hypersensitivity to zymocin; has similarity to rat S7 and Xenopus S8 ribosomal proteins
orf19.7601	0.791403	-	conserved hypothetical protein	S000003104	MRM2	ortholog	YGL136C	-0.34	-0.23	Mitochondrial 2' O-ribose methyltransferase, required for methylation of U(2791) in 21S rRNA; MRM2 deletion confers thermosensitive respiration and loss of mitochondrial DNA; has similarity to Spb1p and Trm7p, and to E. coli FtsJ/RrmJ
orf19.7290	0.786713	LSM1*	Sm-like protein; part of complex involved in mRNA decay	S000003660	LSM1	ortholog	YJL124C	0.06	0.25	Lsm (Like Sm) protein; forms heteroheptameric complex (with Lsm2p, Lsm3p, Lsm4p, Lsm5p, Lsm6p, and Lsm7p) involved in degradation of cytoplasmic mRNAs
orf19.1510	0.780673	-	hypothetical transmembrane protein	S000005379	YOL019W	ortholog	YOL019W	1.33	0.24	Protein of unknown function; green fluorescent protein (GFP)-fusion protein localizes to the cell periphery and vacuole
orf19.5488	0.779638	-	similar to peptide chain release factor	S000004271	YLR281C	ortholog	YLR281C	-1.59	-0.93	Putative protein of unknown function; green fluorescent protein (GFP)-fusion protein localizes to mitochondria; YLR281C is not an essential gene
orf19.3395	0.778712	-	highly conserved hypothetical protein	S000001090	YHK8	ortholog	YHR048W	0.27	-0.6	Presumed antiporter of the DHA1 family of multidrug resistance transporters; contains 12 predicted transmembrane spans; expression of gene is up-regulated in cells exhibiting reduced susceptibility to azoles
orf19.4149.1	0.776396	RPS11A*	ribosomal protein S11A (S18A) (rp41A) (YS12)	S000000252	RPS11B	ortholog	YBR048W	-0.49	-0.75	Protein component of the small (40S) ribosomal subunit; identical to Rps11Ap and has similarity to E. coli S17 and rat S11 ribosomal proteins
orf19.4149.1	0.776396	RPS11A*	ribosomal protein S11A (S18A) (rp41A) (YS12)	S000002432	RPS11A	ortholog	YDR025W	-0.58	-0.89	Protein component of the small (40S) ribosomal subunit; identical to Rps11Bp and has similarity to E. coli S17 and rat S11 ribosomal proteins
orf19.111	0.774841	CAN1*	arginine permease	S000000789	CAN1	ortholog	YEL063C	0.6	0.49	Plasma membrane arginine permease, requires phosphatidyl ethanolamine (PE) for localization, exclusively associated with lipid rafts; mutation confers canavanine resistance
orf19.6785	0.767261	RPS12*	acidic ribosomal protein S12	S000005896	RPS12	ortholog	YOR369C	-0.58	-0.49	Protein component of the small (40S) ribosomal subunit; has similarity to rat ribosomal protein S12
orf19.4660	0.756086	RPS6A*	ribosomal protein S6A (S10A) (rp9) (YS4)	S000000385	RPS6B	ortholog	YBR181C	-0.38	-0.56	Protein component of the small (40S) ribosomal subunit; identical to Rps6Ap and has similarity to rat S6 ribosomal protein
orf19.4660	0.756086	RPS6A*	ribosomal protein S6A (S10A) (rp9) (YS4)	S000006011	RPS6A	ortholog	YPL090C	-0.45	-0.47	Protein component of the small (40S) ribosomal subunit; identical to Rps6Bp and has similarity to rat S6 ribosomal protein
orf19.3722	0.753807	FAP1*	FKBP12-associated protein;transcription factor homolog	S000004968	FAP1	ortholog	YNL023C	0.56	-0.04	Protein that binds to Fpr1p, conferring rapamycin resistance by competing with rapamycin for Fpr1p binding; accumulates in the nucleus upon treatment of cells with rapamycin; has similarity to D. melanogaster shuttle craft and human NFX1
orf19.663	0.7536	GIN4	ser/thr protein kinase	S000002915	GIN4	ortholog	YDR507C	-0.43	-0.29	Protein kinase involved in bud growth and assembly of the septin ring, proposed to have kinase-dependent and kinase-independent activities; undergoes autophosphorylation; similar to Kcc4p and Hsl1p
orf19.6265	0.748997	RPS22*	ribosomal protein	S000003726	RPS22A	ortholog	YJL190C	-0.64	-1.06	Protein component of the small (40S) ribosomal subunit; nearly identical to Rps22Bp and has similarity to E. coli S8 and rat S15a ribosomal proteins
orf19.5021	0.748214	PDX1*	pyruvate dehydrogenase complex protein X	S000003425	PDX1	ortholog	YGR193C	0.81	0.46	Dihydrolipoamide dehydrogenase (E3)-binding protein (E3BP) of the mitochondrial pyruvate dehydrogenase (PDH) complex, plays a structural role in the complex by binding and positioning E3 to the dihydrolipoamide acetyltransferase (E2) core
orf19.3114	0.747849	PUS5*	pseudouridylate synthase	S000004155	PUS5	ortholog	YLR165C	0.16	0.43	Pseudouridine synthase, catalyzes only the formation of pseudouridine (Psi)-2819 in mitochondrial 21S rRNA; not essential for viability
orf19.7392	0.746452	DED1*	ATP-dependent RNA helicase of DEAD box family	S000005730	DED1	ortholog	YOR204W	-0.79	-0.45	ATP-dependent DEAD (Asp-Glu-Ala-Asp)-box RNA helicase, required for translation initiation of all yeast mRNAs; mutations in human DEAD-box DBY are a frequent cause of male infertility
orf19.3761	0.742681	CDC54*	essential for initiation of DNA replication	S000006223	MCM4	ortholog	YPR019W	0.46	-0.12	Essential helicase component of heterohexameric MCM2-7 complexes which bind pre-replication complexes on DNA and melt the DNA prior to replication; accumulates in the nucleus in G1; homolog of S. pombe Cdc21p
orf19.7227	0.742606	-	conserved hypothetical protein	S000001899	YPI1	ortholog	YFR003C	0.53	0.81	Inhibitor of the type I protein phosphatase Glc7p, which is involved in regulation of a variety of metabolic processes; overproduction causes decreased cellular content of glycogen
orf19.7015	0.734672	RPP0*	ribosomal protein P0 (A0) (L10E)	S000004332	RPP0	ortholog	YLR340W	-0.84	0.15	Conserved ribosomal protein P0 similar to rat P0, human P0, and E. coli L10e; shown to be phosphorylated on serine 302
orf19.2992	0.732838	RPA1*	60S ribosomal protein	S000002239	RPP1A	ortholog	YDL081C	-0.62	-0.56	Ribosomal stalk protein P1 alpha, involved in the interaction between translational elongation factors and the ribosome; accumulation of P1 in the cytoplasm is regulated by phosphorylation and interaction with the P2 stalk component
orf19.2183	0.727387	KRE30*	ABC transporter;best homolog of Killer toxin REsistant	S000000838	ARB1	ortholog	YER036C	1.24	0.3	ATPase of the ATP-binding cassette (ABC) family involved in 40S and 60S ribosome biogenesis, has similarity to Gcn20p; shuttles from nucleus to cytoplasm, physically interacts with Tif6p, Lsg1p
orf19.6720	0.726771	-	conserved hypothetical protein	S000002497	YDR090C	ortholog	YDR090C	0.15	-0.07	Putative protein of unknown function
orf19.1027	0.724386	PDR16*	phosphatidylinositol transfer protein;drug resistance	S000005175	PDR16	ortholog	YNL231C	0.04	-0.45	Phosphatidylinositol transfer protein (PITP) controlled by the multiple drug resistance regulator Pdr1p, localizes to lipid particles and microsomes, controls levels of various lipids, may regulate lipid synthesis, homologous to Pdr17p
orf19.5759	0.723558	SNQ2*	ABC transporter	S000002418	SNQ2	ortholog	YDR011W	-0.26	-0.38	Plasma membrane ATP-binding cassette (ABC) transporter, multidrug transporter involved in multidrug resistance and resistance to singlet oxygen species
orf19.2290	0.713353	TOR1*	1-phosphatidylinositol 3-kinase	S000001686	TOR2	ortholog	YKL203C	-0.87	-0.26	PIK-related protein kinase and rapamycin target; subunit of TORC1, a complex that regulates growth in response to nutrients and TORC2, a complex that regulates cell-cycle dependent polarization of the actin cytoskeleton; involved in meiosis
orf19.7332	0.712925	ELF1	elongation-like factor	S000006147	NEW1	ortholog	YPL226W	1.48	0.09	ATP binding cassette family member; Asn/Gln-rich rich region supports [NU+] prion formation and susceptibility to [PSI+] prion induction; homologous to mRNA export factor from S. pombe and similar protein from C. albicans
orf19.4478	0.711533	MSD1*	aspartyl-tRNA synthetase	S000006025	MSD1	ortholog	YPL104W	-0.14	0.45	Mitochondrial aspartyl-tRNA synthetase, required for acylation of aspartyl-tRNA; yeast and bacterial aspartyl-, asparaginyl-, and lysyl-tRNA synthetases contain regions with high sequence similarity, suggesting a common ancestral gene
orf19.5928	0.707859	RPP2B*	acidic ribosomal protein P2B;ribosomal protein P2B (YP2beta) (L45)	S000002790	RPP2B	ortholog	YDR382W	-0.71	-1.32	Ribosomal protein P2 beta, a component of the ribosomal stalk, which is involved in the interaction between translational elongation factors and the ribosome; regulates the accumulation of P1 (Rpp1Ap and Rpp1Bp) in the cytoplasm
orf19.6080	0.705292	BFA1*	putative GTPase	S000003814	BFA1	ortholog	YJR053W	-0.86	-0.74	Component of the GTPase-activating Bfa1p-Bub2p complex involved in multiple cell cycle checkpoint pathways that control exit from mitosis
orf19.3675	0.701451	GAL7*	galactose-1-phosphate uridyl transferase	S000000222	GAL7	ortholog	YBR018C	-1.84	-2.08	Galactose-1-phosphate uridyl transferase, synthesizes glucose-1-phosphate and UDP-galactose from UDP-D-glucose and alpha-D-galactose-1-phosphate in the second step of galactose catabolism
orf19.2179.2	0.699548	RPS10*	ribosomal protein S10A	S000005819	RPS10A	ortholog	YOR293W	-0.81	-0.71	Protein component of the small (40S) ribosomal subunit; nearly identical to Rps10Bp and has similarity to rat ribosomal protein S10
orf19.2232	0.697534	RPL11*	ribosomal protein L11A	S000003317	RPL11B	ortholog	YGR085C	-0.27	0.7	Protein component of the large (60S) ribosomal subunit, nearly identical to Rpl11Ap; involved in ribosomal assembly; depletion causes degradation of proteins and RNA of the 60S subunit; has similarity to E. coli L5 and rat L11
orf19.2232	0.697534	RPL11*	ribosomal protein L11A	S000006306	RPL11A	ortholog	YPR102C	-0.29	-0.49	Protein component of the large (60S) ribosomal subunit, nearly identical to Rpl11Bp; involved in ribosomal assembly; depletion causes degradation of proteins and RNA of the 60S subunit; has similarity to E. coli L5 and rat L11
orf19.5982	0.695338	RPL18*	ribosomal protein L18A (rp28A)	S000005245	RPL18B	ortholog	YNL301C	-0.36	-0.74	Protein component of the large (60S) ribosomal subunit, identical to Rpl18Ap and has similarity to rat L18 ribosomal protein
orf19.5982	0.695338	RPL18*	ribosomal protein L18A (rp28A)	S000005480	RPL18A	ortholog	YOL120C	-0.45	-1.25	Protein component of the large (60S) ribosomal subunit, identical to Rpl18Bp and has similarity to rat L18 ribosomal protein; intron of RPL18A pre-mRNA forms stem-loop structures that are a target for Rnt1p cleavage leading to degradation
orf19.6002	0.691127	RPL8B*	ribosomal protein L8B (L4B) (rp6) (YL5)	S000003968	RPL8B	ortholog	YLL045C	0.11	-1.12	Ribosomal protein L4 of the large (60S) ribosomal subunit, nearly identical to Rpl8Ap and has similarity to rat L7a ribosomal protein; mutation results in decreased amounts of free 60S subunits
orf19.6784	0.689649	-	conserved hypothetical protein	S000003255	MTL1	ortholog	YGR023W	0.16	-0.1	Protein with both structural and functional similarity to Mid2p, which is a plasma membrane sensor required for cell integrity signaling during pheromone-induced morphogenesis; suppresses rgd1 null mutations
orf19.7654	0.688201	CPR6*	cyclophilin related to the mammalian CyP-40	S000004206	CPR6	ortholog	YLR216C	0	-1.09	Peptidyl-prolyl cis-trans isomerase (cyclophilin), catalyzes the cis-trans isomerization of peptide bonds N-terminal to proline residues; binds to Hsp82p and contributes to chaperone activity
orf19.4025	0.686776	PRE1*	endopeptidase required for mitosis and sporulation	S000000814	PRE1	ortholog	YER012W	0.54	0.37	Beta 4 subunit of the 20S proteasome; localizes to the nucleus throughout the cell cycle
orf19.6312	0.683131	RPS3*	ribosomal protein S3 (rp13) (YS3)	S000005122	RPS3	ortholog	YNL178W	-0.64	-0.54	Protein component of the small (40S) ribosomal subunit, has apurinic/apyrimidinic (AP) endonuclease activity; essential for viability; has similarity to E. coli S3 and rat S3 ribosomal proteins
orf19.1901	0.679875	MCM3*	member of complex that acts at ARS's to initiate replication	S000000758	MCM3	ortholog	YEL032W	0.1	-0.4	Protein involved in DNA replication; component of the Mcm2-7 hexameric complex that binds chromatin as a part of the pre-replicative complex
orf19.3523	0.678356	CRK1	cdc2-related protein kinase	S000006365	SGV1	ortholog	YPR161C	0.38	0.25	Cyclin (Bur2p)-dependent protein kinase that functions in transcriptional regulation; phosphorylates the carboxy-terminal domain of Rpo21p, which is the largest subunit of RNA polymerase II; regulated by Cak1p
orf19.4632	0.674723	RPL20B*	ribosomal protein L20	S000004855	RPL20A	ortholog	YMR242C	-0.17	-0.45	Protein component of the large (60S) ribosomal subunit, nearly identical to Rpl20Bp and has similarity to rat L18a ribosomal protein
orf19.4632	0.674723	RPL20B*	ribosomal protein L20	S000005839	RPL20B	ortholog	YOR312C	-0.3	0.06	Protein component of the large (60S) ribosomal subunit, nearly identical to Rpl20Ap and has similarity to rat L18a ribosomal protein
orf19.3789	0.67466	RPL24A*	ribosomal protein L24A (rp29) (YL21) (L30A)	S000002999	RPL24A	ortholog	YGL031C	-0.64	-0.56	Ribosomal protein L30 of the large (60S) ribosomal subunit, nearly identical to Rpl24Bp and has similarity to rat L24 ribosomal protein; not essential for translation but may be required for normal translation rate
orf19.3465	0.674139	RPL10A*	ribosomal protein L1A that forms part of the 60S ribosomal subunit	S000006141	RPL1A	ortholog	YPL220W	-0.12	-0.4	N-terminally acetylated protein component of the large (60S) ribosomal subunit, nearly identical to Rpl1Bp and has similarity to E. coli L1 and rat L10a ribosomal proteins; rpl1a rpl1b double null mutation is lethal
orf19.3465	0.674139	RPL10A*	ribosomal protein L1A that forms part of the 60S ribosomal subunit	S000003103	RPL1B	ortholog	YGL135W	-0.23	-0.38	N-terminally acetylated protein component of the large (60S) ribosomal subunit, nearly identical to Rpl1Ap and has similarity to E. coli L1 and rat L10a ribosomal proteins; rpl1a rpl1b double null mutation is lethal
orf19.5244	0.673326	MCD4*	morphogenesis checkpoint dependent	S000001648	MCD4	ortholog	YKL165C	1.7	-0.97	Protein involved in glycosylphosphatidylinositol (GPI) anchor synthesis; multimembrane-spanning protein that localizes to the endoplasmic reticulum; highly conserved among eukaryotes
orf19.2768	0.671457	AMS1*	vacuolar alpha mannosidase	S000003124	AMS1	ortholog	YGL156W	1.34	-0.62	Vacuolar alpha mannosidase, involved in free oligosaccharide (fOS) degradation; delivered to the vacuole in a novel pathway separate from the secretory pathway
orf19.2994	0.670973	RPL13*	ribosomal protein	S000002240	RPL13A	ortholog	YDL082W	-0.27	-0.84	Protein component of the large (60S) ribosomal subunit, nearly identical to Rpl13Bp; not essential for viability; has similarity to rat L13 ribosomal protein
orf19.6975	0.657425	RPS0A*	ribosomal protein S0A	S000003446	RPS0A	ortholog	YGR214W	-0.23	-0.86	Protein component of the small (40S) ribosomal subunit, nearly identical to Rps0Bp; required for maturation of 18S rRNA along with Rps0Bp; deletion of either RPS0 gene reduces growth rate, deletion of both genes is lethal
orf19.7051	0.650855	-	acetylserotonin O-methyltransferase-like;Maf-like protein	S000005637	YOR111W	ortholog	YOR111W	-0.27	0.21	Putative protein of unknown function
orf19.386	0.650622	SAM4*	AdoMet-homocysteine methyltransferase	S000006194	SAM4	ortholog	YPL273W	0.67	-0.16	S-adenosylmethionine-homocysteine methyltransferase, functions along with Mht1p in the conversion of S-adenosylmethionine (AdoMet) to methionine to control the methionine/AdoMet ratio
orf19.236	0.649806	RPL9B*	ribosomal protein L9B	S000005011	RPL9B	ortholog	YNL067W	-0.6	-0.71	Protein component of the large (60S) ribosomal subunit, nearly identical to Rpl9Ap and has similarity to E. coli L6 and rat L9 ribosomal proteins
orf19.4023	0.649275	MRP2*	mitochondrial ribosomal small subunit protein	S000006370	MRP2	ortholog	YPR166C	-0.3	0.37	Mitochondrial ribosomal protein of the small subunit
orf19.4769	0.64898	IPT1*	necessary for synthesis of mannose-(inositol-P)2-ceramide (M(IP)2C);inositolphosphotransferase 1;mannosyl diphosphorylinositol ceramide synthase	S000002479	IPT1	ortholog	YDR072C	1.05	0.1	Inositolphosphotransferase, involved in synthesis of mannose-(inositol-P)2-ceramide (M(IP)2C), the most abundant sphingolipid;, can mutate to resistance to the antifungals syringomycin E and DmAMP1 and to K. lactis zymocin
orf19.2111.2	0.648833	RPL38*	ribosomal protein L38	S000004317	RPL38	ortholog	YLR325C	-0.67	-0.58	Protein component of the large (60S) ribosomal subunit, has similarity to rat L38 ribosomal protein
orf19.6085	0.647739	RPL16B*	60S large subunit ribosomal protein	S000001395	RPL16A	ortholog	YIL133C	-0.03	-0.51	N-terminally acetylated protein component of the large (60S) ribosomal subunit, binds to 5.8 S rRNA; has similarity to Rpl16Bp, E. coli L13 and rat L13a ribosomal proteins; transcriptionally regulated by Rap1p
orf19.6254	0.645807	ANT1*	ADP/ATP carrier protein	S000006332	ANT1	ortholog	YPR128C	0.72	0.49	Peroxisomal adenine nucleotide transporter; involved in beta-oxidation of medium-chain fatty acid; required for peroxisome proliferation
orf19.5195	0.642936	URA6*	uridylate kinase	S000001507	URA6	ortholog	YKL024C	0.23	-0.03	Uridylate kinase, catalyzes the seventh enzymatic step in the de novo biosynthesis of pyrimidines, converting uridine monophosphate (UMP) into uridine-5'-diphosphate (UDP)
orf19.172	0.642013	RPC19*	RNA polymerase I and III subunit	S000005057	RPC19	ortholog	YNL113W	0.92	0.42	RNA polymerase subunit, common to RNA polymerases I and III
orf19.5487	0.641896	CDC46*	part of ARS replication initiation complex	S000004264	MCM5	ortholog	YLR274W	-0.17	0.2	Component of the hexameric MCM complex, which is important for priming origins of DNA replication in G1 and becomes an active ATP-dependent helicase that promotes DNA melting and elongation when activated by Cdc7p-Dbf4p in S-phase
orf19.1470	0.641873	RPS26A*	40S small subunit ribosomal protein S26A	S000003157	RPS26A	ortholog	YGL189C	-0.25	-2.94	Protein component of the small (40S) ribosomal subunit; nearly identical to Rps26Bp and has similarity to rat S26 ribosomal protein
orf19.7020	0.63964	KEX1*	carboxypeptidase B-like processing protease;Killer toxin and alpha factor precursor processing	S000003171	KEX1	ortholog	YGL203C	0.73	0.55	Protease involved in the processing of killer toxin and alpha factor precursor; cleaves Lys and Arg residues from the C-terminus of peptides and proteins
orf19.449	0.63835	-	predicted phosphatidyl synthase	S000001778	YKR070W	ortholog	YKR070W	0.46	0.46	Putative protein of unknown function; the authentic, non-tagged protein is detected in highly purified mitochondria in high-throughput studies
orf19.840	0.637691	RPL21A*	ribosomal protein L21	S000000395	RPL21A	ortholog	YBR191W	-0.56	-1.2	Protein component of the large (60S) ribosomal subunit, nearly identical to Rpl21Bp and has similarity to rat L21 ribosomal protein
orf19.3942.1	0.637322	RPL43A*	ribosomal protein L43A	S000003855	RPL43B	ortholog	YJR094W-A	-0.6	-0.76	Protein component of the large (60S) ribosomal subunit, identical to Rpl43Ap and has similarity to rat L37a ribosomal protein
orf19.3942.1	0.637322	RPL43A*	ribosomal protein L43A	S000006247	RPL43A	ortholog	YPR043W	-0.92	-1.29	Protein component of the large (60S) ribosomal subunit, identical to Rpl43Bp and has similarity to rat L37a ribosomal protein; null mutation confers a dominant lethal phenotype
orf19.2047	0.636891	-	conserved hypothetical protein	S000005815	YOR289W	ortholog	YOR289W	0.78	1.01	Putative protein of unknown function; transcription induced by the unfolded protein response; green fluorescent protein (GFP)-fusion protein localizes to both the cytoplasm and the nucleus
orf19.3423	0.636822	TIF3*	translation initiation factor eIF4B	S000006367	TIF3	ortholog	YPR163C	0.47	-0.07	Translation initiation factor eIF-4B, has RNA annealing activity; contains an RNA recognition motif and binds to single-stranded RNA
orf19.2929	0.633634	GSL2*	1,3-beta-D-glucan synthase subunit	S000003264	GSC2	ortholog	YGR032W	1.16	-0.34	Catalytic subunit of 1,3-beta-glucan synthase, involved in formation of the inner layer of the spore wall; activity positively regulated by Rho1p and negatively by Smk1p; has similarity to an alternate catalytic subunit, Fks1p (Gsc1p)
orf19.158	0.632648	APD1*	cell structure: actin patch localization;weak similarity to potato sucrose cleavage protein	S000000355	APD1	ortholog	YBR151W	0.26	0.39	Protein of unknown function, required for normal localization of actin patches and for normal tolerance of sodium ions and hydrogen peroxide; localizes to both cytoplasm and nucleus
orf19.3298	0.632072	CCH1	calcium channel protein	S000003449	CCH1	ortholog	YGR217W	-0.42	-0.71	Voltage-gated high-affinity calcium channel involved in calcium influx in response to some environmental stresses as well as exposure to mating pheromones; interacts and co-localizes with Mid1p, suggesting Cch1p and Mid1p function together
orf19.5294	0.630779	PDB1*	beta subunit of pyruvate dehydrogenase	S000000425	PDB1	ortholog	YBR221C	0.58	0.65	E1 beta subunit of the pyruvate dehydrogenase (PDH) complex, which is an evolutionarily-conserved multi-protein complex found in mitochondria
orf19.5779	0.630503	RNR1	ribonucleotide reductase large subunit	S000000872	RNR1	ortholog	YER070W	-0.27	-0.56	One of two large regulatory subunits of ribonucleotide-diphosphate reductase; the RNR complex catalyzes rate-limiting step in dNTP synthesis, regulated by DNA replication and DNA damage checkpoint pathways via localization of small subunits
orf19.2478.1	0.62926	RPL7B*	60S large subunit ribosomal protein	S000003044	RPL7A	ortholog	YGL076C	-0.43	-0.92	Protein component of the large (60S) ribosomal subunit, nearly identical to Rpl7Bp and has similarity to E. coli L30 and rat L7 ribosomal proteins; contains a conserved C-terminal Nucleic acid Binding Domain (NDB2)
orf19.7394	0.628158	GDA1	golgi guanosine diphosphatase	S000000768	GDA1	ortholog	YEL042W	0	0.11	Guanosine diphosphatase located in the Golgi, involved in the transport of GDP-mannose into the Golgi lumen by converting GDP to GMP after mannose is transferred its substrate
orf19.1833	0.625708	CBF5*	nucleolar pseuduridine synthase and putative microtubule binding protein	S000004165	CBF5	ortholog	YLR175W	0.56	-0.07	Pseudouridine synthase catalytic subunit of box H/ACA small nucleolar ribonucleoprotein particles (snoRNPs), acts on both large and small rRNAs and on snRNA U2
orf19.1065	0.625217	SSA2*	chaperonin of the HSP70 family	S000000004	SSA1	ortholog	YAL005C	0.43	-0.23	ATPase involved in protein folding and nuclear localization signal (NLS)-directed nuclear transport; member of heat shock protein 70 (HSP70) family; forms a chaperone complex with Ydj1p; localized to the nucleus, cytoplasm, and cell wall
orf19.6749	0.622995	KRS1*	lysyl-tRNA synthetase	S000002444	KRS1	ortholog	YDR037W	1.35	0.12	Lysyl-tRNA synthetase
orf19.6060	0.621861	GCN20*	ATP-binding cassette (ABC) family, regulator of translational elongation	S000001905	GCN20	ortholog	YFR009W	0.51	0.25	Positive regulator of the Gcn2p kinase activity, forms a complex with Gcn1p; proposed to stimulate Gcn2p activation by an uncharged tRNA
orf19.3986	0.617702	PPR1*	transcription factor for pyrimidine pathway; potential fungal Zn(2)-Cys(6) binuclear cluster domain	S000004004	PPR1	ortholog	YLR014C	-2.4	0.2	Zinc finger transcription factor containing a Zn(2)-Cys(6) binuclear cluster domain, positively regulates transcription of genes involved in uracil biosynthesis; activity may be modulated by interaction with Tup1p
orf19.3354	0.616484	S4*	40S ribosomal protein	S000003906	RPS4A	ortholog	YJR145C	-0.07	-0.74	Protein component of the small (40S) ribosomal subunit; mutation affects 20S pre-rRNA processing; identical to Rps4Bp and has similarity to rat S4 ribosomal protein
orf19.3354	0.616484	S4*	40S ribosomal protein	S000001246	RPS4B	ortholog	YHR203C	-0.17	-0.69	Protein component of the small (40S) ribosomal subunit; identical to Rps4Ap and has similarity to rat S4 ribosomal protein
orf19.3037	0.614682	PAB1*	3'-end RNA-processing complex component	S000000967	PAB1	ortholog	YER165W	0.41	-0.47	Poly(A) binding protein, part of the 3'-end RNA-processing complex, mediates interactions between the 5' cap structure and the 3' mRNA poly(A) tail, involved in control of poly(A) tail length, interacts with translation factor eIF-4G
orf19.7363	0.614501	KRE6	glucan synthase subunit involved in cell wall assembly	S000006363	KRE6	ortholog	YPR159W	0.95	0.08	Protein required for beta-1,6 glucan biosynthesis; putative beta-glucan synthase; appears functionally redundant with Skn1p
orf19.941	0.614395	SEC14	phosphatidylinositol transfer protein	S000004684	SEC14	ortholog	YMR079W	-0.07	0.1	Phosphatidylinositol/phosphatidylcholine transfer protein; involved in regulating PtdIns, PtdCho, and ceramide metabolism, products of which regulate intracellular transport and UPR; functionally homologous to mammalian PITPs
orf19.1295	0.609681	VAS1*	valyl-tRNA synthetase	S000003326	VAS1	ortholog	YGR094W	0.67	-0.06	Mitochondrial and cytoplasmic valyl-tRNA synthetase
orf19.6056	0.607757	-	conserved hypothetical protein	S000005809	YOR283W	ortholog	YOR283W	1.27	1.03	Putative protein of unknown function with some similarity to GPM1/YKL152C, a phosphoglycerate mutase; YOR283W is not an essential gene
orf19.1839	0.605368	RPA190*	alpha subunit of RNA polymerase I	S000005868	RPA190	ortholog	YOR341W	-1.99	-0.07	RNA polymerase I subunit; largest subunit of RNA polymerase I
orf19.6929	0.605011	-	conserved hypothetical protein	S000000936	YER134C	ortholog	YER134C	-0.6	-0.16	Putative protein of unknown function; non-essential gene
orf19.838.1	0.604191	RPS9B*	ribosomal protein S9B	S000000393	RPS9B	ortholog	YBR189W	-0.56	-1.27	Protein component of the small (40S) ribosomal subunit; nearly identical to Rps9Ap and has similarity to E. coli S4 and rat S9 ribosomal proteins
orf19.7468	0.604178	-	conserved hypothetical protein	S000000866	YER064C	ortholog	YER064C	0.66	0.08	Non-essential nuclear protein; null mutation has global effects on transcription
orf19.6028	0.602851	HGC1	G1 cyclin	S000006177	CLN2	ortholog	YPL256C	-0.96	-0.97	G1 cyclin involved in regulation of the cell cycle; activates Cdc28p kinase to promote the G1 to S phase transition; late G1 specific expression depends on transcription factor complexes, MBF (Swi6p-Mbp1p) and SBF (Swi6p-Swi4p)
orf19.3690.2	0.602714	RPL26A*	ribosomal protein L26A (L33A) (YL33)	S000003266	RPL26B	ortholog	YGR034W	-0.64	-0.86	Protein component of the large (60S) ribosomal subunit, nearly identical to Rpl26Ap and has similarity to E. coli L24 and rat L26 ribosomal proteins; binds to 5.8S rRNA
orf19.6090	0.600973	NSR1*	nuclear localization sequence binding protein	S000003391	NSR1	ortholog	YGR159C	0.28	-0.6	Nucleolar protein that binds nuclear localization sequences, required for pre-rRNA processing and ribosome biogenesis
orf19.1635	0.594437	RPL12*	large subunit ribosomal protein L12.e	S000002826	RPL12B	ortholog	YDR418W	-0.06	-0.29	Protein component of the large (60S) ribosomal subunit, nearly identical to Rpl12Ap; rpl12a rpl12b double mutant exhibits slow growth and slow translation; has similarity to E. coli L11 and rat L12 ribosomal proteins
orf19.1635	0.594437	RPL12*	large subunit ribosomal protein L12.e	S000000780	RPL12A	ortholog	YEL054C	-0.15	-0.81	Protein component of the large (60S) ribosomal subunit, nearly identical to Rpl12Bp; rpl12a rpl12b double mutant exhibits slow growth and slow translation; has similarity to E. coli L11 and rat L12 ribosomal proteins
orf19.3034	0.593892	RLI1*	putative member of nontransporter group of ATP-binding cassette (ABC) superfamily	S000002498	RLI1	ortholog	YDR091C	0.86	0.11	Essential iron-sulfur protein required for ribosome biogenesis and translation initiation; facilitates binding of a multifactor complex (MFC) of translation initiation factors to the small ribosomal subunit; predicted ABC family ATPase
orf19.6873	0.593733	RPS8*	ribosomal protein S8E	S000000168	RPS8A	ortholog	YBL072C	-0.12	-0.47	Protein component of the small (40S) ribosomal subunit; identical to Rps8Bp and has similarity to rat S8 ribosomal protein
orf19.6873	0.593733	RPS8*	ribosomal protein S8E	S000000904	RPS8B	ortholog	YER102W	-0.2	-0.54	Protein component of the small (40S) ribosomal subunit; identical to Rps8Ap and has similarity to rat S8 ribosomal protein
orf19.4640	0.588664	PWP1*		S000004186	PWP1	ortholog	YLR196W	0.68	-0.38	Protein with WD-40 repeats involved in rRNA processing; associates with trans-acting ribosome biogenesis factors; similar to beta-transducin superfamily
orf19.4907	0.581555	-	conserved hypothetical protein	S000000657	YCR061W	ortholog	YCR061W	-1.22	-0.45	Protein of unknown function; green fluorescent protein (GFP)-fusion protein localizes to the cytoplasm in a punctate pattern; induced by treatment with 8-methoxypsoralen and UVA irradiation
orf19.2864.1	0.5769	RPL27A*	60S large subunit ribosomal protein L27a.e	S000003071	RPL28	ortholog	YGL103W	-0.04	-0.56	Ribosomal protein of the large (60S) ribosomal subunit, has similarity to E. coli L15 and rat L27a ribosomal proteins; may have peptidyl transferase activity; can mutate to cycloheximide resistance
orf19.2994.1	0.575519	RPS16*	ribosomal protein	S000004751	RPS16A	ortholog	YMR143W	-0.3	-0.79	Protein component of the small (40S) ribosomal subunit; identical to Rps16Bp and has similarity to E. coli S9 and rat S16 ribosomal proteins
orf19.2994.1	0.575519	RPS16*	ribosomal protein	S000002241	RPS16B	ortholog	YDL083C	-0.64	-1.36	Protein component of the small (40S) ribosomal subunit; identical to Rps16Ap and has similarity to E. coli S9 and rat S16 ribosomal proteins
orf19.6294	0.573306	MYO1*	class II myosin heavy chain	S000001065	MYO1	ortholog	YHR023W	-0.84	-0.39	Type II myosin heavy chain, required for wild-type cytokinesis and cell separation; localizes to the actomyosin ring; binds to myosin light chains Mlc1p and Mlc2p through its IQ1 and IQ2 motifs respectively
orf19.5964.2	0.572736	RPL35*	ribosomal protein L35A	S000002295	RPL35B	ortholog	YDL136W	-0.45	-0.25	Protein component of the large (60S) ribosomal subunit, identical to Rpl35Ap and has similarity to rat L35 ribosomal protein
orf19.5964.2	0.572736	RPL35*	ribosomal protein L35A	S000002350	RPL35A	ortholog	YDL191W	-0.47	-0.4	Protein component of the large (60S) ribosomal subunit, identical to Rpl35Bp and has similarity to rat L35 ribosomal protein
orf19.6587	0.571813	-	conserved hypothetical protein	S000002559	GIR2	ortholog	YDR152W	-0.09	0.12	Highly-acidic cytoplasmic RWD domain-containing protein of unknown function, sensitive to proteolysis, N-terminal region has high content of acidic amino acid residues, putative IUP (intrinsically unstructured protein)
orf19.6220.4	0.571707	RPL34*	ribosomal protein L34	S000001314	RPL34B	ortholog	YIL052C	-0.79	-0.58	Protein component of the large (60S) ribosomal subunit, nearly identical to Rpl34Ap and has similarity to rat L34 ribosomal protein
orf19.5466	0.57071	RPS24*	ribosomal protein S24	S000000876	RPS24A	ortholog	YER074W	-0.54	-0.81	Protein component of the small (40S) ribosomal subunit; identical to Rps24Bp and has similarity to rat S24 ribosomal protein
orf19.5466	0.57071	RPS24*	ribosomal protein S24	S000001331	RPS24B	ortholog	YIL069C		-1.32	Protein component of the small (40S) ribosomal subunit; identical to Rps24Ap and has similarity to rat S24 ribosomal protein
orf19.3414	0.570492	SUR7*	potential membrane protein	S000004516	SUR7	ortholog	YML052W	0.1	-0.03	Putative integral membrane protein; component of eisosomes; associated with endocytosis, along with Pil1p and Lsp1p; sporulation and plasma membrane sphingolipid content are altered in mutants
orf19.827.1	0.565163	RPL39	ribosomal protein L39	S000004807	RPL36A	ortholog	YMR194W	-0.51	-0.71	N-terminally acetylated protein component of the large (60S) ribosomal subunit, nearly identical to Rpl36Bp and has similarity to rat L36 ribosomal protein; binds to 5.8 S rRNA
orf19.5027	0.564782	LCB2*	palmitoyl transferase	S000002469	LCB2	ortholog	YDR062W	0.51	0.39	Component of serine palmitoyltransferase, responsible along with Lcb1p for the first committed step in sphingolipid synthesis, which is the condensation of serine with palmitoyl-CoA to form 3-ketosphinganine
orf19.6375	0.562791	RPS20*	ribosomal protein S20	S000001007	RPS20	ortholog	YHL015W	-0.3	-0.45	Protein component of the small (40S) ribosomal subunit; overproduction suppresses mutations affecting RNA polymerase III-dependent transcription; has similarity to E. coli S10 and rat S20 ribosomal proteins
orf19.3767	0.560862	PEP1*	receptor for sorting of vacuolar proteins	S000000113	PEP1	ortholog	YBL017C	-0.21	-0.25	Type I transmembrane sorting receptor for multiple vacuolar hydrolases; cycles between the late-Golgi and prevacuolar endosome-like compartments
orf19.1697	0.559874	-	conserved hypothetical protein	S000005617	TMA46	ortholog	YOR091W	-0.23	0.04	Protein of unknown function that associates with ribosomes; interacts with GTPase Rbg1p
orf19.2594	0.559854	RPA43*	DNA dependent RNA polymerase I subunit	S000005867	RPA43	ortholog	YOR340C	0	-0.31	RNA polymerase I subunit A43
orf19.2501	0.559624	BOP1*	highly conserved hypothetical protein	S000003107	FLC3	ortholog	YGL139W	0.4	0.12	Putative FAD transporter, similar to Flc1p and Flc2p; localized to the ER
orf19.687.1	0.559508	RPL25*	ribosomal protein L23a.e	S000005487	RPL25	ortholog	YOL127W	-0.69	-0.54	Primary rRNA-binding ribosomal protein component of the large (60S) ribosomal subunit, has similarity to E. coli L23 and rat L23a ribosomal proteins; binds to 26S rRNA via a conserved C-terminal motif
orf19.926	0.559367	EXO1*	exonuclease	S000005559	EXO1	ortholog	YOR033C	0.2	-0.12	5'-3' exonuclease and flap-endonuclease involved in recombination, double-strand break repair and DNA mismatch repair; member of the Rad2p nuclease family, with conserved N and I nuclease domains
orf19.6291	0.559239	FUN30*	helicase of the Snf2/Rad54 family	S000000017	FUN30	ortholog	YAL019W	-0.35	-0.15	Protein whose overexpression affects chromosome stability, potential Cdc28p substrate; homolog of Snf2p; the authentic, non-tagged protein is detected in highly purified mitochondria in high-throughput studies
orf19.7018	0.558927	RPS18B*	ribosomal protein S18B	S000002858	RPS18A	ortholog	YDR450W	-0.69	-1.15	Protein component of the small (40S) ribosomal subunit; nearly identical to Rps18Bp and has similarity to E. coli S13 and rat S18 ribosomal proteins
orf19.7018	0.558927	RPS18B*	ribosomal protein S18B	S000004488	RPS18B	ortholog	YML026C	-0.84	-0.69	Protein component of the small (40S) ribosomal subunit; nearly identical to Rps18Ap and has similarity to E. coli S13 and rat S18 ribosomal proteins
orf19.655	0.557127	PHO842*	high-affinity inorganic phosphate/H+ symporter	S000004592	PHO84	ortholog	YML123C	-0.3	-0.89	High-affinity inorganic phosphate (Pi) transporter and low-affinity manganese transporter; regulated by Pho4p and Spt7p; mutation confers resistance to arsenate; exit from the ER during maturation requires Pho86p
orf19.3695	0.557014	EPT1*	alcohol phosphatidyl transferase	S000001165	EPT1	ortholog	YHR123W	0.1	0.23	sn-1,2-diacylglycerol ethanolamine- and cholinephosphotranferase; not essential for viability
orf19.4858	0.555934	VSP41*	vacuolar protein sorting	S000002487	VPS41	ortholog	YDR080W	-0.56	0.12	Vacuolar membrane protein that is a subunit of the homotypic vacuole fusion and vacuole protein sorting (HOPS) complex; essential for membrane docking and fusion at the Golgi-to-endosome and endosome-to-vacuole stages of protein transport
orf19.7049	0.553749	CYB5*	cytochrome b5	S000005055	CYB5	ortholog	YNL111C	1.85	1.33	Cytochrome b5, involved in the sterol and lipid biosynthesis pathways; acts as an electron donor to support sterol C5-6 desaturation
orf19.2246	0.55128	-	conserved hypothetical protein	S000006120	YPL199C	ortholog	YPL199C	0.71	0.07	Putative protein of unknown function, predicted to be palmitoylated
orf19.7188	0.550968	RP1B	60S large subunit acidic ribosomal protein a1	S000002288	RPP1B	ortholog	YDL130W	-2.18	-3.06	Ribosomal protein P1 beta, component of the ribosomal stalk, which is involved in interaction of translational elongation factors with ribosome; accumulation is regulated by phosphorylation and interaction with the P2 stalk component
orf19.7279	0.55036	NIT2*	nitrilase superfamily member	S000003662	NIT2	ortholog	YJL126W	0	-0.56	Nit protein, one of two proteins in S. cerevisiae with similarity to the Nit domain of NitFhit from fly and worm and to the mouse and human Nit protein which interacts with the Fhit tumor suppressor; nitrilase superfamily member
orf19.5219	0.550159	IRA2*	GTPase activating protein	S000005441	IRA2	ortholog	YOL081W	-0.6	-0.18	GTPase-activating protein that negatively regulates RAS by converting it from the GTP- to the GDP-bound inactive form, required for reducing cAMP levels under nutrient limiting conditions, has similarity to Ira1p and human neurofibromin
orf19.4635	0.54879	NIP1*	subunit of translation initiation complex eIF3;associated with 40s ribosomal subunit	S000004926	NIP1	ortholog	YMR309C	1.27	0.21	Subunit of the eukaryotic translation initiation factor 3 (eIF3), involved in the assembly of preinitiation complex and start codon selection
orf19.6000	0.544264	CDR1	multidrug resistance protein;ABC transporter	S000005679	PDR5	ortholog	YOR153W	1.12	0.49	Plasma membrane ATP-binding cassette (ABC) transporter, multidrug transporter actively regulated by Pdr1p; also involved in steroid transport, cation resistance, and cellular detoxification during exponential growth
orf19.2859	0.542482	SRP40*	nonribosomal protein of the nucleolus and coiled bodies	S000001800	SRP40	ortholog	YKR092C	0.38	-0.06	Nucleolar, serine-rich protein with a role in preribosome assembly or transport; may function as a chaperone of small nucleolar ribonucleoprotein particles (snoRNPs); immunologically and structurally to rat Nopp140
orf19.7160	0.541131	YAR1*	ankyrin repeat-containing protein	S000006160	YAR1	ortholog	YPL239W	0.46	-0.25	Cytoplasmic ankyrin-repeat containing protein of unknown function, proposed to link the processes of 40S ribosomal subunit biogenesis and adaptation to osmotic and oxidative stress; expression repressed by heat shock
orf19.4931.1	0.540716	RPL14B*	ribosomal protein L14B	S000001489	RPL14A	ortholog	YKL006W	-0.47	-0.54	N-terminally acetylated protein component of the large (60S) ribosomal subunit, nearly identical to Rpl14Bp and has similarity to rat L14 ribosomal protein; rpl14a csh5 double null mutant exhibits synthetic slow growth
orf19.4931.1	0.540716	RPL14B*	ribosomal protein L14B	S000000993	RPL14B	ortholog	YHL001W	-0.54	-0.97	Protein component of the large (60S) ribosomal subunit, nearly identical to Rpl14Ap and has similarity to rat L14 ribosomal protein
orf19.5225.2	0.539514	RPL27*	ribosomal protein L27	S000001052	RPL27A	ortholog	YHR010W	-0.56	-0.62	Protein component of the large (60S) ribosomal subunit, nearly identical to Rpl27Bp and has similarity to rat L27 ribosomal protein
orf19.6265.1	0.537102	RPS14*	ribosomal protein	S000003727	RPS14B	ortholog	YJL191W	-0.54	-0.6	Ribosomal protein 59 of the small subunit, required for ribosome assembly and 20S pre-rRNA processing; mutations confer cryptopleurine resistance; nearly identical to Rps14Ap and similar to E. coli S11 and rat S14 ribosomal proteins
orf19.6265.1	0.537102	RPS14*	ribosomal protein	S000000627	RPS14A	ortholog	YCR031C	-0.74	-0.82	Ribosomal protein 59 of the small subunit, required for ribosome assembly and 20S pre-rRNA processing; mutations confer cryptopleurine resistance; nearly identical to Rps14Bp and similar to E. coli S11 and rat S14 ribosomal proteins
orf19.3468	0.535723	ALG11*	required for asparagine-linked oligosaccharide assembly;specifies addition of the terminal alpha 1,2-Man to the Man5GlcNAc2-PP-dolichol N-Glycosylation intermediate	S000004993	ALG11	ortholog	YNL048W	0.81	0.24	Alpha-1,2-mannosyltransferase, catalyzes sequential addition of the two terminal alpha 1,2-mannose residues to the Man5GlcNAc2-PP-dolichol intermediate during asparagine-linked glycosylation in the ER
orf19.7062	0.535284	RPA135*	DNA-directed RNA polymerase I	S000006214	RPA135	ortholog	YPR010C	1.23	-0.19	RNA polymerase I subunit A135
orf19.753	0.534633	MNT43*	mannosyltransferase	S000003226	MNT2	ortholog	YGL257C	2.15	2.12	Mannosyltransferase involved in adding the 4th and 5th mannose residues of O-linked glycans
orf19.753	0.534633	MNT43*	mannosyltransferase	S000005342	MNT4	ortholog	YNR059W	0.69	0.19	Putative alpha-1,3-mannosyltransferase, not required for protein O-glycosylation
orf19.3334	0.530251	RPS2*	ribosomal protein	S000003091	RPS2	ortholog	YGL123W	-0.1	-0.67	Protein component of the small (40S) subunit, essential for control of translational accuracy; phosphorylation by C-terminal domain kinase I (CTDK-I) enhances translational accuracy; similar to E. coli S5 and rat S2 ribosomal proteins
orf19.744	0.530109	GDB1*	glycogen debranching enzyme	S000006388	GDB1	ortholog	YPR184W	0.14	0.72	Glycogen debranching enzyme containing glucanotranferase and alpha-1,6-amyloglucosidase activities, required for glycogen degradation; phosphorylated in mitochondria
orf19.6317	0.52961	ADE6*	5'-phosphoribosylformyl glycinamidine synthetase	S000003293	ADE6	ortholog	YGR061C	1.07	0.13	Formylglycinamidine-ribonucleotide (FGAM)-synthetase, catalyzes a step in the 'de novo' purine nucleotide biosynthetic pathway
orf19.1030	0.528102	FPR3*	peptidyl-prolyl cis-trans isomerases (PPIase)| FK506-rapamycin binding protein	S000004539	FPR3	ortholog	YML074C	0.23	0.54	Nucleolar peptidyl-prolyl cis-trans isomerase (PPIase); FK506 binding protein; phosphorylated by casein kinase II (Cka1p-Cka2p-Ckb1p-Ckb2p) and dephosphorylated by Ptp1p
orf19.5417	0.527466	DOT5*	derepressor of telomeric silencing	S000001272	DOT5	ortholog	YIL010W	0.39	0.53	Nuclear thiol peroxidase which functions as an alkyl-hydroperoxide reductase during post-diauxic growth
orf19.2538	0.52538	PTC2*	protein serine/threonine phosphatase	S000000152	PTC3	ortholog	YBL056W	0.64	0.65	Type 2C protein phosphatase; dephosphorylates Hog1p (see also Ptc2p) to limit maximal kinase activity induced by osmotic stress; dephosphorylates T169 phosphorylated Cdc28p (see also Ptc2p); role in DNA checkpoint inactivation
orf19.5873	0.525218	POL1*	DNA-directed DNA polymerase alpha	S000005046	POL1	ortholog	YNL102W	-0.71	-0.46	Catalytic subunit of the DNA polymerase I alpha-primase complex, required for the initiation of DNA replication during mitotic DNA synthesis and premeiotic DNA synthesis
orf19.3788.1	0.525121	RPL30*	ribosomal protein L30 (L32) (rp73) (YL38) large subunit	S000002998	RPL30	ortholog	YGL030W	-0.18	-0.2	Protein component of the large (60S) ribosomal subunit, has similarity to rat L30 ribosomal protein; involved in pre-rRNA processing in the nucleolus; autoregulates splicing of its transcript
orf19.2314	0.523779	-	nucleolar coiled- coil protein	S000002997	CGR1	ortholog	YGL029W	0.55	0.58	Protein involved in nucleolar integrity and processing of the pre-rRNA for the 60S ribosome subunit; transcript is induced in response to cytotoxic stress but not genotoxic stress
orf19.1626	0.522565	DYS1*	deoxyhypusine synthase	S000001110	DYS1	ortholog	YHR068W	0.3	0.11	Deoxyhypusine synthase, catalyzes formation of deoxyhypusine, the first step in hypusine biosynthesis; triggers posttranslational hypusination of translation elongation factor eIF-5A and regulates its intracellular levels; tetrameric
orf19.203	0.521994	STB3*	Sin3p binding protein	S000002576	STB3	ortholog	YDR169C	0.53	0.25	Ribosomal RNA processing element (RRPE)-binding protein involved in the induction of non-ribosomal protein growth genes by glucose; binds Sin3p in a two-hybrid assay
orf19.3856	0.521705	CDC28	cell division control protein	S000000364	CDC28	ortholog	YBR160W	0.07	-0.39	Catalytic subunit of the main cell cycle cyclin-dependent kinase (CDK); alternately associates with G1 cyclins (CLNs) and G2/M cyclins (CLBs) which direct the CDK to specific substrates
orf19.3564	0.520522	RPC40*	RNA polymerase III (C) subunit	S000006314	RPC40	ortholog	YPR110C	0.92	0.18	RNA polymerase subunit, common to RNA polymerase I and III
orf19.3325.3	0.520235	RPS21B*	40S ribosomal protein S21 (S26) (YS25)	S000003672	RPS21B	ortholog	YJL136C	-0.61	-0.7	Protein component of the small (40S) ribosomal subunit; nearly identical to Rps21Ap and has similarity to rat S21 ribosomal protein
orf19.1232	0.520211	VRG4*	GDP-mannose transporter into the lumen of the Golgi	S000003193	VRG4	ortholog	YGL225W	0.3	0.1	Golgi GDP-mannose transporter; regulates Golgi function and glycosylation in Golgi
orf19.7422	0.520122	LCP5*	nucleolar protein required for ribosomal RNA processing	S000000929	LCP5	ortholog	YER127W	0.65	0.78	Essential protein involved in maturation of 18S rRNA; depletion leads to inhibited pre-rRNA processing and reduced polysome levels; localizes primarily to the nucleolus
orf19.1115	0.519973	GUK1*	guanylate kinase	S000002862	GUK1	ortholog	YDR454C	0.39	-0.1	Guanylate kinase, converts GMP to GDP; required for growth and mannose outer chain elongation of cell wall N-linked glycoproteins
orf19.1663	0.519333	KRE2*	alpha-1,2-mannosyltransferase	S000002891	KRE2	ortholog	YDR483W	1.08	0.56	Alpha1,2-mannosyltransferase of the Golgi involved in protein mannosylation
orf19.6323	0.518619	HPA3*	histone and other protein acetyltransferase	S000000792	HPA3	ortholog	YEL066W	1.12	0.49	D-Amino acid N-acetyltransferase, catalyzes N-acetylation of D-amino acids through ordered bi-bi mechanism in which acetyl-CoA is first substrate bound and CoA is last product liberated; similar to Hpa2p, acetylates histones weakly in vitro
orf19.3015	0.516435	-	conserved hypothetical protein	S000002508	ARX1	ortholog	YDR101C	0.85	-0.04	Shuttling pre-60S factor; involved in the biogenesis of ribosomal large subunit biogenesis; interacts directly with Alb1; responsible for Tif6 recycling defects in absence of Rei1; associated with the ribosomal export complex
orf19.5597	0.516435	POL5*	DNA polymerase V, 5-prime end	S000000781	POL5	ortholog	YEL055C	-0.26	-2.01	DNA Polymerase phi; has sequence similarity to the human MybBP1A and weak sequence similarity to B-type DNA polymerases, not required for chromosomal DNA replication; required for the synthesis of rRNA
orf19.3256	0.515704	SLN1*	histidine kinase osmosensor	S000001409	SLN1	ortholog	YIL147C	-0.12	0.12	Histidine kinase osmosensor that regulates a MAP kinase cascade; transmembrane protein with an intracellular kinase domain that signals to Ypd1p and Ssk1p, thereby forming a phosphorelay system similar to bacterial two-component regulators
orf19.4867	0.514691	SWE1*	serine/tyrosine dual-specificity protein kinase that inhibits G2/M transition	S000003723	SWE1	ortholog	YJL187C	-0.6	-0.42	Protein kinase that regulates the G2/M transition by inhibition of Cdc28p kinase activity; localizes to the nucleus and to the daughter side of the mother-bud neck; homolog of S. pombe Wee1p; potential Cdc28p substrate
orf19.4093	0.513489	NOP7*	pescadillo homolog;nucleolar protein required for rRNA processing	S000003335	NOP7	ortholog	YGR103W	0.68	0.28	Nucleolar protein involved in rRNA processing and 60S ribosomal subunit biogenesis; constituent of several different pre-ribosomal particles; required for exit from G<sub>0</sub> and the initiation of cell proliferation
orf19.2435	0.513176	SSE1*	heat shock protein of HSP70 family	S000006027	SSE1	ortholog	YPL106C	1.06	0.31	ATPase that is a component of the heat shock protein Hsp90 chaperone complex; binds unfolded proteins; member of the heat shock protein 70 (HSP70) family; localized to the cytoplasm
orf19.638	0.512938	FDH1*	formate dehydrogenase	S000005915	FDH1	ortholog	YOR388C	-0.4	-0.42	NAD(+)-dependent formate dehydrogenase, may protect cells from exogenous formate
orf19.5299	0.512786	ECM1*	cell wall structure or biosynthesis	S000000055	ECM1	ortholog	YAL059W	-0.12	-1.39	Protein of unknown function, localized in the nucleoplasm and the nucleolus, genetically interacts with MTR2 in 60S ribosomal protein subunit export
orf19.3469	0.512268	-	hypothetical protein	S000005253	STB1	ortholog	YNL309W	-2	-0.67	Protein with a role in regulation of MBF-specific transcription at Start, phosphorylated by Cln-Cdc28p kinases in vitro; unphosphorylated form binds Swi6p and binding is required for Stb1p function; expression is cell-cycle regulated
orf19.4490.2	0.51142	QCR8*	ubiquinol-cytochrome-c reductase chain VIII	S000003702	QCR8	ortholog	YJL166W	0.57	-0.07	Subunit 8 of ubiquinol cytochrome-c reductase complex, which is a component of the mitochondrial inner membrane electron transport chain; oriented facing the intermembrane space; expression is regulated by Abf1p and Cpf1p
orf19.2937	0.511401	PMM1	phosphomannomutase	S000001849	SEC53	ortholog	YFL045C	0.57	0	Phosphomannomutase, involved in synthesis of GDP-mannose and dolichol-phosphate-mannose; required for folding and glycosylation of secretory proteins in the ER lumen
orf19.4853	0.51128	HCM1*	fork head family transcription factor	S000000661	HCM1	ortholog	YCR065W	-0.49	-0.28	Forkhead transcription factor that drives S-phase specific expression of genes involved in chromosome segregation, spindle dynamics, and budding; suppressor of calmodulin mutants with specific SPB assembly defects; telomere maintenance role
orf19.5432	0.510811	TPT1*	tRNA 2 -phosphotransferase	S000005462	TPT1	ortholog	YOL102C	0.03	0.07	tRNA 2'-phosphotransferase, catalyzes the final step in yeast tRNA splicing: the transfer of the 2'-PO(4) from the splice junction to NAD(+) to form ADP-ribose 1''-2''cyclic phosphate and nicotinamide
orf19.1578	0.510138	RRP5*	processing of pre-rRNA to 18S and 5.8S rRNA	S000004842	RRP5	ortholog	YMR229C	0.36	-0.38	RNA binding protein with preference for single stranded tracts of U's involved in synthesis of both 18S and 5.8S rRNAs; component of both the ribosomal small subunit (SSU) processosome and the 90S preribosome
orf19.7479	0.509334	NTH1	neutral trehalase (alpha,alpha-trehalase)	S000002408	NTH1	ortholog	YDR001C	1.51	0.87	Neutral trehalase, degrades trehalose; required for thermotolerance and may mediate resistance to other cellular stresses; may be phosphorylated by Cdc28p
orf19.4645	0.509021	BEM1	Bub Emergence Mediator;SH3-domain protein;scaffold component of the cell polarity establishment complex	S000000404	BEM1	ortholog	YBR200W	0.69	0.56	Protein containing SH3-domains, involved in establishing cell polarity and morphogenesis; functions as a scaffold protein for complexes that include Cdc24p, Ste5p, Ste20p, and Rsr1p
orf19.3431	0.50844	MIP1*	mitochondrial DNA polymerase catalytic subunit	S000005857	MIP1	ortholog	YOR330C	-0.12	0.23	Catalytic subunit of the mitochondrial DNA polymerase; conserved C-terminal segment is required for the maintenance of mitochondrial genome.
orf19.6041	0.507214	RPO41*	mitochondrial DNA-directed RNA polymerase	S000001858	RPO41	ortholog	YFL036W	-0.14	0.19	Mitochondrial RNA polymerase; single subunit enzyme similar to those of T3 and T7 bacteriophages; requires a specificity subunit encoded by MTF1 for promoter recognition
orf19.4725	0.506456	SWI6*	transcription factor involved in cell cycle dependent gene expression	S000004172	SWI6	ortholog	YLR182W	-0.07	0.3	Transcription cofactor, forms complexes with DNA-binding proteins Swi4p and Mbp1p to regulate transcription at the G1/S transition; involved in meiotic gene expression; localization regulated by phosphorylation; potential Cdc28p substrate
orf19.5905	0.506038	-	nucleolar protein involved in mating-type regulation	S000000124	YBL028C	ortholog	YBL028C	0.58	0.85	Protein of unknown function that may interact with ribosomes; green fluorescent protein (GFP)-fusion protein localizes to the nucleolus; predicted to be involved in ribosome biogenesis
orf19.4490	0.505872	RPL17B*	ribosomal protein L17B	S000003713	RPL17B	ortholog	YJL177W	-0.34	-0.74	Protein component of the large (60S) ribosomal subunit, nearly identical to Rpl17Ap and has similarity to E. coli L22 and rat L17 ribosomal proteins
orf19.3823	0.503725	ZDS1*	involved in negative regulation of cell polarity	S000004886	ZDS1	ortholog	YMR273C	0.91	0.15	Protein that interacts with silencing proteins at the telomere, involved in transcriptional silencing; has a role in localization of PKA subunit Bcy1p; implicated in mRNA nuclear export; involved in mitotic exit through regulation of Cdc14p
orf19.3941	0.503555	URA7*	CTP synthase	S000000135	URA7	ortholog	YBL039C	1.06	-0.23	Major CTP synthase isozyme (see also URA8), catalyzes the ATP-dependent transfer of the amide nitrogen from glutamine to UTP, forming CTP, the final step in de novo biosynthesis of pyrimidines; involved in phospholipid biosynthesis
orf19.2250	0.503277	SPE3*	spermidine synthase;putrescine aminopropyltransferase	S000006273	SPE3	ortholog	YPR069C	0.07	0.18	Spermidine synthase, involved in biosynthesis of spermidine and also in biosynthesis of pantothenic acid; spermidine is required for growth of wild-type cells
orf19.3757	0.502582	ATP20*	protein associated with mitochondrial ATP synthase	S000006224	ATP20	ortholog	YPR020W	0.54	0.99	Subunit g of the mitochondrial F1F0 ATP synthase; reversibly phosphorylated on two residues; unphosphorylated form is required for dimerization of the ATP synthase complex
orf19.5548	0.502095	LYS14*	regulation of lysine biosynthesis; potential fungal Zn2Cys6 Cluster domain	S000002441	LYS14	ortholog	YDR034C	0.58	0.26	Transcriptional activator involved in regulation of genes of the lysine biosynthesis pathway; requires 2-aminoadipate semialdehyde as co-inducer
orf19.7384	0.501453	NOG1*	nucleolar G-protein	S000006014	NOG1	ortholog	YPL093W	1.04	-0.77	Putative GTPase that associates with free 60S ribosomal subunits in the nucleolus and is required for 60S ribosomal subunit biogenesis; constituent of 66S pre-ribosomal particles; member of the ODN family of nucleolar G-proteins
orf19.1195	0.501218	OCT1*	mitochondrial intermediate peptidase involved in protein import	S000001617	2009-10-01	ortholog	YKL134C	-0.62	-0.17	Mitochondrial intermediate peptidase, cleaves N-terminal residues of a subset of proteins upon import, after their cleavage by mitochondrial processing peptidase (Mas1p-Mas2p); may contribute to mitochondrial iron homeostasis
orf19.6769	0.496846	-	conserved hypothetical protein	S000001021	YHL029C	ortholog	YHL029C	0.39	-0.18	Cytoplasmic protein required for replication of Brome mosaic virus in S. cerevisiae, which is a model system for studying replication of positive-strand RNA viruses in their natural hosts
orf19.3341	0.495472	-	arginyl-tRNA synthetase	S000002749	YDR341C	ortholog	YDR341C	0.72	0	Arginyl-tRNA synthetase, proposed to be cytoplasmic but the authentic, non-tagged protein is detected in highly purified mitochondria in high-throughput studies
orf19.339	0.495144	NDE1*	mitochondria directed NADH dehydrogenase	S000004753	NDE1	ortholog	YMR145C	1.2	0.31	Mitochondrial external NADH dehydrogenase, a type II NAD(P)H:quinone oxidoreductase that catalyzes the oxidation of cytosolic NADH; Nde1p and Nde2p provide cytosolic NADH to the mitochondrial respiratory chain
orf19.1047	0.492835	ERB1*	maturation of the 25S and 5.8S ribosomal RNAs	S000004652	ERB1	ortholog	YMR049C	0.9	0.01	Protein required for maturation of the 25S and 5.8S ribosomal RNAs; constituent of 66S pre-ribosomal particles; homologous to mammalian Bop1
orf19.6034	0.490824	TUB2*	beta- tubulin	S000001857	TUB2	ortholog	YFL037W	0.11	-0.45	Beta-tubulin; associates with alpha-tubulin (Tub1p and Tub3p) to form tubulin dimer, which polymerizes to form microtubules
orf19.2644	0.490816	QCR2*	ubiquinol--cytochrome-c reductase 40KD chain II	S000006395	QCR2	ortholog	YPR191W	0.85	0.58	Subunit 2 of the ubiquinol cytochrome-c reductase complex, which is a component of the mitochondrial inner membrane electron transport chain; phosphorylated; transcription is regulated by Hap1p, Hap2p/Hap3p, and heme
orf19.3541	0.488441	SUP45*	transcriptional release factor	S000000347	SUP45	ortholog	YBR143C	0.64	0.34	Polypeptide release factor (eRF1) in translation termination; mutant form acts as a recessive omnipotent suppressor; methylated by Mtq2p-Trm112p in ternary complex eRF1-eRF3-GTP; mutation of methylation site confers resistance to zymocin
orf19.6701	0.488167	-	proline-tRNA ligase	S000001062	YHR020W	ortholog	YHR020W	1.29	-0.29	Protein of unknown function that may interact with ribosomes, based on co-purification experiments; has similarity to proline-tRNA ligase; YHR020W is an essential gene
orf19.5510	0.48778	ITC1*	Imitation switch Two Complex 1	S000003101	ITC1	ortholog	YGL133W	0.99	0.55	Component of the ATP-dependent Isw2p-Itc1p chromatin remodeling complex, required for repression of a-specific genes, repression of early meiotic genes during mitotic growth, and repression of INO1
orf19.4375.1	0.48755	RPS30*	40S ribosomal protein S30	S000004278	RPS30A	ortholog	YLR287C-A	-0.74	-1.03	Protein component of the small (40S) ribosomal subunit; nearly identical to Rps30Bp and has similarity to rat S30 ribosomal protein
orf19.4375.1	0.48755	RPS30*	40S ribosomal protein S30	S000005708	RPS30B	ortholog	YOR182C	-0.97	-0.36	Protein component of the small (40S) ribosomal subunit; nearly identical to Rps30Ap and has similarity to rat S30 ribosomal protein
orf19.1889	0.487031	-	similar to phosphoglycerate mutase	S000001751	YKR043C	ortholog	YKR043C	-0.27	-1.66	Putative protein of unknown function; green fluorescent protein (GFP)-fusion protein localizes to the cytoplasm and nucleus
orf19.7033	0.486199	PPS1*	protein tyrosine phosphatase	S000000480	PPS1	ortholog	YBR276C	0.66	0.29	Protein phosphatase with specificity for serine, threonine, and tyrosine residues; has a role in the DNA synthesis phase of the cell cycle
orf19.4336	0.486082	RPS5*	ribosomal small subunit protein	S000003884	RPS5	ortholog	YJR123W	-0.32	-0.76	Protein component of the small (40S) ribosomal subunit, the least basic of the non-acidic ribosomal proteins; phosphorylated in vivo; essential for viability; has similarity to E. coli S7 and rat S5 ribosomal proteins
orf19.1164	0.485	GAR1*	nucleolar rRNA processing protein	S000001131	GAR1	ortholog	YHR089C	-0.38	-0.25	Protein component of the H/ACA snoRNP pseudouridylase complex, involved in the modification and cleavage of the 18S pre-rRNA
orf19.6541	0.483355	RPL5*	ribosomal protein L5	S000006052	RPL5	ortholog	YPL131W	-0.06	-0.51	Protein component of the large (60S) ribosomal subunit with similarity to E. coli L18 and rat L5 ribosomal proteins; binds 5S rRNA and is required for 60S subunit assembly
orf19.5428	0.483324	ATX2*	manganese-trafficking protein	S000005605	ATX2	ortholog	YOR079C	0.04	0.5	Golgi membrane protein involved in manganese homeostasis; overproduction suppresses the sod1 (copper, zinc superoxide dismutase) null mutation
orf19.3536	0.483152	GNT1*	alphaN-acetylglucosamine transferase	S000005847	GNT1	ortholog	YOR320C	0.07	-1.15	N-acetylglucosaminyltransferase capable of modification of N-linked glycans in the Golgi apparatus
orf19.6529	0.482739	CDC34*	ubiquitin-conjugating enzyme	S000002461	CDC34	ortholog	YDR054C	0.71	0.97	Ubiquitin-conjugating enzyme (E2) and catalytic subunit of SCF ubiquitin-protein ligase complex (together with Skp1p, Rbx1p, Cdc53p, and an F-box protein) that regulates cell cycle progression by targeting key substrates for degradation
orf19.2170	0.482664	-	membrane transporter	S000005444	PHM7	ortholog	YOL084W	0.88	1.26	Protein of unknown function, expression is regulated by phosphate levels; green fluorescent protein (GFP)-fusion protein localizes to the cell periphery and vacuole
orf19.6871	0.482641	-	hypothetical protein	S000004731	YMR124W	ortholog	YMR124W	0.26	0.29	Protein of unknown function; green fluorescent protein (GFP)-fusion protein localizes to the cell periphery, cytoplasm, bud, and bud neck; interacts with Crm1p in two-hybrid assay; YMR124W is not an essential gene
orf19.3991	0.481803	-	predicted alpha/beta hydrolase	S000003112	ROG1	ortholog	YGL144C	0.43	0.25	Protein with putative serine active lipase domain
orf19.3540	0.481727	MAK5*	ATP-dependent RNA helicase	S000000346	MAK5	ortholog	YBR142W	0.58	0.5	Essential nucleolar protein, putative DEAD-box RNA helicase required for maintenance of M1 dsRNA virus; involved in biogenesis of large (60S) ribosomal subunits
orf19.7572	0.481232	SPT7*	transcription factor, member of the histone acetyltransferase SAGA complex	S000000285	SPT7	ortholog	YBR081C	-0.26	0.07	Subunit of the SAGA transcriptional regulatory complex, involved in proper assembly of the complex; also present as a C-terminally truncated form in the SLIK/SALSA transcriptional regulatory complex
orf19.7615	0.478368	TRS31*	targeting complex (TRAPP) component involved in ER to Golgi membrane traffic	S000002880	TRS31	ortholog	YDR472W	0.19	0.15	One of 10 subunits of the transport protein particle (TRAPP) complex of the cis-Golgi which mediates vesicle docking and fusion; involved in endoplasmic reticulum (ER) to Golgi membrane traffic
orf19.6346	0.478358	BCP1*	similar to BRCA2 and Cip1/p21 interacting protein	S000002769	BCP1	ortholog	YDR361C	0.41	0.28	Essential protein involved in nuclear export of Mss4p, which is a lipid kinase that generates phosphatidylinositol 4,5-biphosphate and plays a role in actin cytoskeleton organization and vesicular transport
orf19.5927	0.477802	RPS15*	ribosomal protein S15 (S21) (rp52) (RIG protein)	S000005400	RPS15	ortholog	YOL040C	-0.51	-0.94	Protein component of the small (40S) ribosomal subunit; has similarity to E. coli S19 and rat S15 ribosomal proteins
orf19.2573	0.476418	FRS1*	phenylalanine-tRNA ligase subunit	S000004050	FRS1	ortholog	YLR060W	0.83	-0.01	Beta subunit of cytoplasmic phenylalanyl-tRNA synthetase, forms a tetramer with Frs2p to generate active enzyme; able to hydrolyze mis-aminoacylated tRNA-Phe, which could contribute to translational quality control
orf19.440	0.475104	SDH1*	succinate dehydrogenase	S000001631	SDH1	ortholog	YKL148C	0.03	0.56	Flavoprotein subunit of succinate dehydrogenase (Sdh1p, Sdh2p, Sdh3p, Sdh4p), which couples the oxidation of succinate to the transfer of electrons to ubiquinone
orf19.366	0.475059	RAD17*	3'-5'exonuclease	S000005895	RAD17	ortholog	YOR368W	0.32	-0.18	Checkpoint protein, involved in the activation of the DNA damage and meiotic pachytene checkpoints; with Mec3p and Ddc1p, forms a clamp that is loaded onto partial duplex DNA; homolog of human and S. pombe Rad1 and U. maydis Rec1 proteins
orf19.3291	0.474921	HMT1*	hnRNP methyltransferase	S000000238	HMT1	ortholog	YBR034C	0.93	1.38	Nuclear SAM-dependent mono- and asymmetric arginine dimethylating methyltransferase that modifies hnRNPs, including Npl3p and Hrp1p, thus facilitating nuclear export of these proteins; required for viability of npl3 mutants
orf19.4175	0.474097	TOK1*	outward-rectifier potassium channel	S000003629	TOK1	ortholog	YJL093C	0.24	-0.01	Outward-rectifier potassium channel of the plasma membrane with two pore domains in tandem, each of which forms a functional channel permeable to potassium; carboxy tail functions to prevent inner gate closures; target of K1 toxin
orf19.5437	0.473885	GPP1*	DL-glycerol-3-phosphatase	S000001315	RHR2	ortholog	YIL053W	0.8	-0.06	Constitutively expressed isoform of DL-glycerol-3-phosphatase; involved in glycerol biosynthesis, induced in response to both anaerobic and, along with the Hor2p/Gpp2p isoform, osmotic stress
orf19.6275	0.471755	-	ribosomal protein kinases	S000000232	YBR028C	ortholog	YBR028C	0.16	-0.98	Putative protein kinase, possible substrate of cAMP-dependent protein kinase (PKA)
orf19.6906	0.471641	ASC1*	WD repeat protein that interacts with the translational machinery	S000004722	ASC1	ortholog	YMR116C	-0.94	-1.25	G-protein beta subunit and guanine nucleotide dissociation inhibitor for Gpa2p; ortholog of RACK1 that inhibits translation; core component of the small (40S) ribosomal subunit; represses Gcn4p in the absence of amino acid starvation
orf19.7108	0.471627	RPE1*	D-ribulose-5-phosphate 3- epimerase	S000003657	RPE1	ortholog	YJL121C	-0.12	-0.42	D-ribulose-5-phosphate 3-epimerase, catalyzes a reaction in the non-oxidative part of the pentose-phosphate pathway; mutants are sensitive to oxidative stress
orf19.2560	0.469483	CDC60*	cytosolic leucyl tRNA synthetase	S000006081	CDC60	ortholog	YPL160W	0.34	-0.38	Cytosolic leucyl tRNA synthetase, ligates leucine to the appropriate tRNA
orf19.338	0.469186	-	conserved hypothetical protein	S000004809	YMR196W	ortholog	YMR196W	0.12	0.93	Putative protein of unknown function; green fluorescent protein (GFP)-fusion protein localizes to the cytoplasm; YMR196W is not an essential gene
orf19.4195.1	0.46907	FCY1*	cytosine deaminase	S000006266	FCY1	ortholog	YPR062W	0.28	-0.01	Cytosine deaminase, zinc metalloenzyme that catalyzes the hydrolytic deamination of cytosine to uracil; of biomedical interest because it also catalyzes the deamination of 5-fluorocytosine (5FC) to form anticancer drug 5-fluorouracil (5FU)
orf19.1888	0.468752	URH1*	uridine ribohydrolase	S000002808	URH1	ortholog	YDR400W	0.82	0.31	Uridine nucleosidase (uridine-cytidine N-ribohydrolase), cleaves N-glycosidic bonds in nucleosides; involved in the pyrimidine salvage and nicotinamide riboside salvage pathways
orf19.2960	0.468192	FRS2*	phenylalanine-tRNA ligase beta chain	S000001872	FRS2	ortholog	YFL022C	0.46	-0.62	Alpha subunit of cytoplasmic phenylalanyl-tRNA synthetase, forms a tetramer with Frs1p to form active enzyme; evolutionarily distant from mitochondrial phenylalanyl-tRNA synthetase based on protein sequence, but substrate binding is similar
orf19.6589	0.467085	SSF1*	ribosomal large subunit assembly and maintenance	S000001108	SSF1	ortholog	YHR066W	0.66	1	Constituent of 66S pre-ribosomal particles, required for ribosomal large subunit maturation; functionally redundant with Ssf2p; member of the Brix family
orf19.7067	0.464388	CTR9*	required for normal CLN1 and CLN2 G1 cyclin expression	S000005505	CTR9	ortholog	YOL145C	-0.3	0.46	Component of the Paf1p complex, which is a large complex that binds to and modulates the activity of RNA polymerase II and is required for expression of a subset of genes, including cyclin genes; contains TPR repeats
orf19.6561	0.463614	LAT1*	dihydrolipoamide acetyltransferase component	S000005015	LAT1	ortholog	YNL071W	0.5	0.49	Dihydrolipoamide acetyltransferase component (E2) of pyruvate dehydrogenase complex, which catalyzes the oxidative decarboxylation of pyruvate to acetyl-CoA
orf19.5722	0.463338	REB1*	DNA-binding protein	S000002433	YDR026C	ortholog	YDR026C	0.04	-0.1	Protein of unknown function that may interact with ribosomes, based on co-purification experiments; Myb-like DNA-binding protein that may bind to the Ter region of rDNA; interacts physically with Fob1p
orf19.667.1	0.463319	RPL37B*	ribosomal protein L37B	S000002908	RPL37B	ortholog	YDR500C	-0.64	-0.81	Protein component of the large (60S) ribosomal subunit, has similarity to Rpl37Ap and to rat L37 ribosomal protein
orf19.7349	0.462575	CHS4	chitin synthase regulatory factor	S000000157	SKT5	ortholog	YBL061C	-0.03	0.26	Activator of Chs3p (chitin synthase III), recruits Chs3p to the bud neck via interaction with Bni4p; has similarity to Shc1p, which activates Chs3p during sporulation
orf19.1569	0.462558	UTP22*	U3 protein	S000003322	UTP22	ortholog	YGR090W	0.58	0.14	Possible U3 snoRNP protein involved in maturation of pre-18S rRNA, based on computational analysis of large-scale protein-protein interaction data
orf19.2251	0.462394	AAH1*	adenine aminohydrolase;adenine deaminase	S000005085	AAH1	ortholog	YNL141W	1.76	1.42	Adenine deaminase (adenine aminohydrolase), converts adenine to hypoxanthine; involved in purine salvage; transcriptionally regulated by nutrient levels and growth phase; Aah1p degraded upon entry into quiescence via SCF and the proteasome
orf19.2425	0.461267	-	highly conserved hypothetical protein	S000000445	YBR241C	ortholog	YBR241C	-1.94	-0.99	Putative transporter, member of the sugar porter family; green fluorescent protein (GFP)-fusion protein localizes to the vacuolar membrane; YBR241C is not an essential gene
orf19.6584	0.457176	PRT1*	translation initiation factor eIF3 subunit	S000005888	PRT1	ortholog	YOR361C	0.57	-0.3	Subunit of the core complex of translation initiation factor 3(eIF3), essential for translation; part of a subcomplex (Prt1p-Rpg1p-Nip1p) that stimulates binding of mRNA and tRNA(i)Met to ribosomes
orf19.6702	0.456914	-	asparaginyl-tRNA synthetase	S000001061	DED81	ortholog	YHR019C	0.71	-0.12	Cytosolic asparaginyl-tRNA synthetase, required for protein synthesis, catalyzes the specific attachment of asparagine to its cognate tRNA
orf19.7098	0.456903	-	transcription factor	S000001553	YKL070W	ortholog	YKL070W	-0.47	-0.18	Putative protein of unknown function; the authentic, non-tagged protein is detected in highly purified mitochondria in high-throughput studies
orf19.1536	0.456819	ZRC1*	zinc- and cadmium resistance protein	S000004856	ZRC1	ortholog	YMR243C	2.23	-2.56	Vacuolar membrane zinc transporter, transports zinc from the cytosol into the vacuole for storage; also has a role in resistance to zinc shock resulting from a sudden influx of zinc into the cytoplasm
orf19.5959	0.455913	NOP14*	nuclear and nucleolar protein with possible role in ribosome biogenesis	S000002307	NOP14	ortholog	YDL148C	0.65	-0.25	Nucleolar protein, forms a complex with Noc4p that mediates maturation and nuclear export of 40S ribosomal subunits; also present in the small subunit processome complex, which is required for processing of pre-18S rRNA
orf19.4855	0.455592	BUD31*	similar to Xenopus G10 maternal transcript;possible role in bud site selection	S000000659	BUD31	ortholog	YCR063W	-1.03	-0.78	Component of the SF3b subcomplex of the U2 snRNP; diploid mutants display a random budding pattern instead of the wild-type bipolar pattern
orf19.6818	0.454773	-	RNA helicase	S000004411	YLR419W	ortholog	YLR419W	-0.77	-0.18	Putative helicase with limited sequence similarity to human Rb protein; the authentic, non-tagged protein is detected in highly purified mitochondria in high-throughput studies; YLR419W is not an essential gene
orf19.6663	0.454334	RPS25*	ribosomal protein S25	S000003259	RPS25A	ortholog	YGR027C	-0.32	-0.12	Protein component of the small (40S) ribosomal subunit; nearly identical to Rps25Bp and has similarity to rat S25 ribosomal protein
orf19.6663	0.454334	RPS25*	ribosomal protein S25	S000004325	RPS25B	ortholog	YLR333C	-0.38	-0.15	Protein component of the small (40S) ribosomal subunit; nearly identical to Rps25Ap and has similarity to rat S25 ribosomal protein
orf19.5996.1	0.453372	RPS19A*	ribosomal protein S19A (S16aA) (rp55A) (YS16A)	S000005481	RPS19A	ortholog	YOL121C	-0.42	-0.62	Protein component of the small (40S) ribosomal subunit, required for assembly and maturation of pre-40 S particles; mutations in human RPS19 are associated with Diamond Blackfan anemia; nearly identical to Rps19Bp
orf19.151	0.452537	-	amino acid permease	S000001657	TPO5	ortholog	YKL174C	1.58	0.44	Protein involved in excretion of putrescine and spermidine; putative polyamine transporter in the Golgi or post-Golgi vesicles
orf19.3159	0.452171	UTP20*	possible snoRNA binding protein	S000000100	UTP20	ortholog	YBL004W	-0.85	-0.2	Component of the small-subunit (SSU) processome, which is involved in the biogenesis of the 18S rRNA
orf19.1170	0.450962	-	chorismate mutase	S000006264	ARO7	ortholog	YPR060C	0.27	0.41	Chorismate mutase, catalyzes the conversion of chorismate to prephenate to initiate the tyrosine/phenylalanine-specific branch of aromatic amino acid biosynthesis
orf19.5991	0.450579	DBP10*	ATP dependent RNA helicase	S000002189	DBP10	ortholog	YDL031W	0.48	0.28	Putative ATP-dependent RNA helicase of the DEAD-box protein family, constituent of 66S pre-ribosomal particles; essential protein involved in ribosome biogenesis
orf19.493	0.445794	RPL15A*	ribosomal protein L15B	S000004019	RPL15A	ortholog	YLR029C	-0.07	-0.42	Protein component of the large (60S) ribosomal subunit, nearly identical to Rpl15Bp and has similarity to rat L15 ribosomal protein; binds to 5.8 S rRNA
orf19.493	0.445794	RPL15A*	ribosomal protein L15B	S000004728	RPL15B	ortholog	YMR121C	-0.22	-0.34	Protein component of the large (60S) ribosomal subunit, nearly identical to Rpl15Ap and has similarity to rat L15 ribosomal protein; binds to 5.8 S rRNA
orf19.6952	0.445382	PLO2*	ploidy-related	S000002703	HDA2	ortholog	YDR295C	0.34	-0.2	Subunit of a possibly tetrameric trichostatin A-sensitive class II histone deacetylase complex containing an Hda1p homodimer and an Hda2p-Hda3p heterodimer; involved in telomere maintenance
orf19.7404	0.442676	CHA1*	L-serine/L-threonine deaminase;catabolic serine (threonine) dehydratase	S000000569	CHA1	ortholog	YCL064C	-1.74	-0.73	Catabolic L-serine (L-threonine) deaminase, catalyzes the degradation of both L-serine and L-threonine; required to use serine or threonine as the sole nitrogen source, transcriptionally induced by serine and threonine
orf19.6236	0.439395	-	conserved hypothetical protein	S000002372	NOP6	ortholog	YDL213C	-1.74	-1.89	Putative RNA-binding protein implicated in ribosome biogenesis; contains an RNA recognition motif (RRM) and has similarity to hydrophilins; NOP6 may be a fungal-specific gene as no homologs have been yet identified in higher eukaryotes
orf19.5009	0.438795	KEL3*	Kelch-repeat containing protein	S000006184	KEL3	ortholog	YPL263C	-0.02	-0.08	Cytoplasmic protein of unknown function
orf19.7048.1	0.437623	RPS28B*	ribosomal protein S28B (S33B) (YS27)	S000004254	RPS28B	ortholog	YLR264W	-0.15	-0.49	Protein component of the small (40S) ribosomal subunit; nearly identical to Rps28Ap and has similarity to rat S28 ribosomal protein
orf19.6213	0.436712	SUI2*	translation initiation factor eIF2, alpha chain	S000003767	SUI2	ortholog	YJR007W	-0.58	0.28	Alpha subunit of the translation initiation factor eIF2, involved in the identification of the start codon; phosphorylation of Ser51 is required for regulation of translation by inhibiting the exchange of GDP for GTP
orf19.3003.1	0.436048	RPL6*	ribosomal protein	S000004440	RPL6B	ortholog	YLR448W	-0.62	-0.79	Protein component of the large (60S) ribosomal subunit, has similarity to Rpl6Ap and to rat L6 ribosomal protein; binds to 5.8S rRNA
orf19.2436	0.435199	SKY1*	serine kinase that phosphoryates SR family splicing factors	S000004829	SKY1	ortholog	YMR216C	0.83	0.49	SR protein kinase (SRPK) involved in regulating proteins involved in mRNA metabolism and cation homeostasis; similar to human SRPK1
orf19.5986	0.433287	THI4*	involved in thiamine biosynthesis pathway and DNA repair	S000003376	THI4	ortholog	YGR144W	0.38	0.82	Thiazole synthase, catalyzes formation of a thiazole intermediate during thiamine biosynthesis; required for mitochondrial genome stability in response to DNA damaging agents
orf19.6594	0.432733	PLB4*	phospholipase B	S000004610	PLB1	ortholog	YMR008C	1.42	0.1	Phospholipase B (lysophospholipase) involved in lipid metabolism, required for deacylation of phosphatidylcholine and phosphatidylethanolamine but not phosphatidylinositol
orf19.6594	0.432733	PLB4*	phospholipase B	S000005371	PLB3	ortholog	YOL011W	0.41	-0.67	Phospholipase B (lysophospholipase) involved in phospholipid metabolism; hydrolyzes phosphatidylinositol and phosphatidylserine and displays transacylase activity in vitro
orf19.2790	0.432369	SWD2*	member of Set1p complex, histone methyl transferase	S000001501	SWD2	ortholog	YKL018W	0.42	0.51	Subunit of the COMPASS (Set1C) complex, which methylates histone H3 on lys 4 and is involved in telomeric silencing; subunit of CPF (cleavage and polyadenylation factor), a complex involved in RNAP II transcription termination
orf19.2680	0.432206	DNF3*	aminophospholipid-translocating ATPase	S000004772	DNF3	ortholog	YMR162C	-0.8	0.22	Aminophospholipid translocase (flippase) that maintains membrane lipid asymmetry in post-Golgi secretory vesicles; localizes to the trans-Golgi network; likely involved in protein transport; type 4 P-type ATPase
orf19.4106	0.431615	-	conserved hypothetical membrane protein	S000003902	YJR141W	ortholog	YJR141W	-0.01	0.06	Essential protein of unknown function
orf19.4551	0.431312	YAT1*	mitochondrial carnitine acetyltransferase	S000000080	YAT1	ortholog	YAR035W	-0.69	-1.22	Outer mitochondrial carnitine acetyltransferase, minor ethanol-inducible enzyme involved in transport of activated acyl groups from the cytoplasm into the mitochondrial matrix; phosphorylated
orf19.5834	0.430636	SMX1*	suppressor of mRNA export mutant;importin-beta like gene;karyopherin beta family member;putative beta- karyopherin	S000002803	SXM1	ortholog	YDR395W	0.67	-0.18	Nuclear transport factor (karyopherin) involved in protein transport between the cytoplasm and nucleoplasm; similar to Nmd5p, Cse1p, Lph2p, and the human cellular apoptosis susceptibility protein, CAS1
orf19.2590	0.428809	BIO4*	dethiobiotin synthetase	S000005340	BIO4	ortholog	YNR057C	-0.62	-1	Dethiobiotin synthetase, catalyzes the third step in the biotin biosynthesis pathway; BIO4 is in a cluster of 3 genes (BIO3, BIO4, and BIO5) that mediate biotin synthesis; expression appears to be repressed at low iron levels
orf19.3778	0.428358	-	WD-repeat protein	S000000668	RSA4	ortholog	YCR072C	0.45	0.36	WD-repeat protein involved in ribosome biogenesis; may interact with ribosomes; required for maturation and efficient intra-nuclear transport or pre-60S ribosomal subunits, localizes to the nucleolus
orf19.2643	0.427674	RPO26*	RNA polymerases I, II, and III subunit	S000006391	RPO26	ortholog	YPR187W	0.34	0.67	RNA polymerase subunit ABC23, common to RNA polymerases I, II, and III; part of central core; similar to bacterial omega subunit
orf19.3672	0.427071	GAL10*	UDP glucose-4-epimerase	S000000223	GAL10	ortholog	YBR019C	-1.6	-1.66	UDP-glucose-4-epimerase, catalyzes the interconversion of UDP-galactose and UDP-D-glucose in galactose metabolism; also catalyzes the conversion of alpha-D-glucose or alpha-D-galactose to their beta-anomers
orf19.538	0.427003	GPI2*	N-acetylglucosaminyl-phosphatidylinositol (GPI) biosynthetic protein	S000005997	GPI2	ortholog	YPL076W	-3.47	0.82	Protein involved in the synthesis of N-acetylglucosaminyl phosphatidylinositol (GlcNAc-PI), the first intermediate in the synthesis of glycosylphosphatidylinositol (GPI) anchors; homologous to the human PIG-C protein
orf19.2694	0.426886	TYS1*	tyrosyl-tRNA synthetase	S000003417	TYS1	ortholog	YGR185C	0.43	-0.03	Cytoplasmic tyrosyl-tRNA synthetase, class I aminoacyl-tRNA synthetase that aminoacylates tRNA(Tyr), required for cytoplasmic protein synthesis, interacts with positions 34 and 35 of the anticodon of tRNATyr
orf19.3173	0.426843	SSP120*	secretory protein	S000004240	SSP120	ortholog	YLR250W	0.21	0.74	Protein of unknown function; green fluorescent protein (GFP)-fusion protein localizes to the cytoplasm in a punctate pattern
orf19.2115	0.426114	-	molybdopterin-converting factor	S000001510	YKL027W	ortholog	YKL027W	-0.79	0.19	Protein of unknown function, localized to the mitochondrial outer membrane
orf19.28	0.425688	TPC1*	mitochondrial thiamine pyrophosphate transporter	S000003328	TPC1	ortholog	YGR096W	-1	-1.03	Mitochondrial membrane transporter that mediates uptake of the essential cofactor thiamine pyrophosphate (ThPP) into mitochondria; expression appears to be regulated by carbon source; member of the mitochondrial carrier family
orf19.5147	0.425405	-	conserved hypothetical protein	S000003930	YLL007C	ortholog	YLL007C	-0.75	-0.67	Putative protein of unknown function; green fluorescent protein (GFP)-fusion protein localizes to the cytoplasm; YLL007C is not an essential gene
orf19.1448	0.423145	APT1*	adenine phosphoribosyltransferase	S000004484	APT1	ortholog	YML022W	0.07	0.23	Adenine phosphoribosyltransferase, catalyzes the formation of AMP from adenine and 5-phosphoribosylpyrophosphate; involved in the salvage pathway of purine nucleotide biosynthesis
orf19.3225	0.422969	-	putative sensor/transporter	S000000610	CWH43	ortholog	YCR017C	-0.48	-0.81	Putative sensor/transporter protein involved in cell wall biogenesis; contains 14-16 transmembrane segments and several putative glycosylation and phosphorylation sites; null mutation is synthetically lethal with pkc1 deletion
orf19.6415.1	0.422911	RPS29A*	ribosomal protein S29A (S36A) (YS29)	S000004380	RPS29A	ortholog	YLR388W	0.49	0.11	Protein component of the small (40S) ribosomal subunit; nearly identical to Rps29Bp and has similarity to rat S29 and E. coli S14 ribosomal proteins
orf19.1986	0.422794	ARO2*	chorismate synthase	S000003116	ARO2	ortholog	YGL148W	0.01	-0.25	Bifunctional chorismate synthase and flavin reductase, catalyzes the conversion of 5-enolpyruvylshikimate 3-phosphate (EPSP) to form chorismate, which is a precursor to aromatic amino acids
orf19.51	0.421147	CLU1*	accessory factor to EIF3	S000004614	CLU1	ortholog	YMR012W	-0.99	0.3	eIF3 component of unknown function; deletion causes defects in mitochondrial organization but not in growth or translation initiation, can rescue cytokinesis and mitochondrial organization defects of the Dictyostelium cluA- mutant
orf19.4193.1	0.421052	RPS13*	ribosomal protein S13 (S27a) (YS15)	S000002471	RPS13	ortholog	YDR064W	-0.12	-0.25	Protein component of the small (40S) ribosomal subunit; has similarity to E. coli S15 and rat S13 ribosomal proteins
orf19.2105	0.420535	CWC24*	zinc finger protein	S000004315	CWC24	ortholog	YLR323C	0.63	0.52	Essential protein, component of a complex containing Cef1p; has similarity to S. pombe Cwf24p
orf19.1860	0.420502	LSC2*	hypothetical protein	S000003476	LSC2	ortholog	YGR244C	1.38	0.61	Beta subunit of succinyl-CoA ligase, which is a mitochondrial enzyme of the TCA cycle that catalyzes the nucleotide-dependent conversion of succinyl-CoA to succinate
orf19.3077	0.418761	VID21*	involved in vacuolar import	S000002767	EAF1	ortholog	YDR359C	0.83	0.28	Component of the NuA4 histone acetyltransferase complex; required for initiation of pre-meiotic DNA replication, probably due to its requirement for significant expression of IME1
orf19.1573	0.417951	ATC9*	cation translocating P-type ATPase	S000005817	YOR291W	ortholog	YOR291W	0.09	0	Vacuolar protein of unknown function; shares sequence similarity with the type V P-type ATPase Spf1p; null mutant is hypersensitive to manganese; homolog of human ATP13A2 (PARK9), mutations in which are associated with Parkinson disease 9
orf19.7017	0.417795	YOX1*	homeobox- domain containing protein	S000004489	YOX1	ortholog	YML027W	-0.58	-0.51	Homeodomain-containing transcriptional repressor, binds to Mcm1p and to early cell cycle boxes (ECBs) in the promoters of cell cycle-regulated genes expressed in M/G1 phase; expression is cell cycle-regulated; potential Cdc28p substrate
orf19.1911	0.417063	TOS2*	Target of SBF	S000003707	YJL171C	ortholog	YJL171C	1.12	0.53	GPI-anchored cell wall protein of unknown function; induced in response to cell wall damaging agents and by mutations in genes involved in cell wall biogenesis; sequence similarity to YBR162C/TOS1, a covalently bound cell wall protein
orf19.1250	0.415448	-	conserved hypothetical protein	S000001281	FAF1	ortholog	YIL019W	-0.01	-0.64	Protein required for pre-rRNA processing and 40S ribosomal subunit assembly
orf19.1357	0.415421	FCY2*	purine-cytosine permease	S000000858	FCY2	ortholog	YER056C	1.9	1.56	Purine-cytosine permease, mediates purine (adenine, guanine, and hypoxanthine) and cytosine accumulation
orf19.5832	0.415239	HPT1*	hypoxanthine guanine phosphoribosyltransferase	S000002807	HPT1	ortholog	YDR399W	0.97	0.69	Dimeric hypoxanthine-guanine phosphoribosyltransferase, catalyzes the formation of both inosine monophosphate and guanosine monophosphate; mutations in the human homolog HPRT1 can cause Lesch-Nyhan syndrome and Kelley-Seegmiller syndrome
orf19.7063	0.413862	-	conserved hypothetical protein	S000003256	THG1	ortholog	YGR024C	-0.14	0.23	tRNAHis guanylyltransferase, adds a guanosine residue to the 5' end of tRNAHis after transcription and RNase P cleavage; couples nuclear division and migration to cell budding and cytokinesis; essential enzyme conserved among eukaryotes
orf19.1267	0.413195	CAJ1*	similar to E. coli DnaJ	S000000850	CAJ1	ortholog	YER048C	0.21	0.7	Nuclear type II J heat shock protein of the E. coli dnaJ family, contains a leucine zipper-like motif, binds to non-native substrates for presentation to Ssa3p, may function during protein translocation, assembly and disassembly
orf19.3463	0.412817	LSG1*	Killer toxin REsistant;GTP-binding protein	S000003067	LSG1	ortholog	YGL099W	0.61	0.16	Putative GTPase involved in 60S ribosomal subunit biogenesis; required for the release of Nmd3p from 60S subunits in the cytoplasm
orf19.4160	0.412204	QRI7*	sialoglycoprotease	S000002262	QRI7	ortholog	YDL104C	0.01	-0.2	Putative metalloprotease, similar to O-sialoglycoprotein metallopeptidase from P. haemolytica; the authentic, non-tagged protein is detected in highly purified mitochondria in high-throughput studies
orf19.4909.1	0.410242	RPL42A*	ribosomal protein L42A	S000005106	RPL42A	ortholog	YNL162W	-0.42	-0.58	Protein component of the large (60S) ribosomal subunit, identical to Rpl42Bp and has similarity to rat L44 ribosomal protein
orf19.4909.1	0.410242	RPL42A*	ribosomal protein L42A	S000001183	RPL42B	ortholog	YHR141C	-0.84	-1.25	Protein component of the large (60S) ribosomal subunit, identical to Rpl42Ap and has similarity to rat L44; required for propagation of the killer toxin-encoding M1 double-stranded RNA satellite of the L-A double-stranded RNA virus
orf19.1601	0.40868	RPL3*	60S large subunit ribosomal protein L3.e	S000005589	RPL3	ortholog	YOR063W	0.12	-0.56	Protein component of the large (60S) ribosomal subunit, has similarity to E. coli L3 and rat L3 ribosomal proteins; involved in the replication and maintenance of killer double stranded RNA virus
orf19.2446	0.407892	-	highly conserved hypothetical protein	S000002303	YDL144C	ortholog	YDL144C	-1.27	-0.82	Putative protein of unknown function; green fluorescent protein (GFP)-fusion protein localizes to the cytoplasm and nucleus; YDL144C is not an essential gene.
orf19.5226	0.407638	WRS1*	tryptophan-tRNA ligase	S000005457	WRS1	ortholog	YOL097C	0.77	0.26	Cytoplasmic tryptophanyl-tRNA synthetase, aminoacylates tryptophanyl-tRNA
orf19.1887	0.407626	TGL*	similarity to triacylglycerol lipases	S000003935	YEH1	ortholog	YLL012W	1.12	0.58	Steryl ester hydrolase, one of three gene products (Yeh1p, Yeh2p, Tgl1p) responsible for steryl ester hydrolase activity and involved in sterol homeostasis; localized to lipid particle membranes
orf19.5847	0.407122	RET1*	DNA-directed RNA polymerase III	S000005733	RET1	ortholog	YOR207C	3.13	-0.17	Second-largest subunit of RNA polymerase III, which is responsible for the transcription of tRNA and 5S RNA genes, and other low molecular weight RNAs
orf19.2143	0.406696	-	conserved hypothetical protein	S000006104	RTT10	ortholog	YPL183C	0.54	0.07	Cytoplasmic protein with a role in regulation of Ty1 transposition
orf19.3428	0.405482	IOC4*	chromatin component	S000004647	IOC4	ortholog	YMR044W	0.08	0.42	Member of a complex (Isw1b) with Isw1p and Ioc2p that exhibits nucleosome-stimulated ATPase activity and acts within coding regions to coordinate transcription elongation with termination and processing, contains a PWWP motif
orf19.7068	0.405233	MAC1	metal-binding transcription factor	S000004623	MAC1	ortholog	YMR021C	0.39	0.24	Copper-sensing transcription factor involved in regulation of genes required for high affinity copper transport
orf19.7011	0.404758	RRP12*	pre-rRNA processing	S000005933	RRP12	ortholog	YPL012W	0.72	0.07	Protein required for export of the ribosomal subunits; associates with the RNA components of the pre-ribosomes; contains HEAT-repeats
orf19.2204	0.402842	-	conserved hypothetical membrane protein	S000006185	YPL264C	ortholog	YPL264C	0.02	0.29	Putative membrane protein of unknown function; physically interacts with Hsp82p; YPL264C is not an essential gene
orf19.5904	0.402203	RPL19A*	ribosomal protein L19A (L23A) (rpl5L) (YL14)	S000002156	RPL19A	ortholog	YBR084C-A	-0.2	-0.55	Protein component of the large (60S) ribosomal subunit, nearly identical to Rpl19Bp and has similarity to rat L19 ribosomal protein; rpl19a and rpl19b single null mutations result in slow growth, while the double null mutation is lethal
orf19.5904	0.402203	RPL19A*	ribosomal protein L19A (L23A) (rpl5L) (YL14)	S000000123	RPL19B	ortholog	YBL027W	-0.25	-0.48	Protein component of the large (60S) ribosomal subunit, nearly identical to Rpl19Ap and has similarity to rat L19 ribosomal protein; rpl19a and rpl19b single null mutations result in slow growth, while the double null mutation is lethal
orf19.7128	0.402015	SYS1*	conserved hypothetical protein	S000003541	SYS1	ortholog	YJL004C	-0.04	-0.04	Integral membrane protein of the Golgi required for targeting of the Arf-like GTPase Arl3p to the Golgi; multicopy suppressor of ypt6 null mutation
orf19.964	0.401411	SMC4*	SMC chromosomal ATPase	S000004076	SMC4	ortholog	YLR086W	-0.01	0.15	Subunit of the condensin complex; reorganizes chromosomes during cell division; forms a complex with Smc2p that has ATP-hydrolyzing and DNA-binding activity; required for tRNA gene clustering at the nucleolus; potential Cdc28p substrate
orf19.7617	0.400875	ARD1*	protein N alpha-acetyltransferase subunit; transcriptional silencing	S000001055	ARD1	ortholog	YHR013C	-0.3	0.18	Subunit of the N-terminal acetyltransferase NatA (Nat1p, Ard1p, Nat5p); N-terminally acetylates many proteins, which influences multiple processes such as the cell cycle, heat-shock resistance, mating, sporulation, and telomeric silencing
orf19.409	0.400133	-	conserved hypothetical protein	S000005301	YNR018W	ortholog	YNR018W	-0.15	0.03	Putative protein of unknown function; non-tagged protein is detected in purified mitochondria; YNR018W is not an essential gene
orf19.6163	0.399165	CSE4*	histone H3 variant	S000001532	CSE4	ortholog	YKL049C	-0.56	0.37	Centromere protein that resembles histone H3, required for proper kinetochore function; homolog of human CENP-A
orf19.2310	0.399156	-	conserved hypothetical protein	S000001928	YFR032C	ortholog	YFR032C	-1.43	-0.92	Putative protein of unknown function; non-essential gene identified in a screen for mutants with increased levels of rDNA transcription; expressed at high levels during sporulation
orf19.2665	0.398603	MSN5*	supressor of snf1 mutation	S000002743	MSN5	ortholog	YDR335W	0.45	0.3	Karyopherin involved in nuclear import and export; shown to be responsible for nuclear import of replication protein A and for export of several proteins including Swi6p, Far1p, and Pho4p; cargo dissociation involves binding to RanGTP
orf19.6298	0.39845	SBP4*	ATP dependent RNA helicase involved in the maturation of 25S ribosomal RNA	S000001894	SPB4	ortholog	YFL002C	0.3	-0.1	Putative ATP-dependent RNA helicase, nucleolar protein required for synthesis of 60S ribosomal subunits at a late step in the pathway; sediments with 66S pre-ribosomes in sucrose gradients
orf19.3449.2	0.398372	-	conserved hypothetical protein	S000001142	YHR100C	ortholog	YHR100C	0.15	0.23	Protein of unknown function required for respiratory growth; detected in highly purified mitochondria in high-throughput studies; null mutation confers sensitivity to tunicamycin and DTT and decreased levels of phosphatidylethanol
orf19.5704	0.397988	-	conserved hypothetical protein	S000003382	YGR150C	ortholog	YGR150C	-0.97	-0.1	Protein of unknown function containing pentatricopeptide repeat (PPR) motif; mutant is respiratory deficient and has defective plasma membrane electron transport; authentic non-tagged protein is detected in highly purified mitochondria
orf19.6029	0.397771	ROT1*	suppressor of tor2	S000004813	ROT1	ortholog	YMR200W	0.9	0.38	Molecular chaperone involved in protein folding in the ER; mutation causes defects in cell wall synthesis and in lysis of autophagic bodies, suppresses tor2 mutations, and is synthetically lethal with kar2-1 and with rot2 mutations
orf19.2208	0.397427	-	conserved hypothetical protein	S000005035	NST1	ortholog	YNL091W	0.53	0.52	Protein of unknown function, mediates sensitivity to salt stress; interacts physically with the splicing factor Msl1p and also displays genetic interaction with MSL1
orf19.2039	0.395944	MSF1*	phenylalanyl-tRNA synthetase alpha subunit, mitochondrial	S000006251	MSF1	ortholog	YPR047W	-0.97	-0.79	Mitochondrial phenylalanyl-tRNA synthetase, active as a monomer, unlike the cytoplasmic subunit which is active as a dimer complexed to a beta subunit dimer; similar to the alpha subunit of E. coli phenylalanyl-tRNA synthetase
orf19.5026	0.395832	ZMS1*	homolofous to Zinc Finger Protein C2H2	S000004546	YML081W	ortholog	YML081W	0.51	0.18	Putative protein of unknown function; green fluorescent protein (GFP)-fusion protein localizes to the nucleus; YML081w is not an essential gene
orf19.2709	0.395299	ZUO1*	zuotin, a putative Z-DNA binding protein	S000003517	ZUO1	ortholog	YGR285C	-0.18	0.04	Cytosolic ribosome-associated chaperone that acts, together with Ssz1p and the Ssb proteins, as a chaperone for nascent polypeptide chains; contains a DnaJ domain and functions as a J-protein partner for Ssb1p and Ssb2p
orf19.3331	0.394655	ABC1 *	mitochondrial chaperone	S000003087	ABC1	ortholog	YGL119W	0.45	0.42	Protein required for ubiquinone (coenzyme Q) biosynthesis and for respiratory growth; exhibits genetic interaction with COQ9, suggesting a common function; similar to prokaryotic proteins involved in early steps of ubiquinone biosynthesis
orf19.55	0.39442	-	conserved hypothetical integral membrane protein	S000002900	IZH1	ortholog	YDR492W	2.04	2.22	Membrane protein involved in zinc metabolism, member of the four-protein IZH family; transcription is regulated directly by Zap1p, expression induced by zinc deficiency and fatty acids; deletion increases sensitivity to elevated zinc
orf19.55	0.39442	-	conserved hypothetical integral membrane protein	S000005362	IZH2	ortholog	YOL002C	0.9	1.08	Plasma membrane protein involved in zinc metabolism and osmotin-induced apoptosis; transcription regulated by Zap1p, zinc and fatty acid levels; similar to mammalian adiponectins; deletion increases sensitivity to elevated zinc
orf19.3626	0.394193	-	similar to glucosamine 6-phosphate synthetase and asparagine synthase	S000004562	YML096W	ortholog	YML096W	-0.12	-0.62	Putative protein of unknown function with similarity to asparagine synthetases; green fluorescent protein (GFP)-fusion protein localizes to the cytoplasm; YML096W is not an essential gene and partially overlaps the verified gene RAD10
orf19.6264.3	0.392711	-	conserved hypothetical protein	S000004989	YIP3	ortholog	YNL044W	0.37	0.21	Protein localized to COPII vesicles, proposed to be involved in ER to Golgi transport; interacts with members of the Rab GTPase family and Yip1p; also interacts with Rtn1p
orf19.171	0.392161	DBP2*	DEAD box RNA helicase	S000005056	DBP2	ortholog	YNL112W	1.35	0.95	Essential ATP-dependent RNA helicase of the DEAD-box protein family, involved in nonsense-mediated mRNA decay and rRNA processing
orf19.7499	0.391812	-	conserved hypothetical protein	S000004320	NMA1	ortholog	YLR328W	0.78	0.33	Nicotinic acid mononucleotide adenylyltransferase, involved in pathways of NAD biosynthesis, including the de novo, NAD(+) salvage, and nicotinamide riboside salvage pathways
orf19.367	0.391553	CNH1	Na+/H+ antiporter	S000004128	NHA1	ortholog	YLR138W	0.38	0.6	Na+/H+ antiporter involved in sodium and potassium efflux through the plasma membrane; required for alkali cation tolerance at acidic pH
orf19.4381	0.391104	VTC2*	polyphosphate synthetase	S000001890	VTC2	ortholog	YFL004W	0.57	0.51	Vacuolar membrane protein involved in vacuolar polyphosphate accumulation; functions as a regulator of vacuolar H+-ATPase activity and vacuolar transporter chaperones; involved in protein localization and non-autophagic vacuolar fusion
orf19.18	0.390388	IMD3*	inosine-5'- monophosphate dehydrogenase;guanosine nucleotide biosynthesis	S000004520	IMD4	ortholog	YML056C	1.3	-0.15	Inosine monophosphate dehydrogenase, catalyzes the first step of GMP biosynthesis, member of a four-gene family in S. cerevisiae, constitutively expressed
orf19.1509	0.388803	ROD1*	O-dinitrobenzene, calcium and zinc resistance protein	S000001918	ROG3	ortholog	YFR022W		-0.32	Protein that binds the ubiquitin ligase Rsp5p via its 2 PY motifs; has similarity to Rod1p; mutation suppresses the temperature sensitivity of an mck1 rim11 double mutant; proposed to regulate the endocytosis of plasma membrane proteins
orf19.526	0.388554	NHP2*	HMG-like nucleolar rRNA processing protein	S000002367	NHP2	ortholog	YDL208W		-1.32	Nuclear protein related to mammalian high mobility group (HMG) proteins, essential for function of H/ACA-type snoRNPs, which are involved in 18S rRNA processing
orf19.4966	0.388361	-	probable mitochondrial carrier protein	S000006225	AGC1	ortholog	YPR021C	0.12	0.04	Mitochondrial amino acid transporter, acts both as a glutamate uniporter and as an aspartate-glutamate exchanger; involved in nitrogen metabolism and nitrogen compound biosynthesis
orf19.814	0.387444	SSY1.5*	transcriptional regulator of multiple amino acid permeases	S000002567	SSY1	ortholog	YDR160W	-0.6	-0.15	Component of the SPS plasma membrane amino acid sensor system (Ssy1p-Ptr3p-Ssy5p), which senses external amino acid concentration and transmits intracellular signals that result in regulation of expression of amino acid permease genes
orf19.3812	0.385609	SSZ1*	regulator protein involved in pleiotropic drug resistance that forms a ribosome-associated complex;DnaJ/HSP70 chaperone	S000001106	SSZ1	ortholog	YHR064C	0.86	0.29	Hsp70 protein that interacts with Zuo1p (a DnaJ homolog) to form a ribosome-associated complex that binds the ribosome via the Zuo1p subunit; also involved in pleiotropic drug resistance via sequential activation of PDR1 and PDR5; binds ATP
orf19.4134	0.38547	-	zinc finger protein	S000002867	PFA5	ortholog	YDR459C	0.08	-0.17	Palmitoyltransferase with autoacylation activity; likely functions in pathway(s) outside Ras; member of a family of putative palmitoyltransferases containing an Asp-His-His-Cys-cysteine rich (DHHC-CRD) domain
orf19.4029	0.385346	SQT1*	ribosomal assembly	S000001451	SQT1	ortholog	YIR012W	0.9	0.16	Essential protein involved in a late step of 60S ribosomal subunit assembly or modification; contains multiple WD repeats; interacts with Qsr1p in a two-hybrid assay
orf19.4531	0.384971	-	ATP-dependent ABC transporter	S000005435	YOL075C	ortholog	YOL075C	0.99	0.1	Putative ABC transporter
orf19.5550	0.384037	MRT4*	required for mRNA decay	S000001492	MRT4	ortholog	YKL009W	0.59	0.32	Protein involved in mRNA turnover and ribosome assembly, localizes to the nucleolus
orf19.2708	0.383918	-	highly conserved hypothetical protein, involved in 35S rRNA processing	S000004012	SDO1	ortholog	YLR022C	-0.12	0.18	Essential protein involved in 60S ribosome maturation; ortholog of the human protein (SBDS) responsible for autosomal recessive Shwachman-Bodian-Diamond Syndrome; highly conserved across archae and eukaryotes
orf19.4896	0.383818	RPA34*	RNA polymerase I subunit	S000003684	RPA34	ortholog	YJL148W	0.59	0.56	RNA polymerase I subunit A34.5
orf19.73	0.383619	-	probable zinc aminopeptidase	S000001399	TMA108	ortholog	YIL137C	1.31	-0.18	Protein that associates with ribosomes; putative metalloprotease
orf19.319	0.383301	-	hypothetical protein	S000002694	YDR286C	ortholog	YDR286C	-1.12	-0.71	Putative protein of unknown function; predicted to have thiol-disulfide oxidoreductase active site
orf19.6869	0.383172	AST2*	mitochondrial inner membrane protease;involved in targeting of plasma membrane [H+] ATPase	S000000903	AST2	ortholog	YER101C	0.01	0.31	Protein that may have a role in targeting of plasma membrane [H+]ATPase (Pma1p) to the plasma membrane, as suggested by analysis of genetic interactions
orf19.5363	0.383133	SAT2*	glycosyl-transferase involved in osmotolerance	S000000274	ALG14	ortholog	YBR070C	-0.51	-0.45	Component of UDP-GlcNAc transferase required for the second step of dolichyl-linked oligosaccharide synthesis; anchors the catalytic subunit Alg13p to the ER membrane; similar to bacterial and human glycosyltransferases
orf19.2967	0.383018	TIF34*	translation initiation factor eIF3, p39 subunit	S000004754	TIF34	ortholog	YMR146C	0.7	0.06	Subunit of the core complex of translation initiation factor 3(eIF3), which is essential for translation
orf19.4197	0.382305	YHM2*	DNA binding protein;mtDNA stabilizing protein;mitochondrial inner membrane protein	S000004854	YHM2	ortholog	YMR241W	0.19	0.08	Mitochondrial DNA-binding protein, component of the mitochondrial nucleoid structure, involved in mtDNA replication and segregation of mitochondrial genomes; member of the mitochondrial carrier protein family
orf19.5383	0.382005	PMA1	plasma membrane H+-ATPase	S000002976	PMA1	ortholog	YGL008C	1.91	-0.27	Plasma membrane H+-ATPase, pumps protons out of the cell; major regulator of cytoplasmic pH and plasma membrane potential; part of the P2 subgroup of cation-transporting ATPases
orf19.7624	0.381241	BFR2*	protein involved in protein transport steps at the Brefeldin A block	S000002707	BFR2	ortholog	YDR299W	1.03	0.81	Essential protein that is a component of 90S preribosomes; may be involved in rRNA processing; multicopy suppressor of sensitivity to Brefeldin A; expression is induced during lag phase and also by cold shock
orf19.2746	0.38107	EMP70*	endosomal protein	S000004073	EMP70	ortholog	YLR083C	1.01	0.04	Protein with a role in cellular adhesion and filamentous growth; similar to Tmn2p and Tmn3p; member of Transmembrane Nine family of proteins with 9 transmembrane segments; 24kDa cleavage product found in endosome-enriched membrane fractions
orf19.6246	0.379458	NAT3*	N-terminal acetyltransferase	S000006335	NAT3	ortholog	YPR131C	0.14	0.4	Catalytic subunit of the NatB N-terminal acetyltransferase, which catalyzes acetylation of the amino-terminal methionine residues of all proteins beginning with Met-Asp or Met-Glu and of some proteins beginning with Met-Asn or Met-Met
orf19.3661	0.378842	UBP16*	putative deubiquitinating enzyme	S000005993	UBP16	ortholog	YPL072W	-2.64	-0.1	Deubiquitinating enzyme anchored to the outer mitochondrial membrane, probably not important for general mitochondrial functioning, but may perform a more specialized function at mitochondria
orf19.5849	0.375978	RDS2*	transcriptional regulator	S000006054	RDS2	ortholog	YPL133C	-0.43	-0.06	Zinc cluster transcriptional activator involved in conferring resistance to ketoconazole
orf19.385	0.374359	GCV2*	glycine decarboxylase complex P subunit	S000004801	GCV2	ortholog	YMR189W	0.74	0.68	P subunit of the mitochondrial glycine decarboxylase complex, required for the catabolism of glycine to 5,10-methylene-THF; expression is regulated by levels of 5,10-methylene-THF in the cytoplasm
orf19.863	0.374057	MRPL35*	ribosomal protein of the large subunit, mitochondrial	S000002730	MRPL35	ortholog	YDR322W	-0.25	0.07	Mitochondrial ribosomal protein of the large subunit
orf19.3542	0.373977	LEM3*	role in phospholipid translocation across the plasma membrane.;membrane glycoprotein	S000005267	LEM3	ortholog	YNL323W	0.68	0.81	Membrane protein of the plasma membrane and ER, involved in translocation of phospholipids and alkylphosphocholine drugs across the plasma membrane
orf19.5292	0.373773	AXL2*	polarity establishment/cellular polarization	S000001402	AXL2	ortholog	YIL140W	-0.36	-0.97	Integral plasma membrane protein required for axial budding in haploid cells, localizes to the incipient bud site and bud neck; glycosylated by Pmt4p; potential Cdc28p substrate
orf19.6936	0.372976	RAD53*	protein kinase; DNA-damage- induced checkpoint arrest	S000006074	RAD53	ortholog	YPL153C	-0.95	-0.14	Protein kinase, required for cell-cycle arrest in response to DNA damage; activated by trans autophosphorylation when interacting with hyperphosphorylated Rad9p; also interacts with ARS1 and plays a role in initiation of DNA replication
orf19.7552	0.372775	-	conserved hypothetical protein	S000004558	UTP14	ortholog	YML093W	0.53	0.18	Subunit of U3-containing Small Subunit (SSU) processome complex involved in production of 18S rRNA and assembly of small ribosomal subunit
orf19.4479	0.372045	-	conserved hypothetical protein	S000003547	NOP9	ortholog	YJL010C	0.38	0.2	Essential subunit of U3-containing 90S preribosome involved in production of 18S rRNA and assembly of small ribosomal subunit; also part of pre-40S ribosome and required for its export into cytoplasm; binds RNA and contains pumilio domain
orf19.7489	0.371922	LRG1*	GTPase-activating protein of the rho/rac family	S000002399	LRG1	ortholog	YDL240W	0.08	0	Putative GTPase-activating protein (GAP) involved in the Pkc1p-mediated signaling pathway that controls cell wall integrity; appears to specifically regulate 1,3-beta-glucan synthesis
orf19.6534.2	0.371154	CRN1*	actin-binding protein	S000004421	CRN1	ortholog	YLR429W	0.9	0.26	Coronin, cortical actin cytoskeletal component that associates with the Arp2p/Arp3p complex to regulate its activity; plays a role in regulation of actin patch assembly
orf19.871	0.371117	-	conserved hypothetical protein	S000001659	LST4	ortholog	YKL176C	1.16	0.94	Protein possibly involved in a post-Golgi secretory pathway; required for the transport of nitrogen-regulated amino acid permease Gap1p from the Golgi to the cell surface
orf19.5541	0.37108	-	consereved hypothetical protein	S000006105	YPL184C	ortholog	YPL184C	0.13	-0.51	RNA-binding protein proposed to be involved in translational regulation; binds specific categories of mRNAs, including those that contain upstream open reading frames (uORFs) and internal ribosome entry sites (IRES)
orf19.4188	0.369387	NMD5*	nuclear import;importin beta family	S000003893	NMD5	ortholog	YJR132W	0.44	0.03	Karyopherin, a carrier protein involved in nuclear import of proteins; importin beta homolog
orf19.2770.1	0.369217	SOD1*	copper-zinc superoxide dismutase	S000003865	SOD1	ortholog	YJR104C	0.15	-0.22	Cytosolic superoxide dismutase; some mutations are analogous to those that cause ALS (amyotrophic lateral sclerosis) in humans
orf19.6326	0.368645	-	hypothetical protein	S000005842	SFG1	ortholog	YOR315W	-0.36	-0.43	Nuclear protein, putative transcription factor required for growth of superficial pseudohyphae (which do not invade the agar substrate) but not for invasive pseudohyphal growth; may act together with Phd1p; potential Cdc28p substrate
orf19.5886	0.367116	CUP5*	vacuolar ATPase V0 domain subunit c	S000000753	CUP5	ortholog	YEL027W	0.55	0.76	Proteolipid subunit of the vacuolar H(+)-ATPase V0 sector (subunit c; dicyclohexylcarbodiimide binding subunit); required for vacuolar acidification and important for copper and iron metal ion homeostasis
orf19.7100	0.366343	-	putative membrane transporter	S000003761	AVT1	ortholog	YJR001W	0.64	0.39	Vacuolar transporter, imports large neutral amino acids into the vacuole; member of a family of seven S. cerevisiae genes (AVT1-7) related to vesicular GABA-glycine transporters
orf19.3108	0.365879	MGT1*	O6-methylguanine DNA repair methyltransferase	S000002359	MGT1	ortholog	YDL200C	0.06	-0.36	DNA repair methyltransferase (6-O-methylguanine-DNA methylase) involved in protection against DNA alkylation damage
orf19.164	0.36561	-	peroxisomal lipase	S000005610	LPX1	ortholog	YOR084W	-3.32	-0.89	Oleic acid-inducible, peroxisomal matrix localized lipase; transcriptionally activated by Yrm1p along with genes involved in multidrug resistance; peroxisomal import is dependent on the PTS1 receptor, Pex5p and on self-interaction
orf19.1011	0.365555	MNN2*	alpha-1,2-mannosyltransferase	S000000219	MNN2	ortholog	YBR015C	0.84	-0.15	Alpha-1,2-mannosyltransferase, responsible for addition of the first alpha-1,2-linked mannose to form the branches on the mannan backbone of oligosaccharides, localizes to an early Golgi compartment
orf19.3370	0.36482	UBP10*	ubiquitin-specific protease	S000005130	UBP10	ortholog	YNL186W	0.95	0.53	Ubiquitin-specific protease that deubiquitinates ubiquitin-protein moieties; may regulate silencing by acting on Sir4p; involved in posttranscriptionally regulating Gap1p and possibly other transporters; primarily located in the nucleus
orf19.6568	0.36464	RHC18*	involved in recombination repair	S000004375	SMC6	ortholog	YLR383W	-0.56	-0.07	Protein involved in structural maintenance of chromosomes; essential subunit of Mms21-Smc5-Smc6 complex; required for growth, DNA repair, interchromosomal and sister chromatid recombination; homologous to S. pombe rad18
orf19.7159	0.364419	-	conserved hypothetical protein	S000004797	YMR185W	ortholog	YMR185W	0.45	-0.27	Putative protein of unknown function; essential gene required for viability
orf19.6008	0.362742	-	conserved hypothetical protein	S000003955	YLL032C	ortholog	YLL032C	-0.04	-0.26	Protein of unknown function that may interact with ribosomes, based on co-purification experiments; green fluorescent protein (GFP)-fusion protein localizes to the cytoplasm; YLL032C is not an essential gene
orf19.6124	0.361228	ACE2	transcription activating factor	S000004121	ACE2	ortholog	YLR131C	0.44	-0.05	Transcription factor that activates expression of early G1-specific genes, localizes to daughter cell nuclei after cytokinesis and delays G1 progression in daughters, localization is regulated by phosphorylation; potential Cdc28p substrate
orf19.7057	0.360374	-	glutamine-tRNA ligase;glutamyl tRNA synthetase	S000003214	GUS1	ortholog	YGL245W	0.6	0.18	Glutamyl-tRNA synthetase (GluRS), forms a complex with methionyl-tRNA synthetase (Mes1p) and Arc1p; complex formation increases the catalytic efficiency of both tRNA synthetases and ensures their correct localization to the cytoplasm
orf19.2541	0.359834	-	conserved hypothetical protein	S000000151	YBL055C	ortholog	YBL055C	0.56	0.44	3'-->5' exonuclease and endonuclease with a possible role in apoptosis; has similarity to mammalian and C. elegans apoptotic nucleases
orf19.6577	0.359422	FLU1	multidrug resistance protein	S000003951	TPO1	ortholog	YLL028W	0.57	0.25	Polyamine transporter that recognizes spermine, putrescine, and spermidine; catalyzes uptake of polyamines at alkaline pH and excretion at acidic pH; phosphorylation enhances activity and sorting to the plasma membrane
orf19.7322	0.359166	-	conserved hypothetical protein	S000006146	YPL225W	ortholog	YPL225W	0.62	0.71	Protein of unknown function that may interact with ribosomes, based on co-purification experiments; green fluorescent protein (GFP)-fusion protein localizes to the cytoplasm
orf19.4909	0.359091	CBK1*	cell wall biosynthesis kinase	S000005105	CBK1	ortholog	YNL161W	0.63	0.3	Serine/threonine protein kinase that regulates cell morphogenesis pathways; involved in cell wall biosynthesis, apical growth, proper mating projection morphology, bipolar bud site selection in diploid cells, and cell separation
orf19.668	0.358937	TOS4*	transcription factor target of SBF	S000004173	TOS4	ortholog	YLR183C	-0.67	-0.56	Forkhead Associated domain containing protein and putative transcription factor found associated with chromatin; target of SBF transcription factor; expression is periodic and peaks in G1; similar to PLM2
orf19.2949	0.35865	IML1*	involved in chromosomal stability	S000003899	IML1	ortholog	YJR138W	-0.11	-0.13	Protein of unknown function, green fluorescent protein (GFP)-fusion protein localizes to the vacuolar membrane
orf19.2178	0.357528	MRS4*	RNA splicing protein and member of the mitochondrial carrier family (MCF)	S000001760	MRS4	ortholog	YKR052C	0.58	0.2	Mitochondrial iron transporter of the mitochondrial carrier family (MCF), very similar to and functionally redundant with Mrs3p; functions under low-iron conditions; may transport other cations in addition to iron
orf19.5591	0.356738	ADO1*	adenosine kinase	S000003866	ADO1	ortholog	YJR105W	0.37	0	Adenosine kinase, required for the utilization of S-adenosylmethionine (AdoMet); may be involved in recycling adenosine produced through the methyl cycle
orf19.169	0.355741	CHO2*	phosphatidyl- ethanolamine N-methyltransferase	S000003389	CHO2	ortholog	YGR157W	0.56	-0.17	Phosphatidylethanolamine methyltransferase (PEMT), catalyzes the first step in the conversion of phosphatidylethanolamine to phosphatidylcholine during the methylation pathway of phosphatidylcholine biosynthesis
orf19.2309.2	0.35547	RPL2B*	60S large subunit ribosomal protein L2B	S000002104	RPL2A	ortholog	YFR031C-A	-0.38	-0.51	Protein component of the large (60S) ribosomal subunit, identical to Rpl2Bp and has similarity to E. coli L2 and rat L8 ribosomal proteins
orf19.2309.2	0.35547	RPL2B*	60S large subunit ribosomal protein L2B	S000001280	RPL2B	ortholog	YIL018W	-0.38	-0.58	Protein component of the large (60S) ribosomal subunit, identical to Rpl2Ap and has similarity to E. coli L2 and rat L8 ribosomal proteins; expression is upregulated at low temperatures
orf19.3653	0.355374	FAT1*	very long-chain fatty acyl-CoA synthetase	S000000245	FAT1	ortholog	YBR041W	-1.79	0.13	Fatty acid transporter and very long-chain fatty acyl-CoA synthetase, may form a complex with Faa1p or Faa4p that imports and activates exogenous fatty acids
orf19.4846	0.354552	-	GTP-binding protein	S000003442	YGR210C	ortholog	YGR210C	-0.74	-0.84	Putative protein of unknown function; green fluorescent protein (GFP)-fusion protein localizes to the cytoplasm
orf19.429	0.353449	TRF4*	topoisomerase I-related protein;Involved in mitotic chromosome condensation	S000005475	PAP2	ortholog	YOL115W	-0.23	0.08	Catalytic subunit of TRAMP, a nuclear poly (A) polymerase complex involved in RNA quality control; catalyzes polyadenylation of unmodified tRNAs, and snoRNA and rRNA precursors; has 5'-dRP lyase activity; disputed role as a DNA polymerase
orf19.704	0.352933	SOL3*	conserved hypothetical protein	S000001206	SOL3	ortholog	YHR163W	0.78	0.29	6-phosphogluconolactonase, catalyzes the second step of the pentose phosphate pathway; weak multicopy suppressor of los1-1 mutation; homologous to Sol2p and Sol1p
orf19.4756	0.352575	YTP1*	conserved transmembrane protein	S000005181	YTP1	ortholog	YNL237W	0.32	1.08	Probable type-III integral membrane protein of unknown function, has regions of similarity to mitochondrial electron transport proteins
orf19.6345	0.352518	RPG1*	translation initiation factor eIF3	S000000283	RPG1	ortholog	YBR079C	0.51	-0.43	Subunit of the core complex of translation initiation factor 3(eIF3), essential for translation; part of a subcomplex (Prt1p-Rpg1p-Nip1p) that stimulates binding of mRNA and tRNA(i)Met to ribosomes
orf19.4623.3	0.35225	NHP6A*	nonhistone protein similar to high mobility group proteins	S000006256	NHP6A	ortholog	YPR052C	-0.57	0.04	High-mobility group non-histone chromatin protein, functionally redundant with Nhp6Bp; homologous to mammalian high mobility group proteins 1 and 2; acts to recruit transcription factor Rcs1p to certain promoters
orf19.6562	0.352187	RNH35*	ribonuclease H	S000005016	RNH201	ortholog	YNL072W	-1.69	-1.36	Ribonuclease H2 catalytic subunit, removes RNA primers during Okazaki fragment synthesis; homolog of RNAse HI (the S. cerevisiae homolog of mammalian RNAse HII is RNH1); related to human AGS4 that causes Aicardi-Goutieres syndrome
orf19.4308	0.352006	HSL1	negative regulator of swe1 kinase	S000001584	HSL1	ortholog	YKL101W	-0.32	-0.01	Nim1p-related protein kinase that regulates the morphogenesis and septin checkpoints; associates with the assembled septin filament; required along with Hsl7p for bud neck recruitment, phosphorylation, and degradation of Swe1p
orf19.1199	0.351376	NOP58*	part of small (ribosomal) subunit (SSU) processosome; U3 snoRNP protein	S000005837	NOP58	ortholog	YOR310C	0.53	-0.07	Protein involved in pre-rRNA processing, 18S rRNA synthesis, and snoRNA synthesis; component of the small subunit processome complex, which is required for processing of pre-18S rRNA
orf19.6032	0.351259	SPE1*	ornithine decarboxylase	S000001667	SPE1	ortholog	YKL184W	0.01	-0.69	Ornithine decarboxylase, catalyzes the first step in polyamine biosynthesis; degraded in a proteasome-dependent manner in the presence of excess polyamines
orf19.2726	0.350775	SFK1*	plasma membrane protein involved in phosphatidylethanolamine biosynthesis and other processes	S000001534	SFK1	ortholog	YKL051W	0.88	-0.23	Plasma membrane protein that may act together with or upstream of Stt4p to generate normal levels of the essential phospholipid PI4P, at least partially mediates proper localization of Stt4p to the plasma membrane
orf19.6766	0.350498	NOP13*	Nucleolar Protein 13	S000005119	NOP13	ortholog	YNL175C	0.18	-0.4	Nucleolar protein found in preribosomal complexes; contains an RNA recognition motif (RRM)
orf19.5365	0.350448	-	conserved hypothetical protein	S000004872	YMR259C	ortholog	YMR259C	0.46	-0.06	Putative protein of unknown function; green fluorescent protein (GFP)-fusion protein localizes to the cytoplasm; YMR259C is not an essential gene
orf19.139	0.350142	TRA1*	histone acetyltransferase, component of the NuA4 transcriptional regulatory complex	S000001141	TRA1	ortholog	YHR099W	-1.04	-0.38	Subunit of SAGA and NuA4 histone acetyltransferase complexes; interacts with acidic activators (e.g., Gal4p) which leads to transcription activation; similar to human TRRAP, which is a cofactor for c-Myc mediated oncogenic transformation
orf19.6727	0.349671	RIT1*	ribosyltransferase of initiator tRNA methionine	S000004896	RIT1	ortholog	YMR283C	0.32	0.5	2'-O-ribosyl phosphate transferase, modifies the initiator methionine tRNA at position 64 to distinguish it from elongator methionine tRNA
orf19.150	0.349547	TIM17*	mitochondrial inner membrane import translocase subunit	S000003679	TIM17	ortholog	YJL143W	0.26	-0.06	Essential constituent of the mitochondrial inner membrane presequence translocase; interacts with Pam18p to recruit the presequence translocase-associated motor (PAM complex) and also required for protein sorting during import
orf19.451	0.349529	SOK1*	high copy suppressor of a cyclic AMP-dependent protein kinase mutant	S000002413	SOK1	ortholog	YDR006C	0.07	0.51	Protein whose overexpression suppresses the growth defect of mutants lacking protein kinase A activity; involved in cAMP-mediated signaling; localized to the nucleus; similar to the mouse testis-specific protein PBS13
orf19.7389	0.348659	REV4*	DNA polymerase zeta	S000006088	REV3	ortholog	YPL167C	-1.51	-0.4	Catalytic subunit of DNA polymerase zeta, which is involved in DNA repair and translesion synthesis; required for mutagenesis induced by DNA damage
orf19.3097	0.348634	PDA1*	alpha subunit of pyruvate dehydrogenase	S000000980	PDA1	ortholog	YER178W	0.75	0.46	E1 alpha subunit of the pyruvate dehydrogenase (PDH) complex, catalyzes the direct oxidative decarboxylation of pyruvate to acetyl-CoA; phosphorylated; regulated by glucose
orf19.6955	0.34688	NOB1*	Nin1 (One) Binding protein	S000005582	NOB1	ortholog	YOR056C	0.57	-0.18	Essential nuclear protein involved in proteasome maturation and synthesis of 40S ribosomal subunits; required for cleavage of the 20S pre-rRNA to generate the mature 18S rRNA
orf19.5364	0.346622	ECM2*	rna binding protein	S000000269	ECM2	ortholog	YBR065C	0.4	0.64	Pre-mRNA splicing factor, facilitates the cooperative formation of U2/U6 helix II in association with stem II in the spliceosome, function may be regulated by Slu7p
orf19.6091	0.346579	RIM8*	pH response regulator	S000003013	RIM8	ortholog	YGL045W	0.41	-0.36	Protein of unknown function, involved in the proteolytic activation of Rim101p in response to alkaline pH; has similarity to A. nidulans PalF; essential for anaerobic growth
orf19.5661	0.345897	-	conserved hypothetical protein	S000001118	PTC7	ortholog	YHR076W	0.82	0.18	Mitochondrially localized type 2C protein phosphatase; expression induced by growth on ethanol and by sustained osmotic stress; possible role in carbon source utilization in low oxygen environments
orf19.5912	0.34511	MAK21*	required for 60S ribosomal subunit biogenesis	S000002467	MAK21	ortholog	YDR060W	1.97	-0.18	Constituent of 66S pre-ribosomal particles, required for large (60S) ribosomal subunit biogenesis; involved in nuclear export of pre-ribosomes; required for maintenance of dsRNA virus; homolog of human CAATT-binding protein
orf19.3301	0.344739	MET30*	F-box protein involved in sulfur metabolism	S000001308	MET30	ortholog	YIL046W	-0.43	-0.27	F-box protein containing five copies of the WD40 motif, controls cell cycle function, sulfur metabolism, and methionine biosynthesis as part of the ubiquitin ligase complex; interacts with and regulates Met4p, localizes within the nucleus
orf19.183	0.343714	HIS3*	imidazoleglycerol-phosphate dehydratase	S000005728	HIS3	ortholog	YOR202W	0.86	-0.76	Imidazoleglycerol-phosphate dehydratase, catalyzes the sixth step in histidine biosynthesis; mutations cause histidine auxotrophy and sensitivity to Cu, Co, and Ni salts; transcription is regulated by general amino acid control via Gcn4p
orf19.30	0.343304	SPF1*	P-type ATPase, S. cerevisiae homolog is necessary for sensitivity to a killer toxin (SMK toxin) produced by Pichia Farinosa	S000000757	SPF1	ortholog	YEL031W	-0.92	-0.31	P-type ATPase, ion transporter of the ER membrane involved in ER function and Ca2+ homeostasis; required for regulating Hmg2p degradation; confers sensitivity to a killer toxin (SMKT) produced by Pichia farinosa KK1
orf19.2320	0.343059	RIO1*	protein serine kinase	S000005645	RIO1	ortholog	YOR119C	0.65	0.21	Essential serine kinase involved in cell cycle progression and processing of the 20S pre-rRNA into mature 18S rRNA
orf19.5689	0.342598	SEC28*	sec28p epsilon-COP coatomer subunit	S000001338	SEC28	ortholog	YIL076W			Epsilon-COP subunit of the coatomer; regulates retrograde Golgi-to-ER protein traffic; stabilizes Cop1p, the alpha-COP and the coatomer complex; non-essential for cell growth
orf19.7626	0.342068	CDC33	mRNA cap-binding protein eIF4E, translation initiation	S000005499	CDC33	ortholog	YOL139C	0.67	0.39	Cytoplasmic mRNA cap binding protein and translation initiation factor eIF4E; the eIF4E-cap complex is responsible for mediating cap-dependent mRNA translation via interactions with translation initiation factor eIF4G (Tif4631p or Tif4632p)
orf19.674	0.341907	CWC2*	complexed with Cef1p in spliceosome	S000002368	CWC2	ortholog	YDL209C	0.37	-1.69	Protein involved in pre-mRNA splicing, component of a complex containing Cef1p; interacts with Prp19p; contains an RNA recognition motif; has similarity to S. pombe Cwf2p
orf19.4699	0.34174	-	conserved hypothetical membrane protein	S000004930	TGL3	ortholog	YMR313C	-0.31	0.67	Triacylglycerol lipase of the lipid particle, responsible for all the TAG lipase activity of the lipid particle; contains the consensus sequence motif GXSXG, which is found in lipolytic enzymes; required with Tgl4p for timely bud formation
orf19.6928	0.341733	SAP9	secreted aspartyl proteinase 9	S000004110	YPS1	ortholog	YLR120C	0.5	-0.27	Aspartic protease, attached to the plasma membrane via a glycosylphosphatidylinositol (GPI) anchor
orf19.6928	0.341733	SAP9	secreted aspartyl proteinase 9	S000004111	YPS3	ortholog	YLR121C	0.21	-0.25	Aspartic protease, attached to the plasma membrane via a glycosylphosphatidylinositol (GPI) anchor
orf19.4815	0.340404	YTM1*	microtubule-associated protein	S000005798	YTM1	ortholog	YOR272W	0.46	-0.18	Constituent of 66S pre-ribosomal particles, required for maturation of the large ribosomal subunit
orf19.563	0.339787	-	conserved hypothetical protein	S000006347	RRP15	ortholog	YPR143W	0.27	-0.15	Nucleolar protein, constituent of pre-60S ribosomal particles; required for proper processing of the 27S pre-rRNA at the A3 and B1 sites to yield mature 5.8S and 25S rRNAs
orf19.2329.1	0.339655	RPS17B*	ribosomal protein S17.e.B	S000002855	RPS17B	ortholog	YDR447C	-0.47	-0.49	Ribosomal protein 51 (rp51) of the small (40s) subunit; nearly identical to Rps17Ap and has similarity to rat S17 ribosomal protein
orf19.7197	0.339498	NOC3*	nuclear export of pre-ribosomes	S000003992	NOC3	ortholog	YLR002C	0.53	0.06	Protein that forms a nuclear complex with Noc2p that binds to 66S ribosomal precursors to mediate their intranuclear transport; also binds to chromatin to promote the association of DNA replication factors and replication initiation
orf19.4502	0.339029	MOT1*	transcriptional accessory protein	S000006003	MOT1	ortholog	YPL082C	-2.36	-0.31	Essential abundant protein involved in regulation of transcription, removes Spt15p (TBP) from DNA via its C-terminal ATPase activity, forms a complex with TBP that binds TATA DNA with high affinity but with altered specificity
orf19.3955	0.338957	MES1*	methionyl tRNA synthetase	S000003496	MES1	ortholog	YGR264C	0.8	0	Methionyl-tRNA synthetase, forms a complex with glutamyl-tRNA synthetase (Gus1p) and Arc1p, which increases the catalytic efficiency of both tRNA synthetases; also has a role in nuclear export of tRNAs
orf19.7490	0.338956	-	conserved hypothetical protein	S000005497	BSC6	ortholog	YOL137W	0.07	-0.23	Protein of unknown function containing 8 putative transmembrane seqments; ORF exhibits genomic organization compatible with a translational readthrough-dependent mode of expression
orf19.1796	0.33885	-	similar to glycerate dehydrogenases	S000006034	YPL113C	ortholog	YPL113C	-0.64	-0.14	Glyoxylate reductase; acts on glyoxylate and hydroxypyruvate substrates; YPL113C is not an essential gene
orf19.3504	0.338704	RPL23*	ribosomal protein	S000000183	RPL23A	ortholog	YBL087C	-0.51	-1.08	Protein component of the large (60S) ribosomal subunit, identical to Rpl23Bp and has similarity to E. coli L14 and rat L23 ribosomal proteins
orf19.3504	0.338704	RPL23*	ribosomal protein	S000000919	RPL23B	ortholog	YER117W	-0.64	-1.15	Protein component of the large (60S) ribosomal subunit, identical to Rpl23Ap and has similarity to E. coli L14 and rat L23 ribosomal proteins
orf19.1260	0.338657	LEA1*	similar to human U2AsnRNP protein	S000006134	LEA1	ortholog	YPL213W	0.07	0.57	Component of U2 snRNP; disruption causes reduced U2 snRNP levels; physically interacts with Msl1p; invovled in telomere maintenance; putative homolog of human U2A' snRNP protein
orf19.6287	0.338542	AAT2*	aspartate aminotransferase	S000004017	AAT2	ortholog	YLR027C	0.51	0	Cytosolic aspartate aminotransferase, involved in nitrogen metabolism; localizes to peroxisomes in oleate-grown cells
orf19.5433	0.338241	-	conserved hypothetical protein	S000002901	YDR493W	ortholog	YDR493W	-0.6	-0.01	Protein of unknown function; overexpression causes a cell cycle delay or arrest; the authentic, non-tagged protein is detected in purified mitochondria in high-throughput studies
orf19.702	0.337588	ECM32*	DNA helicase	S000000978	ECM32	ortholog	YER176W	0.14	-0.06	DNA dependent ATPase/DNA helicase belonging to the Dna2p- and Nam7p-like family of helicases that is involved in modulating translation termination; interacts with the translation termination factors, localized to polysomes
orf19.6369	0.337263	RIO2*	conserved protein of unknown function	S000005151	RIO2	ortholog	YNL207W	0.42	-0.17	Essential serine kinase involved in the processing of the 20S pre-rRNA into mature 18S rRNA; has similarity to Rio1p
orf19.967	0.337263	NUC1*	mitochondrial nuclease	S000003744	NUC1	ortholog	YJL208C	-0.27	-0.32	Major mitochondrial nuclease, has RNAse and DNA endo- and exonucleolytic activities; has roles in mitochondrial recombination, apoptosis and maintenance of polyploidy
orf19.2721	0.337241	CDC123*	highly conserved hypothetical protein	S000004205	CDC123	ortholog	YLR215C	0.28	0.44	Protein involved in nutritional control of the cell cycle; regulates abundance of the translation initiation factor eIF2; ortholog of human D123 protein
orf19.4870	0.337109	DBP3*	ATP-dependent RNA helicase CA3 of the DEAD/DEAH box family	S000003046	DBP3	ortholog	YGL078C	0.67	-0.18	Putative ATP-dependent RNA helicase of the DEAD-box family involved in ribosomal biogenesis
orf19.5987	0.335272	-	conserved hypothetical protein	S000005484	TRM11	ortholog	YOL124C	0.49	-0.43	Catalytic subunit of an adoMet-dependent tRNA methyltransferase complex (Trm11p-Trm112p), required for the methylation of the guanosine nucleotide at position 10 (m2G10) in tRNAs; contains a THUMP domain and a methyltransferase domain
orf19.6253	0.33445	RPS23*	ribosomal protein S23A	S000003350	RPS23A	ortholog	YGR118W	-0.32	-0.42	Ribosomal protein 28 (rp28) of the small (40S) ribosomal subunit, required for translational accuracy; nearly identical to Rps23Bp and similar to E. coli S12 and rat S23 ribosomal proteins; deletion of both RPS23A and RPS23B is lethal
orf19.6253	0.33445	RPS23*	ribosomal protein S23A	S000006336	RPS23B	ortholog	YPR132W	-0.33	-0.45	Ribosomal protein 28 (rp28) of the small (40S) ribosomal subunit, required for translational accuracy; nearly identical to Rps23Ap and similar to E. coli S12 and rat S23 ribosomal proteins; deletion of both RPS23A and RPS23B is lethal
orf19.5802	0.334111	-	conserved hypothetical protein	S000005532	YOR006C	ortholog	YOR006C	0.26	0.21	Putative protein of unknown function; green fluorescent protein (GFP)-fusion protein localizes to both the cytoplasm and the nucleus
orf19.81	0.333394	RRP46*	ribosomal RNA Processing;3'->5' exoribonuclease	S000003327	RRP46	ortholog	YGR095C	0.63	0.61	Exosome non-catalytic core component; involved in 3'-5' RNA processing and degradation in both the nucleus and the cytoplasm; has similarity to E. coli RNase PH and to human hRrp46p (EXOSC5)
orf19.6882.1	0.333092	RPL33A*	ribosomal protein L35a.e.c16	S000006064	RPL33A	ortholog	YPL143W	-0.65	-0.6	N-terminally acetylated ribosomal protein L37 of the large (60S) ribosomal subunit, nearly identical to Rpl33Bp and has similarity to rat L35a; rpl33a null mutant exhibits slow growth while rpl33a rpl33b double null mutant is inviable
orf19.7217	0.332848	RPL4*	ribosomal protein L4B	S000002419	RPL4B	ortholog	YDR012W	-0.27	-0.22	Protein component of the large (60S) ribosomal subunit, nearly identical to Rpl4Ap and has similarity to E. coli L4 and rat L4 ribosomal proteins
orf19.4123	0.331924	RLR1*	plays a role in transcriptional elongation	S000005083	THO2	ortholog	YNL139C	-0.23	0.18	Subunit of the THO complex, which is required for efficient transcription elongation and involved in transcriptional elongation-associated recombination; required for LacZ RNA expression from certain plasmids
orf19.4719	0.331821	GWH41*	ER glucosidase I	S000002995	CWH41	ortholog	YGL027C	0.36	0.24	Processing alpha glucosidase I, ER type II integral membrane N-glycoprotein involved in assembly of cell wall beta 1,6 glucan and asparagine-linked protein glycosylation; also involved in ER protein quality control and sensing of ER stress
orf19.6730	0.331423	-	conserved hypothetical protein	S000000609	YCR016W	ortholog	YCR016W	0.41	0.59	Putative protein of unknown function; green fluorescent protein (GFP)-fusion protein localizes to the nucleolus and nucleus; predicted to be involved in ribosome biogenesis
orf19.3736	0.331346	KAR4*	transcription factor similar to pheromone-induced protein	S000000560	KAR4	ortholog	YCL055W	0.08	0.12	Transcription factor required for gene regulation in repsonse to pheromones; also required during meiosis; exists in two forms, a slower-migrating form more abundant during vegetative growth and a faster-migrating form induced by pheromone
orf19.1192	0.331319	DNA2*	DNA helicase involved in DNA replication	S000001207	DNA2	ortholog	YHR164C	-0.97	-0.68	Essential tripartite DNA replication factor with single-stranded DNA-dependent ATPase, ATP-dependent nuclease, and helicase activities; required for Okazaki fragment processing; involved in DNA repair pathways; potential Cdc28p substrate
orf19.5419	0.330991	ATP5*	F1F0-ATPase subunit	S000002706	ATP5	ortholog	YDR298C	0.24	0.63	Subunit 5 of the stator stalk of mitochondrial F1F0 ATP synthase, which is an evolutionarily conserved enzyme complex required for ATP synthesis; homologous to bovine subunit OSCP (oligomycin sensitivity-conferring protein); phosphorylated
orf19.4051	0.330325	HTS1*	histidine tRNA synthetase	S000006237	HTS1	ortholog	YPR033C	0.9	0.2	Cytoplasmic and mitochondrial histidine tRNA synthetase; encoded by a single nuclear gene that specifies two messages; efficient mitochondrial localization requires both a presequence and an amino-terminal sequence
orf19.6778	0.330185	DRS2*	membrane-spanning Ca-ATPase (P- type)	S000000024	DRS2	ortholog	YAL026C	-0.45	-0.24	Aminophospholipid translocase (flippase) that maintains membrane lipid asymmetry in post-Golgi secretory vesicles; contributes to clathrin-coated vesicle formation and endocytosis; mutations in human homolog ATP8B1 result in liver disease
orf19.2488	0.328204	FAL1*	RNA helicase involved in maturation of 18S rRNA	S000002428	FAL1	ortholog	YDR021W	-0.3	0	Nucleolar protein required for maturation of 18S rRNA, member of the eIF4A subfamily of DEAD-box ATP-dependent RNA helicases
orf19.1261	0.327133	CEG1*	mRNA capping enzyme alpha subunit and guanylyltransferase	S000003098	CEG1	ortholog	YGL130W	0.38	-0.07	Alpha (guanylyltransferase) subunit of the mRNA capping enzyme, a heterodimer (the other subunit is CET1, an RNA 5'-triphophatase) involved in adding the 5' cap to mRNA; the mammalian enzyme is a single bifunctional polypeptide
orf19.7635	0.327064	DRS1*	ATP dependent RNA helicase	S000003931	DRS1	ortholog	YLL008W	0.58	0.06	Nucleolar DEAD-box protein required for ribosome assembly and function, including synthesis of 60S ribosomal subunits; constituent of 66S pre-ribosomal particles
orf19.4492	0.326913	EBP2*	nucleolar protein;required for pre-rRNA processing and ribosomal subunit assembly	S000001655	EBP2	ortholog	YKL172W	0.72	0.77	Essential protein required for the maturation of 25S rRNA and 60S ribosomal subunit assembly, localizes to the nucleolus; constituent of 66S pre-ribosomal particles
orf19.3831	0.326831	PXR1*	PinX1-Related gene G-patch NucleOlar protein;possible telomerase regulator or RNA-binding protein	S000003512	PXR1	ortholog	YGR280C	0.67	0.56	Essential protein involved in rRNA and snoRNA maturation; competes with TLC1 RNA for binding to Est2p, suggesting a role in negative regulation of telomerase; human homolog inhibits telomerase; contains a G-patch RNA interacting domain
orf19.1566	0.326802	UTP21*	U3 snoRNP protein;strong similarity to S. pombe beta-transducin	S000004401	UTP21	ortholog	YLR409C	0.88	-0.27	Subunit of U3-containing 90S preribosome and Small Subunit (SSU) processome complexes involved in production of 18S rRNA and assembly of small ribosomal subunit; synthetic defect with STI1 Hsp90 cochaperone; human homolog linked to glaucoma
orf19.262	0.326523	SMC3*	chromosome condensation and segregation protein	S000003610	SMC3	ortholog	YJL074C	-0.62	0.18	Subunit of the multiprotein cohesin complex required for sister chromatid cohesion in mitotic cells; also required, with Rec8p, for cohesion and recombination during meiosis; phylogenetically conserved SMC chromosomal ATPase family member
orf19.1388	0.325627	NOP16*	nucleolar protein involved in ribosome biogenesis	S000000804	NOP16	ortholog	YER002W	-0.1	-0.17	Constituent of 66S pre-ribosomal particles, involved in 60S ribosomal subunit biogenesis
orf19.437	0.324978	GRS1*	glycyl-tRNA synthase;glycine-tRNA ligase	S000000325	GRS1	ortholog	YBR121C	0.58	-0.02	Cytoplasmic and mitochondrial glycyl-tRNA synthase that ligates glycine to the cognate anticodon bearing tRNA; transcription termination factor that may interact with the 3'-end of pre-mRNA to promote 3'-end formation
orf19.2417	0.32416	SMC5*	structural maintenance of chromosomes protein	S000005394	SMC5	ortholog	YOL034W	0.21	0.43	Structural maintenance of chromosomes (SMC) protein; essential subunit of the Mms21-Smc5-Smc6 complex; required for growth and DNA repair; S. pombe homolog forms a heterodimer with S. pombe Rad18p that is involved in DNA repair
orf19.5861	0.322771	KRE9*	cell wall synthesis protein;cell wall beta-glucan assembly	S000003710	KRE9	ortholog	YJL174W	1.06	0.81	Glycoprotein involved in cell wall beta-glucan assembly; null mutation leads to severe growth defects, aberrant multibudded morphology, and mating defects
orf19.4679	0.322521	AGP2*	amino-acid permease	S000000336	AGP2	ortholog	YBR132C	0.44	0.78	High affinity polyamine permease, preferentially uses spermidine over putrescine; expression is down-regulated by osmotic stress; plasma membrane carnitine transporter, also functions as a low-affinity amino acid permease
orf19.3300	0.322222	ZPR1*	nucleolar zinc-finger protein	S000003443	ZPR1	ortholog	YGR211W	0.67	-0.92	Essential protein with two zinc fingers, present in the nucleus of growing cells but relocates to the cytoplasm in starved cells via a process mediated by Cpr1p; binds to translation elongation factor eEF-1 (Tef1p)
orf19.2168.3	0.321719	YOP1*	involved in membrane traffic	S000006232	YOP1	ortholog	YPR028W	0.2	1.16	Membrane protein that interacts with Yip1p to mediate membrane traffic; overexpression results in cell death and accumulation of internal cell membranes; regulates vesicular traffic in stressed cells
orf19.5943.1	0.321518	STM1*	purine motif triplex-binding protein;specific affinity for guanine-rich quadruplex nucleic acids	S000004140	STM1	ortholog	YLR150W	-1.15	0.1	Protein required for optimal translation under nutrient stress; involved in TOR signaling pathway; binds G4 quadruplex and purine motif triplex nucleic acid; acts with Cdc13p to maintain telomere structure
orf19.4746	0.321118	JIP5*	Jumonji Interacting Protein	S000006373	JIP5	ortholog	YPR169W	0.31	0.07	Essential protein of unknown function; interacts with proteins involved in RNA processing, ribosome biogenesis, ubiquitination and demethylation; tagged protein localizes to nucleus and nucleolus; similar to WDR55, a human WD repeat protein
orf19.1742	0.320851	HEM3	phorphobilinogen deaminase (uroporphyrinogen synthase);heme biosynthesis	S000002364	HEM3	ortholog	YDL205C	-0.17	-0.23	Porphobilinogen deaminase, catalyzes the conversion of 4-porphobilinogen to hydroxymethylbilane, the third step in the heme biosynthetic pathway; localizes to both the cytoplasm and nucleus; expression is regulated by Hap2p-Hap3p
orf19.2953	0.319844	TOM20*	mitochondrial outer membrane import receptor subunit	S000003314	TOM20	ortholog	YGR082W	-0.23	-0.12	Component of the TOM (translocase of outer membrane) complex responsible for recognition and initial import steps for all mitochondrially directed proteins; acts as a receptor for incoming precursor proteins
orf19.1945	0.319836	AUR1*	inositol phosphoceramide synthase	S000001487	AUR1	ortholog	YKL004W	0.62	0.21	Phosphatidylinositol:ceramide phosphoinositol transferase (IPC synthase), required for sphingolipid synthesis; can mutate to confer aureobasidin A resistance
orf19.3861	0.319814	SIS1*	heat shock protein	S000004952	SIS1	ortholog	YNL007C	-0.4	-0.67	Type II HSP40 co-chaperone that interacts with the HSP70 protein Ssa1p; not functionally redundant with Ydj1p due to due to substrate specificity; shares similarity with bacterial DnaJ proteins
orf19.3872	0.318658	-	conserved hypothetical protein	S000003258	YGR026W	ortholog	YGR026W	0.4	0.58	Putative protein of unknown function; green fluorescent protein (GFP)-fusion protein localizes to the cell periphery
orf19.548	0.318157	CDC10	septin involved in cytokinesis, cell wall organization, conjugation, and cell division	S000000595	CDC10	ortholog	YCR002C	0.46	0.31	Component of the septin ring of the mother-bud neck that is required for cytokinesis; septins recruit proteins to the neck and can act as a barrier to diffusion at the membrane, and they comprise the 10nm filaments seen with EM
orf19.2458	0.317905	SIP5*	involved in nutrient responses	S000004748	SIP5	ortholog	YMR140W	0.29	0.61	Protein of unknown function; interacts with both the Reg1p/Glc7p phosphatase and the Snf1p kinase
orf19.7675	0.317438	MRPL25*	mitochondrial ribosomal protein MRPL25	S000003308	MRPL25	ortholog	YGR076C	-0.42	0.23	Mitochondrial ribosomal protein of the large subunit
orf19.4447	0.316663	YMC1*	mitochondrial carrier protein	S000006262	YMC1	ortholog	YPR058W	0.51	0.12	Mitochondrial protein, putative inner membrane transporter with a role in oleate metabolism and glutamate biosynthesis; member of the mitochondrial carrier (MCF) family; has similarity with Ymc2p
orf19.1783	0.316345	YOR1*	oligomycin resistance ATP-dependent permease;ABC transporter	S000003513	YOR1	ortholog	YGR281W	-1.05	0.1	Plasma membrane ATP-binding cassette (ABC) transporter, multidrug transporter mediates export of many different organic anions including oligomycin; similar to human cystic fibrosis transmembrane receptor (CFTR)
orf19.2597	0.316203	MRS2*	mitochondrial magnesium ion transporter, essential for splicing of group II introns	S000005861	MRS2	ortholog	YOR334W	-0.12	-2.4	Mitochondrial inner membrane Mg(2+) channel, required for maintenance of intramitochondrial Mg(2+) concentrations at the correct level to support splicing of group II introns
orf19.1249	0.316068	HIS6*	phosphoribosyl-5-amino-1-phosphoribosyl-4-imidazolecarboxiamide isomerase	S000001282	HIS6	ortholog	YIL020C	-0.38	-0.03	Phosphoribosyl-5-amino-1-phosphoribosyl-4-imidazolecarboxiamide isomerase, catalyzes the fourth step in histidine biosynthesis; mutations cause histidine auxotrophy and sensitivity to Cu, Co, and Ni salts
orf19.7564	0.315901	DPB2*	DNA-directed DNA polymerase epsilon, subunit B	S000006379	DPB2	ortholog	YPR175W	-2.5	-0.2	Second largest subunit of DNA polymerase II (DNA polymerase epsilon), required for normal yeast chromosomal replication; expression peaks at the G1/S phase boundary; potential Cdc28p substrate
orf19.1355	0.315254	SOL1*	6-phosphogluconolactonase;multicopy supressor of los1-1	S000005317	SOL1	ortholog	YNR034W	0.19	-0.2	Protein with a possible role in tRNA export; shows similarity to 6-phosphogluconolactonase non-catalytic domains but does not exhibit this enzymatic activity; homologous to Sol2p, Sol3p, and Sol4p
orf19.1156	0.315068	-	hypothetical protein	S000000532	FUS1	ortholog	YCL027W	-1.31	-0.72	Membrane protein localized to the shmoo tip, required for cell fusion; expression regulated by mating pheromone; proposed to coordinate signaling, fusion, and polarization events required for fusion; potential Cdc28p substrate
orf19.3220	0.314809	-	conserved hypothetical protein	S000002747	FCF1	ortholog	YDR339C	-1	0.45	Putative PINc domain nuclease required for early cleavages of 35S pre-rRNA and maturation of 18S rRNA; component of the SSU (small subunit) processome involved in 40S ribosomal subunit biogenesis; copurifies with Faf1p
orf19.223	0.314777	KIN82*	serine/threonine protein kinase	S000005330	YNR047W	ortholog	YNR047W	0.96	-0.09	Protein kinase proposed to regulate the putative phospholipid translocases Lem3p-Dnf1p/Dnf2p; overexpression interferes with pheromone-induced growth arrest; localizes to the cytoplasm, early endosome/TGN compartments, and plasma membrane
orf19.6828.1	0.314527	SSS1*	ER protein-translocase complex subunit	S000002493	SSS1	ortholog	YDR086C	-0.3	0.85	Subunit of the Sec61p translocation complex (Sec61p-Sss1p-Sbh1p) that forms a channel for passage of secretory proteins through the endoplasmic reticulum membrane, and of the Ssh1p complex (Ssh1p-Sbh2p-Sss1p); interacts with Ost4p and Wbp1p
orf19.2930	0.314473	-	conserved hypothetical protein	S000003286	YGR054W	ortholog	YGR054W	-0.58	-0.45	Eukaryotic initiation factor (eIF) 2A; associates specifically with both 40S subunits and 80 S ribosomes, and interacts genetically with both eIF5b and eIF4E; homologous to mammalian eIF2A
orf19.6763	0.31396	SLK19*	protein involved in control of spindle dynamics together with kar3p	S000003362	YGR130C	ortholog	YGR130C	-0.17	1.09	Putative protein of unknown function; GFP-fusion protein localizes to the cytoplasm; possible component of the eisosome; specifically phosphorylated in vitro by mammalian diphosphoinositol pentakisphosphate (IP7)
orf19.3556	0.313714	KAP104*	karyopherin beta 2;transportin	S000000221	KAP104	ortholog	YBR017C	0.86	0.21	Transportin or cytosolic karyopherin beta 2; functions in the rg-nuclear localization signal-mediated nuclear import/reimport of mRNA-binding proteins Nab2p and Hrp1p; regulates asymmetric protein synthesis in daughter cells during mitosis
orf19.1533	0.313408	-	conserved hypothetical protein	S000001560	YKL077W	ortholog	YKL077W	0.96	0.65	Putative protein of unknown function; green fluorescent protein (GFP)-fusion protein localizes to the vacuole
orf19.2545	0.313024	DOT6*	derepression of telomeric silencing	S000000890	DOT6	ortholog	YER088C	1.37	0.46	Protein involved in rRNA and ribosome biogenesis; binds polymerase A and C motif; subunit of the RPD3L histone deacetylase complex; similar to Tod6p; has chromatin specific SANT domain; involved in telomeric gene silencing and filamentation
orf19.804	0.312399	-	mitochondrial ADP/ATP carrier protein;Grave's disease carrier protein	S000006215	YPR011C	ortholog	YPR011C	0.18	0.16	Putative transporter, member of the mitochondrial carrier family; the authentic, non-tagged protein is detected in highly purified mitochondria in high-throughput studies
orf19.3663	0.312139	PHO91*	low-affinity phosphate transporter	S000005296	PHO91	ortholog	YNR013C	1.12	0.06	Low-affinity phosphate transporter of the vacuolar membrane; deletion of pho84, pho87, pho89, pho90, and pho91 causes synthetic lethality; transcription independent of Pi and Pho4p activity; overexpression results in vigorous growth
orf19.5892	0.311897	HUL4*	ubiquitin-protein ligase	S000003797	HUL4	ortholog	YJR036C	-0.64	0.15	Protein with similarity to hect domain E3 ubiquitin-protein ligases, not essential for viability
orf19.5855	0.310402	MBP1*	transcription factor	S000002214	MBP1	ortholog	YDL056W	-1.6	-0.69	Transcription factor involved in regulation of cell cycle progression from G1 to S phase, forms a complex with Swi6p that binds to MluI cell cycle box regulatory element in promoters of DNA synthesis genes
orf19.1815	0.309669	TIF6*	translation initiation factor 6 (eIF6)	S000006220	TIF6	ortholog	YPR016C	0.58	0.14	Constituent of 66S pre-ribosomal particles, has similarity to human translation initiation factor 6 (eIF6); may be involved in the biogenesis and or stability of 60S ribosomal subunits
orf19.7025	0.309016	MCM1*	transcription factor of the MADS box family	S000004646	MCM1	ortholog	YMR043W	0.62	-0.34	Transcription factor involved in cell-type-specific transcription and pheromone response; plays a central role in the formation of both repressor and activator complexes
orf19.1854	0.307957	HHF2*	histone H4	S000000213	HHF1	ortholog	YBR009C	-0.2	-0.18	Histone H4, core histone protein required for chromatin assembly and chromosome function; one of two identical histone proteins (see also HHF2); contributes to telomeric silencing; N-terminal domain involved in maintaining genomic integrity
orf19.1854	0.307957	HHF2*	histone H4	S000004975	HHF2	ortholog	YNL030W	-0.32	-0.03	Histone H4, core histone protein required for chromatin assembly and chromosome function; one of two identical histone proteins (see also HHF1); contributes to telomeric silencing; N-terminal domain involved in maintaining genomic integrity
orf19.7593	0.306919	ASP1*	L-asparaginase	S000002729	ASP1	ortholog	YDR321W	0.71	-0.3	Cytosolic L-asparaginase, involved in asparagine catabolism
orf19.1169	0.3063	-	conserved hypothetical protein	S000006265	JID1	ortholog	YPR061C	-0.59	0	Probable Hsp40p co-chaperone, has a DnaJ-like domain and appears to be involved in ER-associated degradation of misfolded proteins containing a tightly folded cytoplasmic domain; inhibits replication of Brome mosaic virus in S. cerevisiae
orf19.2580	0.305861	HST2*	similar to Hst1p and Sir2p putative histone deacetylases	S000005936	HST2	ortholog	YPL015C	0.07	0.08	Cytoplasmic member of the silencing information regulator 2 (Sir2) family of NAD(+)-dependent protein deacetylases; modulates nucleolar (rDNA) and telomeric silencing; possesses NAD(+)-dependent histone deacetylase activity in vitro
orf19.3954	0.305585	PSD2*	phosphatidylserine decarboxylase	S000003402	PSD2	ortholog	YGR170W	1.38	0.15	Phosphatidylserine decarboxylase of the Golgi and vacuolar membranes, converts phosphatidylserine to phosphatidylethanolamine
orf19.6951	0.305347	DPL1*	dihydrosphingosine-1-phosphate lyase	S000002702	DPL1	ortholog	YDR294C	0.79	0.24	Dihydrosphingosine phosphate lyase, regulates intracellular levels of sphingolipid long-chain base phosphates (LCBPs), degrades phosphorylated long chain bases, prefers C16 dihydrosphingosine-l-phosphate as a substrate
orf19.1923	0.305335	RRN3*	RNA polymerase I transcription factor	S000001608	RRN3	ortholog	YKL125W	0.97	0.51	Protein required for transcription of rDNA by RNA polymerase I; transcription factor independent of DNA template; involved in recruitment of RNA polymerase I to rDNA
orf19.3846	0.305158	LYS4*	homoaconitase	S000002642	LYS4	ortholog	YDR234W	-1.09	-0.49	Homoaconitase, catalyzes the conversion of homocitrate to homoisocitrate, which is a step in the lysine biosynthesis pathway
orf19.3981	0.305036	MAL31*	maltose permease	S000000502	MAL31	ortholog	YBR298C	-0.71	-0.42	Maltose permease, high-affinity maltose transporter (alpha-glucoside transporter); encoded in the MAL3 complex locus; member of the 12 transmembrane domain superfamily of sugar transporters; functional in genomic reference strain S288C
orf19.5614	0.304993	RNH2*	ribonuclease H	S000004847	RNH1	ortholog	YMR234W	0.14	-0.15	Ribonuclease H1; able to bind double-stranded RNAs and RNA-DNA hybrids; associates with RNAse polymerase I; the homolog of mammalian RNAse HII (the S. cerevisiae homolog of mammalian RNAse HI is RNH201)
orf19.7483	0.304822	CRM1	nuclear export factor	S000003450	CRM1	ortholog	YGR218W	1.14	0.15	Major karyopherin, involved in export of proteins, RNAs, and ribosomal subunits from the nucleus; exportin
orf19.2270	0.30463	SMF1*	manganese transporter	S000005482	SMF1	ortholog	YOL122C	0.09	0	Divalent metal ion transporter with a broad specificity for di-valent and tri-valent metals; post-translationally regulated by levels of metal ions; member of the Nramp family of metal transport proteins
orf19.6014	0.304444	RRS1*	regulator of ribosome synthesis	S000005820	RRS1	ortholog	YOR294W	0.32	-0.64	Essential protein that binds ribosomal protein L11 and is required for nuclear export of the 60S pre-ribosomal subunit during ribosome biogenesis; mouse homolog shows altered expression in Huntington's disease model mice
orf19.5104	0.304131	LTP1*	protein-tyrosine-phosphatase	S000006277	LTP1	ortholog	YPR073C	0.45	0.58	Protein phosphotyrosine phosphatase of unknown cellular role; activated by adenine
orf19.4322	0.303961	DAP2*	dipeptidyl aminopeptidase B	S000001070	DAP2	ortholog	YHR028C	0.93	0.95	Dipeptidyl aminopeptidase, synthesized as a glycosylated precursor; localizes to the vacuolar membrane; similar to Ste13p
orf19.5977	0.30386	CEM1*	3-oxoacyl-[acyl-carrier-protein]- synthase	S000000863	CEM1	ortholog	YER061C	0.77	0.41	Mitochondrial beta-keto-acyl synthase with possible role in fatty acid synthesis; required for mitochondrial respiration
orf19.4760	0.30383	-	conserved hypothetical protein	S000001372	YIL110W	ortholog	YIL110W	0.56	0.38	Putative S-adenosylmethionine-dependent methyltransferase of the seven beta-strand family; deletion mutant exhibits a weak vacuolar protein sorting defect, enhanced resistance to caspofungin, and is synthetically lethal with MEN mutants
orf19.2794	0.303757	-	putative racemase	S000000132	YBL036C	ortholog	YBL036C	0.38	0.47	Single-domain racemase, possibly non-specific due to the lack of the second domain, which presumably determines specificity; GFP-fusion protein expression is induced in response to the DNA-damaging agent MMS
orf19.7622	0.303096	SPT3	transcription factor Spt3	S000002800	SPT3	ortholog	YDR392W	-0.34	0.03	Subunit of the SAGA and SAGA-like transcriptional regulatory complexes, interacts with Spt15p to activate transcription of some RNA polymerase II-dependent genes, also functions to inhibit transcription at some promoters
orf19.2005	0.303062	REG1*	RNA processing;negative regulator of glucose- repressible genes;regulatory subunit for protein phosphatase Glc7p	S000002435	REG1	ortholog	YDR028C	-0.28	-0.07	Regulatory subunit of type 1 protein phosphatase Glc7p, involved in negative regulation of glucose-repressible genes
orf19.1804	0.302809	-	putative mitochondrial transporter	S000002277	YDL119C	ortholog	YDL119C	0.25	0.16	Putative mitochondrial transport protein; GFP-fusion protein is induced in response to the DNA-damaging agent MMS; the authentic, non-tagged protein is detected in purified mitochondria
orf19.4599	0.302662	PHO89*	Na+/Pi symporter	S000000500	PHO89	ortholog	YBR296C	-0.71	-1.43	Na+/Pi cotransporter, active in early growth phase; similar to phosphate transporters of Neurospora crassa; transcription regulated by inorganic phosphate concentrations and Pho4p
orf19.3572.3	0.302465	RPL31B*	60S large subunit ribosomal protein	S000002233	RPL31A	ortholog	YDL075W	-0.74	-0.43	Protein component of the large (60S) ribosomal subunit, nearly identical to Rpl31Bp and has similarity to rat L31 ribosomal protein; associates with the karyopherin Sxm1p; loss of both Rpl31p and Rpl39p confers lethality
orf19.3572.3	0.302465	RPL31B*	60S large subunit ribosomal protein	S000004398	RPL31B	ortholog	YLR406C	-1.72	-0.38	Protein component of the large (60S) ribosomal subunit, nearly identical to Rpl31Ap and has similarity to rat L31 ribosomal protein; associates with the karyopherin Sxm1p; loss of both Rpl31p and Rpl39p confers lethality
orf19.3288	0.302386	-	conserved hypothetical protein	S000005067	NMA111	ortholog	YNL123W	0.67	0.43	Serine protease and general molecular chaperone; involved in response to heat stress; may contribute to lipid homeostasis and/or apoptosis; sequence similarity to the mammalian Omi/HtrA2 family of serine proteases
orf19.801	0.301563	TBF1*	telomere TTAGGG repeat-binding factor	S000006049	TBF1	ortholog	YPL128C	-0.18	0.39	Telobox-containing general regulatory factor; binds to TTAGGG repeats within subtelomeric anti-silencing regions (STARs) and possibly throughout the genome and mediates their insulating capacity by blocking silent chromatin propagation
orf19.1335	0.301393	MTR4*	Dead-box family helicase required for mRNA export from nucleus	S000003586	MTR4	ortholog	YJL050W	0.64	-0.02	Dead-box family ATP dependent helicase required for mRNA export from the nucleus; co-factor of the exosome complex, required for 3' end formation of 5.8S rRNA
orf19.3854	0.301159	SAT4*	serine/threonine protein kinase	S000000601	SAT4	ortholog	YCR008W	0.75	0.06	Ser/Thr protein kinase involved in salt tolerance; funtions in regulation of Trk1p-Trk2p potassium transporter; partially redundant with Hal5p; has similarity to Npr1p
orf19.3753	0.300826	SEF1*	zinc finger transcription factor	S000000162	SEF1	ortholog	YBL066C	-0.43	0.12	Putative transcription factor, has homolog in Kluyveromyces lactis
orf19.2365	0.30052	POL2*	DNA-directed DNA polymerase epsilon, catalytic subunit A	S000005206	POL2	ortholog	YNL262W	-0.09	-0.03	Catalytic subunit of DNA polymerase (II) epsilon, a chromosomal DNA replication polymerase that exhibits processivity and proofreading exonuclease activity; also involved in DNA synthesis during DNA repair; interacts extensively with Mrc1p
orf19.3867	0.300294	RLP7 *	ribosomal-like proteins	S000004947	RLP7	ortholog	YNL002C	0.8	0.53	Nucleolar protein with similarity to large ribosomal subunit L7 proteins; constituent of 66S pre-ribosomal particles; plays an essential role in processing of precursors to the large ribosomal subunit RNAs
orf19.5351	0.30001	TIF11*	translation initiation factor eIF1A	S000004873	TIF11	ortholog	YMR260C	0.18	0.16	Translation initiation factor eIF1A, essential protein that forms a complex with Sui1p (eIF1) and the 40S ribosomal subunit and scans for the start codon; C-terminus associates with Fun12p (eIF5B); N terminus interacts with eIF2 and eIF3
orf19.2040	0.299631	TAH18*	NADPH-ferrihemoprotein reductase;nitric-oxide synthase	S000006252	TAH18	ortholog	YPR048W	0.81	0.19	Protein of unknown function; highly conserved across species and similar to human protein NDOR1; null mutant is inviable; allele is synthetically lethal with the pol3-13 allele of DNA polymerase delta
orf19.1646	0.299261	MRD1*	RNA binding protein essential for synthesis of the small ribosomal subunit	S000006316	MRD1	ortholog	YPR112C	0.37	0.42	Essential conserved protein that is part of the 90S preribosome; required for production of 18S rRNA and small ribosomal subunit; contains five consensus RNA-binding domains
orf19.3252	0.298991	DAL81*	transcriptional activator for allantoin and GABA catabolic genes	S000001462	DAL81	ortholog	YIR023W	0.66	0.3	Positive regulator of genes in multiple nitrogen degradation pathways; contains DNA binding domain but does not appear to bind the dodecanucleotide sequence present in the promoter region of many genes involved in allantoin catabolism
orf19.7089	0.298416	PMR1	calcium/mangenease P-type ATPase	S000003135	PMR1	ortholog	YGL167C	1	0.11	High affinity Ca2+/Mn2+ P-type ATPase required for Ca2+ and Mn2+ transport into Golgi; involved in Ca2+ dependent protein sorting and processing; mutations in human homolog ATP2C1 cause acantholytic skin condition Hailey-Hailey disease
orf19.332	0.297829	CLF1*	pre-mRNA splicing factor	S000004107	CLF1	ortholog	YLR117C	0.57	0.42	Essential splicesome assembly factor; contains multiple tetratricopeptide repeat (TPR) protein-binding motifs and interacts specifically with many spliceosome components, may serve as a scaffold during splicesome assembly
orf19.2843	0.297356	RHO1*	GTP-binding protein, rho subfamily	S000006369	RHO1	ortholog	YPR165W	0.37	0.4	GTP-binding protein of the rho subfamily of Ras-like proteins, involved in establishment of cell polarity; regulates protein kinase C (Pkc1p) and the cell wall synthesizing enzyme 1,3-beta-glucan synthase (Fks1p and Gsc2p)
orf19.1760	0.296729	RAS1	small monomeric GTPase involved in hyphae differentiation and the transmission of cAMP signals	S000005042	RAS2	ortholog	YNL098C	-0.6	-0.47	GTP-binding protein that regulates the nitrogen starvation response, sporulation, and filamentous growth; farnesylation and palmitoylation required for activity and localization to plasma membrane; homolog of mammalian Ras proto-oncogenes
orf19.6461	0.29646	COX20*	cytochrome oxidase	S000002639	COX20	ortholog	YDR231C	0.34	0.52	Mitochondrial inner membrane protein, required for proteolytic processing of Cox2p and its assembly into cytochrome c oxidase
orf19.829	0.295879	SCH9*	serine/threonine protein kinase	S000001248	SCH9	ortholog	YHR205W	1.08	0.4	Protein kinase involved in transcriptional activation of osmostress-responsive genes; regulates G1 progression, cAPK activity, nitrogen activation of the FGM pathway; involved in life span regulation; homologous to mammalian Akt/PKB
orf19.4420	0.295567	RRN6*	RNA polymerase I transcription factor	S000000110	RRN6	ortholog	YBL014C	0.25	-1.09	Protein involved in the transcription of 35S rRNA genes by RNA polymerase I; component of the core factor (CF) complex also composed of Rrn11p, Rrn7p and TATA-binding protein
orf19.5068	0.295538	IRE1*	protein kinase	S000001121	IRE1	ortholog	YHR079C	0.39	-0.12	Serine-threonine kinase and endoribonuclease; transmembrane protein that mediates the unfolded protein response (UPR) by regulating Hac1p synthesis through HAC1 mRNA splicing; Kar2p binds inactive Ire1p and releases from it upon ER stress
orf19.3470	0.295417	-	Fe-S oxidoreductase	S000006128	TYW1	ortholog	YPL207W	1.14	0.63	Protein required for the synthesis of wybutosine, a modified guanosine found at the 3'-position adjacent to the anticodon of phenylalanine tRNA which supports reading frame maintenance by stabilizing codon-anticodon interactions
orf19.2017	0.294897	RPA49*	RNA polymerase I alpha subunit	S000005192	RPA49	ortholog	YNL248C	0.58	0.07	RNA polymerase I subunit A49
orf19.7223	0.294813	-	conserved hypothetical protein	S000000234	YBR030W	ortholog	YBR030W	0.5	0.02	Ribosomal lysine methyltransferase specific for monomethylation of Rpl42ap and Rpl42bp (lysine 40); nuclear SET domain containing protein
orf19.5894	0.294495	-	conserved hypothetical protein	S000000749	YEL023C	ortholog	YEL023C	0.36	-0.03	Putative protein of unknown function; expression is increased greatly during sporulation; YEL023C is not an essential gene
orf19.6305	0.294456	GLY1*	threonine aldolase	S000000772	GLY1	ortholog	YEL046C	0.87	0.21	Threonine aldolase, catalyzes the cleavage of L-allo-threonine and L-threonine to glycine; involved in glycine biosynthesis
orf19.5871	0.29389	SNF5*	component of SWI/SNF transcription activator complex	S000000493	SNF5	ortholog	YBR289W	-0.05	-0.24	Subunit of the SWI/SNF chromatin remodeling complex involved in transcriptional regulation; functions interdependently in transcriptional activation with Snf2p and Snf6p
orf19.2138	0.293871	ILS1*	isoleucyl-tRNA synthetase	S000000172	ILS1	ortholog	YBL076C	0.89	-0.27	Cytoplasmic isoleucine-tRNA synthetase, target of the G1-specific inhibitor reveromycin A
orf19.1837	0.2928	SPT15*	TATA- binding protein TBP	S000000950	SPT15	ortholog	YER148W	0.19	0.24	TATA-binding protein, general transcription factor that interacts with other factors to form the preinitiation complex at promoters, essential for viability
orf19.1035	0.292697	WAR1*	transcription factor activity	S000004541	WAR1	ortholog	YML076C	0.24	0.31	Homodimeric Zn2Cys6 zinc finger transcription factor; binds to a weak acid response element to induce transcription of PDR12 and FUN34, encoding an acid transporter and a putative ammonia transporter, respectively
orf19.4261	0.292543	TIF5*	translation initiation factor eIF5	S000006245	TIF5	ortholog	YPR041W	0.22	-0.18	Translation initiation factor eIF-5; N-terminal domain functions as a GTPase-activating protein to mediate hydrolysis of ribosome-bound GTP; C-terminal domain is the core of ribosomal preinitiation complex formation
orf19.2422	0.291226	ARC1*	G4 quadruplex nucleic acid binding protein	S000003073	ARC1	ortholog	YGL105W	-0.27	-0.07	Protein that binds tRNA and methionyl- and glutamyl-tRNA synthetases (Mes1p and Gus1p), delivering tRNA to them, stimulating catalysis, and ensuring their localization to the cytoplasm; also binds quadruplex nucleic acids
orf19.4811	0.290881	-	putative tricarboxylate carrier;sugar carbohydrate transporter	S000005797	FSF1	ortholog	YOR271C	0.64	0.01	Putative protein, predicted to be an alpha-isopropylmalate carrier; belongs to the sideroblastic-associated protein family; non-tagged protein is detected in purified mitochondria; likely to play a role in iron homeostasis
orf19.3539	0.290372	-	conserved hypothetical protein	S000000345	YBR141C	ortholog	YBR141C	0.28	0.07	Putative protein of unknown function; green fluorescent protein (GFP)-fusion protein localizes to the nucleolus; YBR141C is not an essential gene
orf19.2956	0.28933	MGM101*	mitochondrial genome maintenance protein	S000003905	MGM101	ortholog	YJR144W	0.41	0.45	Protein involved in mitochondrial genome maintenance; component of the mitochondrial nucleoid, required for the repair of oxidative mtDNA damage
orf19.5599	0.288528	MDL2*	ATP-binding transporter, 3- prime end	S000006191	MDL2	ortholog	YPL270W	0.73	0.39	Mitochondrial inner membrane half-type ATP-binding cassette (ABC) transporter
orf19.7463	0.288514	-	conserved hypothetical protein	S000000641	YCR045C	ortholog	YCR045C	-0.71	-0.17	Putative protein of unknown function; non-essential gene identified in a screen for mutants with decreased levels of rDNA transcription
orf19.932	0.288414	DNF1*	phopholipid transporting ATPase	S000000968	DNF1	ortholog	YER166W	-0.21	-0.03	Aminophospholipid translocase (flippase) that localizes primarily to the plasma membrane; contributes to endocytosis, protein transport and cell polarity; type 4 P-type ATPase
orf19.4107	0.288254	PPX1*	exopolyphosphatase	S000001244	PPX1	ortholog	YHR201C	0.58	0.54	Exopolyphosphatase, hydrolyzes inorganic polyphosphate (poly P) into Pi residues; located in the cytosol, plasma membrane, and mitochondrial matrix
orf19.5184	0.287675	PRP20	GEF in pheromone response pathway	S000003065	SRM1	ortholog	YGL097W	0.1	-0.09	Nucleotide exchange factor for Gsp1p, localizes to the nucleus, required for nucleocytoplasmic trafficking of macromolecules; suppressor of the pheromone response pathway; potentially phosphorylated by Cdc28p
orf19.5436	0.287426	UTP8*	snoRNA binding protein	S000003360	UTP8	ortholog	YGR128C	0.99	0.11	Nucleolar protein required for export of tRNAs from the nucleus; also copurifies with the small subunit (SSU) processome containing the U3 snoRNA that is involved in processing of pre-18S rRNA
orf19.7613	0.286565	HCR1*	translation initiation factor 3 subunit	S000004182	HCR1	ortholog	YLR192C	0.04	-0.49	Dual function protein involved in translation initiation as a substoichiometric component of eukaryotic translation initiation factor 3 (eIF3) and required for processing of 20S pre-rRNA; binds to eIF3 subunits Rpg1p and Prt1p and 18S rRNA
orf19.4496	0.286209	-	conserved hypothetical membrane protein	S000000391	GDT1	ortholog	YBR187W	-0.25	-1.05	Putative protein of unknown function; expression is reduced in a gcr1 null mutant; GFP-fusion protein localizes to the vacuole; expression pattern and physical interactions suggest a possible role in ribosome biogenesis
orf19.7069	0.286179	-	conserved hypothetical protein	S000000465	YBR261C	ortholog	YBR261C	-0.97	-0.96	Putative S-adenosylmethionine-dependent methyltransferase of the seven beta-strand family; has a role in protein synthesis; green fluorescent protein (GFP)-fusion protein localizes to the cytoplasm; YBR261C is not an essential gene
orf19.3177	0.285657	RIB2*	DRAP deaminase;riboflavin biosynthesis	S000005427	RIB2	ortholog	YOL066C	-0.29	-0.69	DRAP deaminase, catalyzes the third step of the riboflavin biosynthesis pathway; cytoplasmic tRNA pseudouridine synthase involved in pseudouridylation of cytoplasmic tRNAs at position 32
orf19.5224	0.285557	PKH2*	ser/thr protein kinase, phosphorylates, activates YPK1	S000002898	PKH1	ortholog	YDR490C	-0.45	0.41	Serine/threonine protein kinase involved in sphingolipid-mediated signaling pathway that controls endocytosis; activates Ypk1p and Ykr2p, components of signaling cascade required for maintenance of cell wall integrity; redundant with Pkh2p
orf19.4367	0.285076	SMC1*	coiled-coli protein of the SMC family	S000001886	SMC1	ortholog	YFL008W	-0.43	0.69	Subunit of the multiprotein cohesin complex, essential protein involved in chromosome segregation and in double-strand DNA break repair; SMC chromosomal ATPase family member, binds DNA with a preference for DNA with secondary structure
orf19.4185	0.285028	-	weak similarity to protein-tyrosine-phosphatase	S000003435	YGR203W	ortholog	YGR203W	-1.69	-1.32	Putative protein with sequence similarity to protein tyrosine phosphatases of the CDC25-like phosphatase family; green fluorescent protein (GFP)-fusion protein localizes to both the cytoplasm and the nucleus
orf19.5954	0.284587	AMA1*	activator of meiotic anaphase promoting complex	S000003457	AMA1	ortholog	YGR225W	-1.64	-1.29	Activator of meiotic anaphase promoting complex (APC/C); Cdc20p family member; required for initiation of spore wall assembly; required for Clb1p degradation during meiosis
orf19.889	0.284533	THI20*	thiamine biosynthesis;phosphomethylpyrimidine kinase	S000005416	THI20	ortholog	YOL055C	1.24	0.45	Multifunctional protein with both hydroxymethylpyrimidine kinase and thiaminase activities; involved in thiamine biosynthesis and also in thiamine degradation; member of a gene family with THI21 and THI22; functionally redundant with Thi21p
orf19.4499	0.284333	RIM2*	mitochondrial carrier protein that is required for respiration	S000000396	RIM2	ortholog	YBR192W	-0.27	-2.54	Mitochondrial pyrimidine nucleotide transporter; imports pyrimidine nucleoside triphosphates and exports pyrimidine nucleoside monophosphates; member of the mitochondrial carrier family
orf19.2772	0.284046	HOS3*	histone deacetylase	S000006037	HOS3	ortholog	YPL116W	-0.29	-0.3	Trichostatin A-insensitive homodimeric histone deacetylase (HDAC) with specificity in vitro for histones H3, H4, H2A, and H2B; similar to Hda1p, Rpd3p, Hos1p, and Hos2p; deletion results in increased histone acetylation at rDNA repeats
orf19.5685	0.28352	THS1*	threonyl-tRNA synthetase	S000001340	THS1	ortholog	YIL078W	0.88	-0.04	Threonyl-tRNA synthetase, essential cytoplasmic protein
orf19.4826	0.283389	IDH1*	mitochondrial isocitrate dehydrogenase 1	S000004982	IDH1	ortholog	YNL037C	0.69	-0.14	Subunit of mitochondrial NAD(+)-dependent isocitrate dehydrogenase, which catalyzes the oxidation of isocitrate to alpha-ketoglutarate in the TCA cycle
orf19.5495	0.283118	NAB6*	negative regulator of differentiation	S000004585	NAB6	ortholog	YML117W	1.33	0.63	Putative RNA-binding protein that associates with mRNAs encoding cell wall proteins in high-throughput studies; deletion mutants display increased sensitivity to some cell wall disrupting agents; expression negatively regulated by cAMP
orf19.2256	0.283089	-	hypothetical ankyrin-repeat protein	S000000647	YCR051W	ortholog	YCR051W	-1.69	-0.58	Putative protein of unknown function; green fluorescent protein (GFP)-fusion protein localizes to the cytoplasm and nucleus; contains ankyrin (Ank) repeats; YCR051W is not an essential gene
orf19.6536	0.282682	IQG1*	RAS GTPase-activating-like	S000006163	IQG1	ortholog	YPL242C	-0.38	-0.44	Essential protein required for determination of budding pattern, promotes localization of axial markers Bud4p and Cdc12p and functionally interacts with Sec3p, localizes to the contractile ring during anaphase, member of the IQGAP family
orf19.7491	0.282215	KIM2*	regulation of mitochondrial network	S000003925	RTT109	ortholog	YLL002W	-0.23	0.12	Histone acetyltransferase critical for cell survival in the presence of DNA damage during S phase; acetylates H3-K56 and H3-K9; involved in non-homologous end joining and in regulation of Ty1 transposition; interacts physically with Vps75p
orf19.1755	0.281878	SET2	transcriptional repressor containing a SET domain	S000003704	SET2	ortholog	YJL168C	-0.34	0.25	Histone methyltransferase with a role in transcriptional elongation, methylates a lysine residue of histone H3; associates with the C-terminal domain of Rpo21p; histone methylation activity is regulated by phosphorylation status of Rpo21p
orf19.4591	0.281874	CAT2	carnitine acetyltransferase	S000004506	CAT2	ortholog	YML042W	-0.86	-0.79	Carnitine acetyl-CoA transferase present in both mitochondria and peroxisomes, transfers activated acetyl groups to carnitine to form acetylcarnitine which can be shuttled across membranes
orf19.6295	0.281693	MAS2*	subunit of the mitochondrial processing protease	S000001066	MAS2	ortholog	YHR024C	0.33	-0.22	Larger subunit of the mitochondrial processing protease (MPP), essential processing enzyme that cleaves the N-terminal targeting sequences from mitochondrially imported proteins
orf19.576	0.281519	CTF8*	kinetochore component	S000001234	CTF8	ortholog	YHR191C	0.48	0.28	Subunit of a complex with Ctf18p that shares some subunits with Replication Factor C and is required for sister chromatid cohesion
orf19.6596	0.281319	-	esterase	S000003604	YJL068C	ortholog	YJL068C	0.33	1.1	Non-essential intracellular esterase that can function as an S-formylglutathione hydrolase; may be involved in the detoxification of formaldehyde, which can be metabolized to S-formylglutathione; similar to human esterase D
orf19.7050	0.281245	NOP15*	nucleolar protein 15;ribosome biogenesis	S000005054	NOP15	ortholog	YNL110C	0.93	0.87	Constituent of 66S pre-ribosomal particles, involved in 60S ribosomal subunit biogenesis; localizes to both nucleolus and cytoplasm
orf19.7014	0.280571	-	conserved hypothetical protein	S000004331	YLR339C	ortholog	YLR339C	-0.79	-1.15	Dubious open reading frame unlikely to encode a protein, based on available experimental and comparative sequence data; partially overlaps the essential gene RPP0
orf19.3153	0.280522	MSS4*	phosphatidylinositol 4-phosphate kinase	S000002616	MSS4	ortholog	YDR208W	0.37	0.66	Phosphatidylinositol-4-phosphate 5-kinase, involved in actin cytoskeleton organization and cell morphogenesis; multicopy suppressor of stt4 mutation
orf19.1972	0.279346	SET5*	conserved hypthetical protein	S000001250	SET5	ortholog	YHR207C	0.4	0.19	Zinc-finger protein of unknown function, contains one canonical and two unusual fingers in unusual arrangements; deletion enhances replication of positive-strand RNA virus
orf19.2275	0.278877	RPL12B*	60S ribosomal protein L7/L12	S000003036	MNP1	ortholog	YGL068W	-0.86	-0.25	Protein associated with the mitochondrial nucleoid; putative mitochondrial ribosomal protein with similarity to E. coli L7/L12 ribosomal protein; required for normal respiratory growth
orf19.5242	0.278196	CDC6*	cell cycle control protein	S000003730	CDC6	ortholog	YJL194W			Essential ATP-binding protein required for DNA replication, component of the pre-replicative complex (pre-RC) which requires ORC to associate with chromatin and is in turn required for Mcm2-7p DNA association; homologous to S. pombe Cdc18p
orf19.6118	0.277101	-	conserved hypothetical protein	S000006221	DSS4	ortholog	YPR017C	-0.33	-1.03	Guanine nucleotide dissociation stimulator for Sec4p, functions in the post-Golgi secretory pathway; binds zinc, found both on membranes and in the cytosol
orf19.3934	0.276936	CAR1*	arginase	S000006032	CAR1	ortholog	YPL111W	-0.81	-1.29	Arginase, responsible for arginine degradation, expression responds to both induction by arginine and nitrogen catabolite repression; disruption enhances freeze tolerance
orf19.6524	0.276319	TOM40*	translocase of outer mitochondrial membrane	S000004816	TOM40	ortholog	YMR203W	0.31	-0.15	Component of the TOM (translocase of outer membrane) complex responsible for recognition and initial import steps for all mitochondrially directed proteins; constitutes the core element of the protein conducting pore
orf19.2318.1	0.276152	-	hypothetical protein, essential	S000002775	YDR367W	ortholog	YDR367W	-0.25	0.28	Golgi localized protein of unknown function; YDR367W is not an essential gene
orf19.2998	0.27602	-	conserved hypothetical protein	S000004427	TSR2	ortholog	YLR435W	-0.07	0.19	Protein with a potential role in pre-rRNA processing
orf19.7190	0.275165	OGG1*	8-oxoguanine DNA glycosylase;DNA repair	S000004525	OGG1	ortholog	YML060W	-0.2	-0.45	Mitochondrial glycosylase/lyase that specifically excises 7,8-dihydro-8-oxoguanine residues located opposite cytosine or thymine residues in DNA, repairs oxidative damage to mitochondrial DNA
orf19.1362	0.274925	SMM1*	suppressor of mitochondrial mutation in tRNA(asp) gene	S000005298	SMM1	ortholog	YNR015W	-1.03	-0.71	Dihydrouridine synthase, member of a family of dihydrouridine synthases including Dus1p, Smm1p, Dus3p, and Dus4p; modifies uridine residues at position 20 of cytoplasmic tRNAs
orf19.7107	0.274639	-	conserved hypothetical protein	S000003658	ALB1	ortholog	YJL122W	0.44	0.24	Shuttling pre-60S factor; involved in the biogenesis of ribosomal large subunit; interacts directly with Arx1p; responsible for Tif6p recycling defects in absence of Rei1p
orf19.3840	0.274358	PAK1*	DNA polymerase alpha suppressing protein kinase	S000003147	TOS3	ortholog	YGL179C	1.18	-0.94	Protein kinase, related to and functionally redundant with Elm1p and Sak1p for the phosphorylation and activation of Snf1p; functionally orthologous to LKB1, a mammalian kinase associated with Peutz-Jeghers cancer-susceptibility syndrome
orf19.4681	0.272472	RAT1*	5'-3' exoribonuclease	S000005574	RAT1	ortholog	YOR048C	0.1	-0.54	Nuclear 5' to 3' single-stranded RNA exonuclease, involved in RNA metabolism, including rRNA and snRNA processing as well as mRNA transcription termination
orf19.1902	0.271852	NOC4*	nucleolar U3 snoRNP protein	S000006348	NOC4	ortholog	YPR144C	0.9	0.2	Nucleolar protein, forms a complex with Nop14p that mediates maturation and nuclear export of 40S ribosomal subunits
orf19.5747	0.271758	MRP4*	mitochondrial SSU ribosomal protein	S000000996	MRP4	ortholog	YHL004W	-0.03	-0.23	Mitochondrial ribosomal protein of the small subunit
orf19.5865	0.271304	PRP2*	RNA-dependent ATPase required for the first catalytic event of pre-mRNA splicing	S000005294	PRP2	ortholog	YNR011C	0	0	RNA-dependent ATPase in the DEAH-box family, required for activation of the spliceosome before the first transesterification step in RNA splicing
orf19.7088	0.27117	SUA5*	translation initiation protein	S000003137	SUA5	ortholog	YGL169W	0.3	-0.14	Protein required for respiratory growth; null mutation suppresses the Cyc1p translation defect caused by the presence of an aberrant ATG codon upstream of the correct start
orf19.7237	0.270907	-	conserved hypothetical protein	S000002836	BNA7	ortholog	YDR428C	0.1	-0.71	Formylkynurenine formamidase, involved in the de novo biosynthesis of NAD from tryptophan via kynurenine
orf19.3822	0.27085	-	inositolphosphorylceramide-B C-26 hydroxylase;ER desaturase required for the hydroxylation of the very long chain fatty acid (VLCFA)	S000004885	SCS7	ortholog	YMR272C	0.98	0.23	Sphingolipid alpha-hydroxylase, functions in the alpha-hydroxylation of sphingolipid-associated very long chain fatty acids, has both cytochrome b5-like and hydroxylase/desaturase domains, not essential for growth
orf19.2598	0.270637	VMA4*	vacuolar H+- ATPase V1 domain subunit	S000005859	VMA4	ortholog	YOR332W	0.45	0.61	Subunit E of the eight-subunit V1 peripheral membrane domain of the vacuolar H+-ATPase (V-ATPase), an electrogenic proton pump found throughout the endomembrane system; required for the V1 domain to assemble onto the vacuolar membrane
orf19.501	0.270069	NOP2*	nucleolar RNA methyltransferase	S000005005	NOP2	ortholog	YNL061W	0.74	-0.42	Probable RNA m(5)C methyltransferase, essential for processing and maturation of 27S pre-rRNA and large ribosomal subunit biogenesis; localized to the nucleolus; constituent of 66S pre-ribosomal particles
orf19.7353	0.270043	KIP3*	kinesin motor protein	S000003184	KIP3	ortholog	YGL216W	-0.43	0.21	Kinesin-related motor protein involved in mitotic spindle positioning
orf19.3268	0.269834	-	translationally controlled tumor protein	S000001539	TMA19	ortholog	YKL056C	0.58	0.32	Protein that associates with ribosomes; homolog of translationally controlled tumor protein; green fluorescent protein (GFP)-fusion protein localizes to the cytoplasm and relocates to the mitochondrial outer surface upon oxidative stress
orf19.4865	0.268657	SAC1*	polyphosphoinositide phosphatase;recessive suppressor of secretion defect	S000001695	SAC1	ortholog	YKL212W	0.73	-0.4	Phosphatidylinositol phosphate (PtdInsP) phosphatase involved in hydrolysis of PtdIns[4]P; transmembrane protein localizes to ER and Golgi; involved in protein trafficking and processing, secretion, and cell wall maintenance
orf19.1989	0.267773	DCW1*	Defective Cell Wall	S000001529	DCW1	ortholog	YKL046C	0.34	-0.04	Putative mannosidase, GPI-anchored membrane protein required for cell wall biosynthesis in bud formation;homologous to Dfg5p
orf19.2192	0.267391	GDH2*	NAD-specific glutamate dehydrogenase	S000002374	GDH2	ortholog	YDL215C	-0.51	-0.78	NAD(+)-dependent glutamate dehydrogenase, degrades glutamate to ammonia and alpha-ketoglutarate; expression sensitive to nitrogen catabolite repression and intracellular ammonia levels
orf19.1659	0.267027	ALG8*	glycosyl transferase	S000005593	ALG8	ortholog	YOR067C	0.91	0.32	Glucosyl transferase, involved in N-linked glycosylation; adds glucose to the dolichol-linked oligosaccharide precursor prior to transfer to protein during lipid-linked oligosaccharide biosynthesis; similar to Alg6p
orf19.3809	0.266747	BAS1*	transcription factor regulating basal and induced activity of histidine and adenine biosynthesis genes	S000001807	BAS1	ortholog	YKR099W	0.42	0.08	Myb-related transcription factor involved in regulating basal and induced expression of genes of the purine and histidine biosynthesis pathways; also involved in regulation of meiotic recombination at specific genes
orf19.2601	0.266657	HEM1*	5-aminolevulinate synthase	S000002640	HEM1	ortholog	YDR232W	-0.7	0.06	5-aminolevulinate synthase, catalyzes the first step in the heme biosynthetic pathway; an N-terminal signal sequence is required for localization to the mitochondrial matrix; expression is regulated by Hap2p-Hap3p
orf19.2688	0.266574	NAN1*	U3 snoRNP protein in ribosomal small subunit (SSU) processosome	S000006047	NAN1	ortholog	YPL126W	0.58	0.43	U3 snoRNP protein, component of the small (ribosomal) subunit (SSU) processosome containing U3 snoRNA; required for the biogenesis of18S rRNA
orf19.4532	0.266418	-	conserved hypothetical protein	S000000958	YER156C	ortholog	YER156C	0.04	-0.36	Putative protein of unknown function; interacts with Hsp82p and copurifies with Ipl1p; expression is copper responsive and downregulated in strains deleted for MAC1, a copper-responsive transcription factor; similarity to mammalian MYG1
orf19.4890	0.266379	CLA4	serine-threonine kinase involved in cytokinesis and maintenance of hyphal growth	S000005242	CLA4	ortholog	YNL298W	-0.27	-0.07	Cdc42p activated signal transducing kinase of the PAK (p21-activated kinase) family, involved in septin ring assembly and cytokinesis; directly phosphorylates septins Cdc3p and Cdc10p; other yeast PAK family members are Ste20p and Skm1p
orf19.1673	0.266127	PPT1*	serine/threonine protein phosphatase	S000003355	PPT1	ortholog	YGR123C	0.59	-0.06	Protein serine/threonine phosphatase with similarity to human phosphatase PP5; present in both the nucleus and cytoplasm; expressed during logarithmic growth; computational analyses suggest roles in phosphate metabolism and rRNA processing
orf19.2934	0.264407	-	conserved hypothetical protein	S000004064	BUD20	ortholog	YLR074C	-0.94	-0.79	Protein involved in bud-site selection; diploid mutants display a random budding pattern instead of the wild-type bipolar pattern
orf19.6648	0.263709	SDA1*	required for normal organization of the actin cytoskeleton and passage through Start	S000003477	SDA1	ortholog	YGR245C	0.89	0.6	Highly conserved nuclear protein required for actin cytoskeleton organization and passage through Start, plays a critical role in G1 events, binds Nap1p, also involved in 60S ribosome biogenesis
orf19.2873	0.263393	TOP2*	DNA topoisomerase II	S000005032	TOP2	ortholog	YNL088W	0.65	0.02	Essential type II topoisomerase, relieves torsional strain in DNA by cleaving and re-sealing the phosphodiester backbone of both positively and negatively supercoiled DNA; cleaves complementary strands; localizes to axial cores in meiosis
orf19.3098	0.262524	BRR2*	RNA helicase-related protein required for pre-mRNA splicing	S000000974	BRR2	ortholog	YER172C	0.81	-0.21	RNA-dependent ATPase RNA helicase (DEIH box); required for disruption of U4/U6 base-pairing in native snRNPs to activate the spliceosome for catalysis; homologous to human U5-200kD
orf19.4233	0.262135	THR4*	threonine synthase	S000000649	THR4	ortholog	YCR053W	0.43	-0.3	Threonine synthase, conserved protein that catalyzes formation of threonine from 0-phosphohomoserine; expression is regulated by the GCN4-mediated general amino acid control pathway
orf19.3836	0.260627	-	conserved hypothetical protein	S000003233	YGR001C	ortholog	YGR001C	0.36	0.4	Putative protein of unknown function with similarity to methyltransferase family members; green fluorescent protein (GFP)-fusion protein localizes to the cytoplasm; required for replication of Brome mosaic virus in S. cerevisiae
orf19.2516	0.259559	PDI2*	protein disulfide isomerase	S000005448	MPD2	ortholog	YOL088C	0.46	0.23	Member of the protein disulfide isomerase (PDI) family, exhibits chaperone activity; overexpression suppresses the lethality of a pdi1 deletion but does not complement all Pdi1p functions; undergoes oxidation by Ero1p
orf19.3624	0.258888	MSU1*	3'-5' RNA exonuclease complex component essential for mitochondrial biogenesis	S000004900	DSS1	ortholog	YMR287C	-0.62	-0.49	3'-5' exoribonuclease, component of the mitochondrial degradosome along with the ATP-dependent RNA helicase Suv3p; the degradosome associates with the ribosome and mediates turnover of aberrant or unprocessed RNAs
orf19.4600	0.25882	-	conserved hypothetical protein	S000006028	YPL107W	ortholog	YPL107W	1.24	0.44	Putative protein of unknown function; green fluorescent protein (GFP)-fusion protein localizes to mitochondria; YPL107W is not an essential gene
orf19.2736	0.258236	BUR6*	transcriptional regulator, part of NC2 complex	S000000961	BUR6	ortholog	YER159C	0.43	0.57	Subunit of a heterodimeric NC2 transcription regulator complex with Ncb2p; complex binds to TBP and can repress transcription by preventing preinitiation complex assembly or stimulate activated transcription; homologous to human NC2alpha
orf19.309	0.258172	DAL5*	allantoate permease	S000003913	DAL5	ortholog	YJR152W	-0.36	-0.86	Allantoin permease; ureidosuccinate permease; expression is constitutive but sensitive to nitrogen catabolite repression
orf19.3149	0.258045	LSP1*	Long chain base Stimulates Phosphorylation	S000003318	PIL1	ortholog	YGR086C	1.26	1.05	Primary component of eisosomes, which are large immobile cell cortex structures associated with endocytosis; null mutants show activation of Pkc1p/Ypk1p stress resistance pathways; detected in phosphorylated state in mitochondria
orf19.956	0.257976	CSF1*	similar to a cold sensitivity mutant in budding yeast	S000004077	CSF1	ortholog	YLR087C	-1.26	-0.39	Protein required for fermentation at low temperature; the authentic, non-tagged protein is detected in highly purified mitochondria in high-throughput studies
orf19.1063	0.257924	FMP44*	conserved hypothetical protein	S000000208	GPI18	ortholog	YBR004C	0.67	-0.24	Functional ortholog of human PIG-V, which is a mannosyltransferase that transfers the second mannose in glycosylphosphatidylinositol biosynthesis; the authentic, non-tagged protein was localized to mitochondria
orf19.2712	0.257852	HCA4*	RNA helicase involved in snoRNA function	S000003570	HCA4	ortholog	YJL033W	0.24	0.4	Putative nucleolar DEAD box RNA helicase; high-copy number suppression of a U14 snoRNA processing mutant suggests an involvement in 18S rRNA synthesis
orf19.1526	0.25722	SNF2*	component of SWI/SNF global transcription activator complex	S000005816	SNF2	ortholog	YOR290C	-0.4	-0.32	Catalytic subunit of the SWI/SNF chromatin remodeling complex involved in transcriptional regulation; contains DNA-stimulated ATPase activity; functions interdependently in transcriptional activation with Snf5p and Snf6p
orf19.2149	0.257124	-	conserved hypothetical protein	S000006207	YPR003C	ortholog	YPR003C	-0.19	1.35	Putative sulfate permease; physically interacts with Hsp82p; green fluorescent protein (GFP)-fusion protein localizes to the ER; YPR003C is not an essential gene
orf19.5204	0.25657	-	hypothetical protein	S000004987	BOP3	ortholog	YNL042W	1.18	0.32	Protein of unknown function, potential Cdc28p substrate; overproduction confers resistance to methylmercury
orf19.5753	0.256517	STL1*	sugar transporter	S000002944	STL1	ortholog	YDR536W	-0.67	-0.74	Glycerol proton symporter of the plasma membrane, subject to glucose-induced inactivation, strongly but transiently induced when cells are subjected to osmotic shock
orf19.3769	0.256514	-	membrane protein regulated by zinc	S000005322	ZRG17	ortholog	YNR039C	2.12	1.49	Endoplasmic reticulum protein of unknown function, transcription is induced under conditions of zinc deficiency; mutant phenotype suggests a role in uptake of zinc
orf19.979	0.256453	FAS1	fatty-acyl-CoA synthase, beta chain	S000001665	FAS1	ortholog	YKL182W	0.29	0.06	Beta subunit of fatty acid synthetase, which catalyzes the synthesis of long-chain saturated fatty acids; contains acetyltransacylase, dehydratase, enoyl reductase, malonyl transacylase, and palmitoyl transacylase activities
orf19.4457	0.256262	BNI4*	bud neck involved;required to link Chs3p and Chs4p to the septins	S000005177	BNI4	ortholog	YNL233W	0.24	0.63	Targeting subunit for Glc7p protein phosphatase, localized to the bud neck, required for localization of chitin synthase III to the bud neck via interaction with the chitin synthase III regulatory subunit Skt5p
orf19.2238	0.256071	-	GDP/GTP exchange factor	S000000022	LTE1	ortholog	YAL024C	-0.67	-0.05	Putative GDP/GTP exchange factor required for mitotic exit at low temperatures; acts as a guanine nucleotide exchange factor (GEF) for Tem1p, which is a key regulator of mitotic exit; physically associates with Ras2p-GTP
orf19.1133	0.255717	MSB1*	polarity establishment and bud formation protein	S000005714	MSB1	ortholog	YOR188W	-0.25	-0.29	Protein involved in positive regulation of both 1,3-beta-glucan synthesis and the Pkc1p-MAPK pathway, potential Cdc28p substrate; multicopy suppressor of temperature-sensitive mutations in CDC24 and CDC42, and of mutations in BEM4
orf19.5198	0.255512	NOP4*	nucleolar protein	S000005964	NOP4	ortholog	YPL043W	0.51	0.03	Nucleolar protein, essential for processing and maturation of 27S pre-rRNA and large ribosomal subunit biogenesis; constituent of 66S pre-ribosomal particles; contains four RNA recognition motifs (RRMs)
orf19.4705	0.25499	CCA1*	tRNA adenylyltransferase	S000000970	CCA1	ortholog	YER168C	0.37	0.16	ATP (CTP):tRNA-specific tRNA nucleotidyltransferase; different forms targeted to the nucleus, cytosol, and mitochondrion are generated via the use of multiple transcriptional and translational start sites
orf19.1753	0.254962	PUS7*	pseudouridine synthase	S000005769	PUS7	ortholog	YOR243C	0.86	-0.22	Pseudouridine synthase, catalyzes pseudouridylation at position 35 in U2 snRNA, position 50 in 5S rRNA, position 13 in cytoplasmic tRNAs, and position 35 in pre-tRNA(Tyr); conserved in archaea, vertebrates, and some bacteria
orf19.4176	0.254924	MRPS17*	mitochondrial ribosomal protein of the small subunit	S000004800	MRPS17	ortholog	YMR188C	-0.54	0.18	Mitochondrial ribosomal protein of the small subunit
orf19.2564	0.254052	-	conserved hypothetical protein	S000004882	TMA23	ortholog	YMR269W	0.08	0.28	Nucleolar protein of unknown function implicated in ribosome biogenesis; TMA23 may be a fungal-specific gene as no homologs have been yet identified in higher eukaryotes
orf19.1059	0.253914	HHF1*	histone H4	S000000213	HHF1	ortholog	YBR009C	-0.2	-0.18	Histone H4, core histone protein required for chromatin assembly and chromosome function; one of two identical histone proteins (see also HHF2); contributes to telomeric silencing; N-terminal domain involved in maintaining genomic integrity
orf19.1059	0.253914	HHF1*	histone H4	S000004975	HHF2	ortholog	YNL030W	-0.32	-0.03	Histone H4, core histone protein required for chromatin assembly and chromosome function; one of two identical histone proteins (see also HHF1); contributes to telomeric silencing; N-terminal domain involved in maintaining genomic integrity
orf19.1297	0.253839	CVT20*	cytoplasm to vacuole targeting	S000002271	ATG20	ortholog	YDL113C	0.08	-0.23	Sorting nexin family member required for the cytoplasm-to-vacuole targeting (Cvt) pathway and for endosomal sorting; has a Phox homology domain that binds phosphatidylinositol-3-phosphate; interacts with Snx4p; potential Cdc28p substrate
orf19.2163	0.253257	-	conserved hypothetical protein	S000000278	YBR074W	ortholog	YBR074W	0.45	-0.33	Putative metalloprotease
orf19.511	0.253241	-	conserved hypothetical protein	S000005073	NRK1	ortholog	YNL129W	-0.3	-0.09	Nicotinamide riboside kinase, catalyzes the phosphorylation of nicotinamide riboside and nicotinic acid riboside in salvage pathways for NAD+ biosynthesis
orf19.5521	0.253195	ISA1*	Iron Sulfur Assembly	S000003950	ISA1	ortholog	YLL027W	0.15	0.38	Mitochondrial matrix protein involved in biogenesis of the iron-sulfur (Fe/S) cluster of Fe/S proteins, isa1 deletion causes loss of mitochondrial DNA and respiratory deficiency; depletion reduces growth on nonfermentable carbon sources
orf19.3639	0.253151	MAG1*	3-methyladenine DNA glycosylase	S000000944	MAG1	ortholog	YER142C	-0.45	0.36	3-methyl-adenine DNA glycosylase involved in protecting DNA against alkylating agents; initiates base excision repair by removing damaged bases to create abasic sites that are subsequently repaired
orf19.6770	0.25304	ENT4*	epsin N-terminal homology- containing protein	S000003961	ENT4	ortholog	YLL038C	-1.09	-0.4	Protein of unknown function, contains an N-terminal epsin-like domain
orf19.6526	0.25237	-	conserved hypothetical protein	S000006167	RBD2	ortholog	YPL246C	0.52	0.64	Possible rhomboid protease, has similarity to eukaryotic rhomboid proteases including Pcp1p
orf19.5885	0.252264	SNU13*	part of small (ribosomal) subunit (SSU) processosome (contains U3 snoRNA)	S000000752	SNU13	ortholog	YEL026W	0.72	-0.4	RNA binding protein, part of U3 snoRNP involved in rRNA processing, part of U4/U6-U5 tri-snRNP involved in mRNA splicing, similar to human 15.5K protein
orf19.6722	0.252234	RAD4*	nucleotide excision repair protein	S000000964	RAD4	ortholog	YER162C	0.26	0.58	Protein that recognizes and binds damaged DNA (with Rad23p) during nucleotide excision repair; subunit of Nuclear Excision Repair Factor 2 (NEF2); homolog of human XPC protein
orf19.4356	0.252206	HGT3*	high-affinity glucose transporter	S000002358	YDL199C	ortholog	YDL199C	0.48	0.48	Putative transporter, member of the sugar porter family
orf19.797	0.251994	BAT2*	branched-chain amino acid transaminase	S000003909	BAT2	ortholog	YJR148W	-0.45	-0.34	Cytosolic branched-chain amino acid aminotransferase, homolog of murine ECA39; highly expressed during stationary phase and repressed during logarithmic phase
orf19.5850	0.251967	-	conserved hypothetical protein	S000005732	NOC2	ortholog	YOR206W	1.07	0.44	Protein that forms a nucleolar complex with Mak21p that binds to 90S and 66S pre-ribosomes, as well as a nuclear complex with Noc3p that binds to 66S pre-ribosomes; both complexes mediate intranuclear transport of ribosomal precursors
orf19.2016	0.251664	erg28*	transmembrane protein involved in ergosterol synthesis	S000000846	ERG28	ortholog	YER044C	1.03	1.51	Endoplasmic reticulum membrane protein, may facilitate protein-protein interactions between the Erg26p dehydrogenase and the Erg27p 3-ketoreductase and/or tether these enzymes to the ER, also interacts with Erg6p
orf19.2917	0.251663	NUG1*	GTPase involved in ribosome biogenesis	S000000808	NUG1	ortholog	YER006W	0.7	0.21	GTPase that associates with nuclear 60S pre-ribosomes, required for export of 60S ribosomal subunits from the nucleus
orf19.4766	0.250775	ARG81*	component of the ARGR regulatory complex which regulates arginine-responsive genes	S000004565	ARG81	ortholog	YML099C	0.77	-0.06	Zinc-finger transcription factor of the Zn(2)-Cys(6) binuclear cluster domain type, involved in the regulation of arginine-responsive genes; acts with Arg80p and Arg82p
orf19.672	0.24991	PRP28*	pre-mRNA splicing factor RNA helicase of DEAD box family	S000002651	PRP28	ortholog	YDR243C	0.46	0.06	RNA helicase in the DEAD-box family, involved in RNA isomerization at the 5' splice site
orf19.7511	0.249705	NUP192*	large yeast nucleoporin	S000003576	NUP192	ortholog	YJL039C	-1.43	-0.03	Essential structural subunit of the nuclear pore complex (NPC), localizes to the nuclear periphery of nuclear pores, homologous to human p205
orf19.2385	0.249049	KTI12*	RNA polymerase II Elongator associated protein	S000001593	KTI12	ortholog	YKL110C	0.73	-0.32	Protein that plays a role, with Elongator complex, in modification of wobble nucleosides in tRNA; involved in sensitivity to G1 arrest induced by zymocin; interacts with chromatin throughout the genome; also interacts with Cdc19p
orf19.317	0.248457	PNP1*	purine nucleoside phosphorylase	S000004199	PNP1	ortholog	YLR209C	0.31	-0.04	Purine nucleoside phosphorylase, specifically metabolizes inosine and guanosine nucleosides; involved in the nicotinamide riboside salvage pathway
orf19.412	0.248379	SSH1*	involved in co-translational pathway of protein transport	S000000487	SSH1	ortholog	YBR283C	0.38	-0.18	Subunit of the Ssh1 translocon complex; Sec61p homolog involved in co-translational pathway of protein translocation; not essential
orf19.269	0.248139	SES1*	seryl-tRNA synthetase	S000002430	SES1	ortholog	YDR023W	0.38	0.18	Cytosolic seryl-tRNA synthetase, class II aminoacyl-tRNA synthetase that aminoacylates tRNA(Ser), displays tRNA-dependent amino acid recognition which enhances discrimination of the serine substrate, interacts with peroxin Pex21p
orf19.6849	0.247734	ELC1*	transcription elongation factor	S000005967	ELC1	ortholog	YPL046C	-0.34	-0.01	Elongin C, forms heterodimer with Ela1p that participates in transcription elongation; required for ubiquitin-dependent degradation of the RNA Polymerase II subunit RPO21; expression dramatically upregulated during sporulation
orf19.1886	0.247557	RCL1*	RNA 3 -terminal phosphate cyclase	S000005370	RCL1	ortholog	YOL010W	1.04	0.87	Subunit of U3-containing 90S preribosome processome complex involved in production of 18S rRNA and assembly of small ribosomal subunit; similar to RNA terminal phosphate cyclase-like proteins but RNA cyclase activity not detected
orf19.882	0.247477	HSP78	heat shock protein of clpb family of ATP-dependent proteases	S000002666	HSP78	ortholog	YDR258C	0.32	-0.3	Oligomeric mitochondrial matrix chaperone that cooperates with Ssc1p in mitochondrial thermotolerance after heat shock; able to prevent the aggregation of misfolded proteins as well as resolubilize protein aggregates
orf19.6478	0.247219	YCF1*	glutathione s-conjugate transporter	S000002542	YCF1	ortholog	YDR135C	-1.06	-0.4	Vacuolar glutathione S-conjugate transporter of the ATP-binding cassette family, has a role in detoxifying metals such as cadmium, mercury, and arsenite; also transports unconjugated bilirubin; similar to human cystic fibrosis protein CFTR
orf19.1424	0.246767	-	conerved hypothetical protein	S000004764	YMR155W	ortholog	YMR155W	0.14	0.24	Putative protein of unknown function; identified as interacting with Hsp82p in a high-throughput two-hybrid screen
orf19.1139	0.246656	SVL3*	involved in vacuole function	S000005953	SVL3	ortholog	YPL032C	-1.86	-0.45	Protein of unknown function, mutant phenotype suggests a potential role in vacuolar function; green fluorescent protein (GFP)-fusion protein localizes to the cell periphery, cytoplasm, bud, and bud neck
orf19.5731	0.246649	PAD1*	phenylacrylic acid decarboxylase	S000002946	PAD1	ortholog	YDR538W	0.01	-0.17	Phenylacrylic acid decarboxylase, confers resistance to cinnamic acid, decarboxylates aromatic carboxylic acids to the corresponding vinyl derivatives; homolog of E. coli UbiX
orf19.980	0.246564	VIP1*	methionine N(alpha)- acetyltransferase	S000004402	VIP1	ortholog	YLR410W	0.38	0.25	Inositol hexakisphosphate (IP6) and inositol heptakisphosphate (IP7) kinase; generation of IP7 by Vip1p is important for phosphate signaling; likely involved in cortical actin cytoskeleton function, by analogy with S. pombe ortholog asp1
orf19.3838	0.246292	EFB1*	translation elongation factor eEF1beta;GDP/GTP exchange factor for Tef1p/Tef2p	S000000003	EFB1	ortholog	YAL003W	0.51	-0.18	Translation elongation factor 1 beta; stimulates nucleotide exchange to regenerate EF-1 alpha-GTP for the next elongation cycle; part of the EF-1 complex, which facilitates binding of aminoacyl-tRNA to the ribosomal A site
orf19.7426	0.24574	OST6*	subunit of N- oligosaccharyltransferase complex	S000004481	OST6	ortholog	YML019W	-0.09	-0.3	Subunit of the oligosaccharyltransferase complex of the ER lumen, which catalyzes asparagine-linked glycosylation of newly synthesized proteins; similar to and partially functionally redundant with Ost3p
orf19.5444	0.245533	TIM44*	inner membrane translocase component	S000001284	TIM44	ortholog	YIL022W	-1.06	-0.51	Peripheral mitochondrial membrane protein involved in mitochondrial protein import, tethers essential chaperone Ssc1p to the translocon channel at the matrix side of the inner membrane
orf19.4761	0.24544	SIR2*	NAD-dependent histone deacetylase	S000005429	HST1	ortholog	YOL068C	0.06	-0.4	NAD(+)-dependent histone deacetylase; essential subunit of the Sum1p/Rfm1p/Hst1p complex required for ORC-dependent silencing and mitotic repression; non-essential subunit of the Set3C deacetylase complex; involved in telomere maintenance
orf19.3547	0.245194	PUF6*	member of the PUF protein family	S000002904	PUF6	ortholog	YDR496C	1.09	0.82	Pumilio-homology domain protein that binds ASH1 mRNA at PUF consensus sequences in the 3' UTR and represses its translation, resulting in proper asymmetric localization of ASH1 mRNA
orf19.6847	0.244902	-	conserved hypothetical protein	S000005951	TRM44	ortholog	YPL030W	-1.06	-0.12	tRNA(Ser) Um(44) 2'-O-methyltransferase; involved in maintaining levels of the tRNA-Ser species tS(CGA) and tS(UGA); conserved among metazoans and fungi but there does not appear to be a homolog in plants; TRM44 is a non-essential gene
orf19.7255	0.244459	RPC10*	DNA-directed RNA polymerases small subunit	S000001185	RPC10	ortholog	YHR143W-A	0.15	0.49	RNA polymerase subunit, found in RNA polymerase complexes I, II, and III
orf19.7424	0.243544	NSA2*	Killer toxin Resistant;ribosomal biogenesis	S000000928	NSA2	ortholog	YER126C	1.14	0.6	Protein constituent of 66S pre-ribosomal particles, contributes to processing of the 27S pre-rRNA
orf19.5220	0.2433	REX4*	RNA EXonuclease; member of 3'->5' exonuclease family	S000005440	REX4	ortholog	YOL080C	0.56	0.26	Putative RNA exonuclease possibly involved in pre-rRNA processing and ribosome assembly
orf19.5243	0.243243	TRP3*	anthranilate synthase / indole glycerol phosphate synthase, tryptophan biosynthesis	S000001694	TRP3	ortholog	YKL211C	0.56	0.11	Bifunctional enzyme exhibiting both indole-3-glycerol-phosphate synthase and anthranilate synthase activities, forms multifunctional hetero-oligomeric anthranilate synthase:indole-3-glycerol phosphate synthase enzyme complex with Trp2p
orf19.6502	0.243137	-	conserved hypothetical protein	S000002272	YDL114W	ortholog	YDL114W	-1.4	-1.4	Putative protein of unknown function with similarity to acyl-carrier-protein reductases; YDL114W is not an essential gene
orf19.5506	0.242655	PLC1	phospholipase C	S000006189	PLC1	ortholog	YPL268W	0.44	0.16	Phospholipase C, hydrolyzes phosphatidylinositol 4,5-biphosphate (PIP2) to generate the signaling molecules inositol 1,4,5-triphosphate (IP3) and 1,2-diacylglycerol (DAG); involved in regulating many cellular processes
orf19.1395	0.242538	-	mitochondrial phosphate carrier protein	S000000855	PIC2	ortholog	YER053C	0.89	1.28	Mitochondrial phosphate carrier, imports inorganic phosphate into mitochondria; functionally redundant with Mir1p but less abundant than Mir1p under normal conditions; expression is induced at high temperature
orf19.329	0.242517	MSL5*	splicing branchpoint bridging protein	S000004106	MSL5	ortholog	YLR116W	-1.51	-0.71	Component of the commitment complex, which defines the first step in the splicing pathway; essential protein that interacts with Mud2p and Prp40p, forming a bridge between the intron ends; also involved in nuclear retention of pre-mRNA
orf19.4579	0.242196	ERV29*	ER-Golgi transport vesicle protein	S000003516	ERV29	ortholog	YGR284C	0.38	0.31	Protein localized to COPII-coated vesicles, involved in vesicle formation and incorporation of specific secretory cargo
orf19.5418	0.241898	-	conserved hypothetical protein	S000001301	TED1	ortholog	YIL039W	0.72	0.18	Conserved phosphoesterase domain-containing protein that acts together with Emp24p/Erv25p in cargo exit from the ER; deletion confers sensitivity to 4-(N-(S-glutathionylacetyl)amino) phenylarsenoxide (GSAO)
orf19.4395	0.241163	AIP1*	actin cortical patch	S000004698	AIP1	ortholog	YMR092C	0.8	1.01	Actin cortical patch component, interacts with the actin depolymerizing factor cofilin; required to restrict cofilin localization to cortical patches; contains WD repeats
orf19.6377	0.240826	PPM1*	carboxy methyl transferase for protein phosphatase 2A	S000002843	PPM1	ortholog	YDR435C	-0.14	0.08	Carboxyl methyltransferase, methylates the C terminus of the protein phosphatase 2A catalytic subunit (Pph21p or Pph22p), which is important for complex formation with regulatory subunits
orf19.454	0.240341	SFL1*	transcription factor similar to myc & yeast Hsf1p	S000005666	SFL1	ortholog	YOR140W	-0.94	-0.12	Transcriptional repressor and activator; involved in repression of flocculation-related genes, and activation of stress responsive genes; negatively regulated by cAMP-dependent protein kinase A subunit Tpk2p
orf19.6691	0.239989	ERC1*	ethionine resistance protein	S000001074	YHR032W	ortholog	YHR032W	-0.87	-0.4	Putative protein of unknown function; putative substrate of the cAMP-dependent protein kinase (PKA)
orf19.2544	0.239779	PRH2*	peptidyl-tRNA hydrolase	S000000153	PTH2	ortholog	YBL057C	0.3	0.84	One of two (see also PTH1) mitochondrially-localized peptidyl-tRNA hydrolases; negatively regulates the ubiquitin-proteasome pathway via interactions with ubiquitin-like ubiquitin-associated proteins; dispensable for cell growth
orf19.7215	0.239755	-	conserved hypothetical protein, possibly U3 snoRNP protein	S000003645	UTP10	ortholog	YJL109C	-0.01	-0.24	Nucleolar protein, component of the small subunit (SSU) processome containing the U3 snoRNA that is involved in processing of pre-18S rRNA
orf19.2173	0.23917	MAF1*	nuclear-cytoplasmic transport;negative effector of Pol III synthesis	S000002412	MAF1	ortholog	YDR005C	0.46	0.18	Negative regulator of RNA polymerase III; component of several signaling pathways that repress polymerase III transcription in response to changes in cellular environment; targets the initiation factor TFIIIB
orf19.6100	0.2391	CRD2*	cardiolipin synthase	S000002301	CRD1	ortholog	YDL142C	0.24	0.21	Cardiolipin synthase; produces cardiolipin, which is a phospholipid of the mitochondrial inner membrane that is required for normal mitochondrial membrane potential and function; also required for normal vacuolar ion homeostasis
orf19.3276	0.238925	PWP2*	periodic tryptophan protein	S000000653	PWP2	ortholog	YCR057C	0.54	-0.19	Conserved 90S pre-ribosomal component essential for proper endonucleolytic cleavage of the 35 S rRNA precursor at A0, A1, and A2 sites; contains eight WD-repeats; PWP2 deletion leads to defects in cell cycle and bud morphogenesis
orf19.1803	0.238333	CDC43*	geranylgeranyltransferase beta subunit	S000003123	CDC43	ortholog	YGL155W	0.21	-0.01	Beta subunit of geranylgeranyltransferase type I, catalyzes geranylgeranylation to the cysteine residue in proteins containing a C-terminal CaaX sequence ending in Leu or Phe; has substrates important for morphogenesis
orf19.6404	0.238308	GSH2*	glutathione synthetase	S000005409	GSH2	ortholog	YOL049W	0.41	-0.32	Glutathione synthetase, catalyzes the ATP-dependent synthesis of glutathione (GSH) from gamma-glutamylcysteine and glycine; induced by oxidative stress and heat shock
orf19.6623	0.238261	-	conserved hypothetical protein	S000001643	ELF1	ortholog	YKL160W	0.15	-0.15	Transcription elongation factor that contains a conserved zinc finger domain; implicated in the maintenance of proper chromatin structure in actively transcribed regions; deletion inhibits Brome mosaic virus (BMV) gene expression
orf19.1280	0.238119	SUI1*	translation initiation factor eIF3 subunit	S000005188	SUI1	ortholog	YNL244C	0.04	-0.04	Translation initiation factor eIF1; component of a complex involved in recognition of the initiator codon; modulates translation accuracy at the initiation phase
orf19.1957	0.238005	CYC3*	holocytochrome-c synthase	S000000037	CYC3	ortholog	YAL039C	0.7	-0.25	Cytochrome c heme lyase (holocytochrome c synthase), attaches heme to apo-cytochrome c (Cyc1p or Cyc7p) in the mitochondrial intermembrane space; human ortholog may have a role in microphthalmia with linear skin defects (MLS)
orf19.5425	0.237953	-	conserved hypothetical protein	S000001787	TRZ1	ortholog	YKR079C	-0.29	-0.76	tRNA 3'-end processing endonuclease tRNase Z; also localized to mitochondria and interacts genetically with Rex2 exonuclease; homolog of the human candidate prostate cancer susceptibility gene ELAC2
orf19.4772	0.237871	SHO1	transmembrane osmosensor;involved in the HOG1 high-osmolarity signal transduction pathway	S000000920	SHO1	ortholog	YER118C	-0.12	-0.12	Transmembrane osmosensor, participates in activation of both the Cdc42p- and MAP kinase-dependent filamentous growth pathway and the high-osmolarity glycerol response pathway
orf19.4835	0.237753	UTP7*	part of small (ribosomal) subunit (SSU) processosome (contains U3 snoRNA)	S000000884	UTP7	ortholog	YER082C	0.57	0.64	Nucleolar protein, component of the small subunit (SSU) processome containing the U3 snoRNA that is involved in processing of pre-18S rRNA
orf19.564	0.237236	KAR32*	kinesin-like motor protein	S000006345	KAR3	ortholog	YPR141C	-0.94	-0.3	Minus-end-directed microtubule motor that functions in mitosis and meiosis, localizes to the spindle pole body and localization is dependent on functional Cik1p, required for nuclear fusion during mating; potential Cdc28p substrate
orf19.1687	0.23666	PRP43*	RNA helicase involved in spliceosome disassembly	S000003088	PRP43	ortholog	YGL120C	1.32	0.29	RNA helicase in the DEAH-box family, functions in both RNA polymerase I and polymerase II transcript metabolism, involved in release of the lariat-intron from the spliceosome
orf19.6355	0.235645	RSA2*	involved in the regulation of ribosome biosynthesis	S000004738	RRB1	ortholog	YMR131C	1.34	0.64	Essential nuclear protein involved in early steps of ribosome biogenesis; physically interacts with the ribosomal protein Rpl3p
orf19.25	0.235582	TRM10*		S000005453	TRM10	ortholog	YOL093W	0.72	0.1	tRNA methyltransferase, methylates the N-1 position of guanosine in tRNAs
orf19.1832	0.234559	TPN1*	putative pyridoxine transporter	S000003154	TPN1	ortholog	YGL186C	0.93	0.11	Plasma membrane pyridoxine (vitamin B6) transporter; member of the purine-cytosine permease subfamily within the major facilitator superfamily; proton symporter with similarity to Fcy21p, Fcy2p, and Fcy22p
orf19.6803	0.234333	HUT1*	UDP-galactose transporter	S000006165	HUT1	ortholog	YPL244C	0.43	0.01	Protein with a role in UDP-galactose transport to the Golgi lumen, has similarity to human UDP-galactose transporter UGTrel1, exhibits a genetic interaction with S. cerevisiae ERO1
orf19.7466	0.234194	ACC1*	homologous to acetyl-coenzyme-A carboxylase	S000005299	ACC1	ortholog	YNR016C	-0.9	-0.2	Acetyl-CoA carboxylase, biotin containing enzyme that catalyzes the carboxylation of acetyl-CoA to form malonyl-CoA; required for de novo biosynthesis of long-chain fatty acids
orf19.2185	0.232988	NSA1*	Nop seven associated;ribosome biogenesis	S000003079	NSA1	ortholog	YGL111W	0.44	0.14	Constituent of 66S pre-ribosomal particles, involved in 60S ribosomal subunit biogenesis
orf19.5870	0.232807	CTP1*	citrate transport protein	S000000495	CTP1	ortholog	YBR291C	-0.2	-0.05	Mitochondrial inner membrane citrate transporter, member of the mitochondrial carrier family
orf19.1196	0.232783	-	conserved hypothetical protein with ser/thr kinase domain	S000002874	PKH3	ortholog	YDR466W	0.53	0.68	Protein kinase with similarity to mammalian phosphoinositide-dependent kinase 1 (PDK1) and yeast Pkh1p and Pkh2p, two redundant upstream activators of Pkc1p; identified as a multicopy suppressor of a pkh1 pkh2 double mutant
orf19.3920	0.232597	MPD1*	disulfide isomerase related protein	S000005814	MPD1	ortholog	YOR288C	0.82	0.1	Member of the protein disulfide isomerase (PDI) family; interacts with and inhibits the chaperone activity of Cne1p; MPD1 overexpression in a pdi1 null mutant suppresses defects in Pdi1p functions such as carboxypeptidase Y maturation
orf19.3888	0.232535	PGI1*	phosphoglucoisomerase	S000000400	PGI1	ortholog	YBR196C	1.87	0.61	Glycolytic enzyme phosphoglucose isomerase, catalyzes the interconversion of glucose-6-phosphate and fructose-6-phosphate; required for cell cycle progression and completion of the gluconeogenic events of sporulation
orf19.4755	0.232358	KEX2	Kexin protease;late Golgi endoprotease that processes of alpha-factor	S000005182	KEX2	ortholog	YNL238W	0.38	-0.03	Subtilisin-like protease (proprotein convertase), a calcium-dependent serine protease involved in the activation of proproteins of the secretory pathway
orf19.2559	0.230668	CDC4*	F box protein, for ubiquitin- dependent degradation	S000001885	CDC4	ortholog	YFL009W	0.59	0.32	F-box protein required for G1/S and G2/M transition, associates with Skp1p and Cdc53p to form a complex, SCFCdc4, which acts as ubiquitin-protein ligase directing ubiquitination of the phosphorylated CDK inhibitor Sic1p
orf19.4348	0.230376	RGR1*	transcriptional regulation	S000004061	RGR1	ortholog	YLR071C	-0.17	0.11	Subunit of the RNA polymerase II mediator complex; associates with core polymerase subunits to form the RNA polymerase II holoenzyme; required for glucose repression, HO repression, RME1 repression and sporulation
orf19.3957	0.229954	FOL2*	GTP cyclohydrolase	S000003499	FOL2	ortholog	YGR267C	0.52	0.55	GTP-cyclohydrolase I, catalyzes the first step in the folic acid biosynthetic pathway
orf19.5325	0.229456	KIN3*	G2-specific serine/threonine protein kinase	S000000071	KIN3	ortholog	YAR018C	-0.54	-0.29	Nonessential protein kinase with unknown cellular role
orf19.6297	0.229364	DEG1*	pseudouridine synthase;rRNA methyltransferase	S000001895	DEG1	ortholog	YFL001W	0.51	1.61	Non-essential tRNA:pseudouridine synthase, introduces pseudouridines at position 38 or 39 in tRNA, important for maintenance of translation efficiency and normal cell growth, localizes to both the nucleus and cytoplasm
orf19.2045	0.229341	HSD1*	ER membrane protein	S000005838	DGK1	ortholog	YOR311C	0.6	0.24	Diacylglycerol kinase, localized to the endoplasmic reticulum (ER); overproduction induces enlargement of ER-like membrane structures and suppresses a temperature-sensitive sly1 mutation; contains a CTP transferase domain
orf19.3553	0.229302	RPF2*	ribosome large subunit assembly	S000001789	RPF2	ortholog	YKR081C	0.7	-0.22	Essential protein involved in the processing of pre-rRNA and the assembly of the 60S ribosomal subunit; interacts with ribosomal protein L11; localizes predominantly to the nucleolus; constituent of 66S pre-ribosomal particles
orf19.5166	0.229264	DBF4*	regulator of Cdc7 kinase	S000002459	DBF4	ortholog	YDR052C	-0.2	-0.14	Regulatory subunit of Cdc7p-Dbf4p kinase complex, required for Cdc7p kinase activity and initiation of DNA replication; phosphorylates the Mcm2-7 family of proteins; cell cycle regulated
orf19.272	0.229198	FAA22*	long-chain fatty acid CoA ligase	S000000817	FAA2	ortholog	YER015W	-0.84	-0.51	Long chain fatty acyl-CoA synthetase; accepts a wider range of acyl chain lengths than Faa1p, preferring C9:0-C13:0; involved in the activation of endogenous pools of fatty acids
orf19.7419	0.229029	HNT2*	diadenosine polyphosphate hydrolase;member of the Fhit histidine triad family	S000002713	HNT2	ortholog	YDR305C	0.18	0.15	Dinucleoside triphosphate hydrolase; has similarity to the tumor suppressor FHIT and belongs to the histidine triad (HIT) superfamily of nucleotide-binding proteins
orf19.4151	0.228426	SPO1*	phospholipase B;transcriptional regulator	S000004957	SPO1	ortholog	YNL012W	-0.6	-0.22	Meiosis-specific protein with similarity to phospholipase B, required for meiotic spindle pole body duplication and separation; required for spore formation
orf19.7109	0.228181	-	ankyrin repeat protein	S000003211	YGL242C	ortholog	YGL242C	0.93	1.35	Putative protein of unknown function; deletion mutant is viable
orf19.7388	0.227474	PBS2*	member of the HOG1 MAP kinase cascade;tyrosine protein kinase of the MAP kinase kinase family	S000003664	PBS2	ortholog	YJL128C	0.81	0.07	MAP kinase kinase that plays a pivotal role in the osmosensing signal-transduction pathway, activated under severe osmotic stress; plays a role in regulating Ty1 transposition
orf19.2830	0.227025	RRP9*	U3 snoRNP protein	S000006341	RRP9	ortholog	YPR137W	0.19	-0.2	Protein involved in pre-rRNA processing, associated with U3 snRNP; component of small ribosomal subunit (SSU) processosome; ortholog of the human U3-55k protein
orf19.6632	0.226601	ACO2*	aconitate hydratase	S000003736	ACO2	ortholog	YJL200C	0.28	-0.67	Putative mitochondrial aconitase isozyme; similarity to Aco1p, an aconitase required for the TCA cycle; expression induced during growth on glucose, by amino acid starvation via Gcn4p, and repressed on ethanol
orf19.2018	0.226158	-	DnaJ homolog	S000003858	JJJ3	ortholog	YJR097W	-0.3	0	Protein of unknown function, contains a J-domain, which is a region with homology to the E. coli DnaJ protein
orf19.1779	0.226031	SCW10*	soluble cell wall protein similar to mannoprotein MP65	S000004921	SCW10	ortholog	YMR305C	-0.25	-1.22	Cell wall protein with similarity to glucanases; may play a role in conjugation during mating based on mutant phenotype and its regulation by Ste12p
orf19.7650	0.225943	LTV1*	low-temperature viability protein	S000001626	LTV1	ortholog	YKL143W	1.03	0.41	Component of the GSE complex, which is required for proper sorting of amino acid permease Gap1p; required for ribosomal small subunit export from nucleus; required for growth at low temperature
orf19.1734	0.225837	INO80*	DNA ATP-dependent helicase similar to Snf2p	S000003118	INO80	ortholog	YGL150C	0.4	0.31	ATPase that forms a large complex, containing actin and several actin-related proteins, that has chromatin remodeling activity and 3' to 5' DNA helicase activity in vitro; shows similarity to the Snf2p family of ATPases
orf19.6531.1	0.225316	-	conserved hypothetical protein	S000005014	TOM7	ortholog	YNL070W	-0.17	0.11	Component of the TOM (translocase of outer membrane) complex responsible for recognition and initial import steps for all mitochondrially directed proteins; promotes assembly and stability of the TOM complex
orf19.6240	0.225122	CYK3*	involved in CYtoKinesis	S000002275	CYK3	ortholog	YDL117W	-0.29	1.04	SH3-domain protein located in the mother-bud neck and the cytokinetic actin ring; mutant phenotype and genetic interactions suggest a role in cytokinesis
orf19.3827	0.225011	-	conserved hypothetical protein	S000001795	OMA1	ortholog	YKR087C	-0.09	0.41	Metalloendopeptidase of the mitochondrial inner membrane, involved in turnover of membrane-embedded proteins; member of a family of predicted membrane-bound metallopeptidases in prokaryotes and higher eukaryotes
orf19.6931	0.223388	CLP1*	RNA processing	S000005776	CLP1	ortholog	YOR250C	0.57	-0.4	Subunit of cleavage factor I (CFI), involved in both the endonucleolyitc cleavage and polyadenylation steps of mRNA 3'-end maturation
orf19.6012	0.223065	-	conserved hypothetical protein	S000005822	YOR296W	ortholog	YOR296W	-0.12	-0.17	Putative protein of unknown function; green fluorescent protein (GFP)-fusion protein localizes to the cytoplasm; expressed during copper starvation; YOR296W is not an essential gene
orf19.387	0.222862	STO1*	large subunit of the nuclear pre-mRNA cap-binding protein complex	S000004732	STO1	ortholog	YMR125W	0.65	0.41	Large subunit of the nuclear mRNA cap-binding protein complex, interacts with Npl3p to carry nuclear poly(A)+ mRNA to cytoplasm; also involved in nuclear mRNA degradation and telomere maintenance; orthologous to mammalian CBP80
orf19.5416	0.222681	ESA1*	histone acetyltransferase complex subunit	S000005770	ESA1	ortholog	YOR244W	0.2	-0.03	Catalytic subunit of the histone acetyltransferase complex (NuA4) that acetylates four conserved internal lysines of histone H4 N-terminal tail; required for cell cycle progression and transcriptional silencing at the rDNA locus
orf19.6061	0.222581	-	conserved hypothetical protein	S000006024	FMP30	ortholog	YPL103C	0.06	-0.25	Protein of unknown function proposed to be involved in N-acylethanolamine metabolism; related to human NAPE-selective phospholipase D enzyme; native protein is detected in highly purified mitochondria in high-throughput studies
orf19.5931	0.22249	ARV1*	involved in sterol uptake and distribution into the plasma membrane	S000004232	ARV1	ortholog	YLR242C	-0.23	0.38	Protein functioning in transport of glycosylphosphatidylinositol intermediates into the ER lumen; required for normal intracellular sterol distribution and for sphingolipid metabolism; similar to Nup120p and C. elegans R05H5.5 protein
orf19.2504	0.222136	BMS1*	GTP-binding protein involved in 40S ribosome biogenesis	S000006138	BMS1	ortholog	YPL217C	0.38	0.15	Essential conserved nucleolar GTP-binding protein required for synthesis of 40S ribosomal subunits and for processing of the 35S pre-rRNA at sites A0, A1, and A2; interacts with Rcl1p, has similarity to Tsr1p
orf19.2695	0.222044	UBR1*	ubiquitin-protein ligase	S000003416	UBR1	ortholog	YGR184C	-1.39	-0.39	Ubiquitin-protein ligase (E3) that interacts with Rad6p/Ubc2p to ubiquitinate substrates of the N-end rule pathway; binds to the Rpn2p, Rpt1p, and Rpt6p proteins of the 19S particle of the 26S proteasome
orf19.3936	0.221858	-	conserved hypothetical protein	S000006031	GDE1	ortholog	YPL110C	-0.22	-0.94	Glycerophosphocholine (GroPCho) phosphodiesterase; hydrolyzes GroPCho to choline and glycerolphosphate, for use as a phosphate source and as a precursor for phosphocholine synthesis; may interact with ribosomes
orf19.4002	0.221146	DUN1*	DNA damage response	S000002259	DUN1	ortholog	YDL101C	-0.1	-0.4	Cell-cycle checkpoint serine-threonine kinase required for DNA damage-induced transcription of certain target genes, phosphorylation of Rad55p and Sml1p, and transient G2/M arrest after DNA damage; also regulates postreplicative DNA repair
orf19.5858	0.221075	EGD2*	GAL4 enhancer protein	S000001236	EGD2	ortholog	YHR193C	0.7	0.14	Alpha subunit of the heteromeric nascent polypeptide-associated complex (NAC) involved in protein sorting and translocation, associated with cytoplasmic ribosomes
orf19.2078	0.22071	APM2*	clathrin-coat protein	S000001011	APM2	ortholog	YHL019C	-0.18	0.29	Protein of unknown function, homologous to the medium chain of mammalian clathrin-associated protein complex; involved in vesicular transport
orf19.1124.2	0.220276	DPH52*	diphthamide methyltransferase	S000004162	DPH5	ortholog	YLR172C	0.42	-0.45	Methyltransferase required for synthesis of diphthamide, which is a modified histidine residue of translation elongation factor 2 (Eft1p or Eft2p); not essential for viability; GFP-Dph5p fusion protein localizes to the cytoplasm
orf19.2260	0.219768	BCD1*	Box C/D snoRNA accumulation	S000001082	BCD1	ortholog	YHR040W	0.45	-0.64	Essential protein required for the accumulation of box C/D snoRNA
orf19.4574	0.219662	-	conserved hypothetical protein	S000005585	YOR059C	ortholog	YOR059C	0.86	0.24	Hypothetical protein
orf19.3239	0.219654	CTF18*	chromosome transmission	S000004683	CTF18	ortholog	YMR078C	0.26	0.32	Subunit of a complex with Ctf8p that shares some subunits with Replication Factor C and is required for sister chromatid cohesion; may have overlapping functions with Rad24p in the DNA damage replication checkpoint
orf19.7569	0.219595	SIK1*	nucleolar protein involved in pre- rRNA processing	S000004187	SIK1	ortholog	YLR197W	0.59	0.08	Essential evolutionarily-conserved nucleolar protein component of the box C/D snoRNP complexes that direct 2'-O-methylation of pre-rRNA during its maturation; overexpression causes spindle orientation defects
orf19.2330	0.219534	UTP6*	U3 snoRNP protein	S000002857	UTP6	ortholog	YDR449C	-0.09	0.23	Nucleolar protein, component of the small subunit (SSU) processome containing the U3 snoRNA that is involved in processing of pre-18S rRNA
orf19.4045	0.219508	EST1	EST1-like bcy1 Suppressor	S000002614	EBS1	ortholog	YDR206W	0.38	0.06	Protein involved in inhibition of translation and nonsense-mediated decay; interacts with cap binding protein Cdc33p and with Nam7p; localizes to P-bodies upon glucose starvation; mRNA abundance regulated by mRNA decay factors
orf19.3964	0.218954	ASH2*	transcription factor, contains a PHD finger motif	S000004005	BRE2	ortholog	YLR015W	-0.03	0.34	Subunit of the COMPASS (Set1C) complex, which methylates histone H3 on lysine 4 and is required in transcriptional silencing near telomeres; involved in telomere maintenance; similar to trithorax-group protein ASH2L
orf19.2707.1	0.218901	QCR9*	ubiquinol cytochrome c oxidoreductase complex, subunit 9	S000003415	QCR9	ortholog	YGR183C	0.23	-0.34	Subunit 9 of the ubiquinol cytochrome-c reductase complex, which is a component of the mitochondrial inner membrane electron transport chain; required for electron transfer at the ubiquinol oxidase site of the complex
orf19.512	0.218649	KRE33*	highly conserved essential protein	S000005076	KRE33	ortholog	YNL132W	0.64	-0.38	Essential protein of unknown function; heterozygous mutant shows haploinsufficiency in K1 killer toxin resistance
orf19.1426	0.218636	-	conserved hypothetical protein	S000001192	SKG6	ortholog	YHR149C	-2.32	-0.81	Integral membrane protein that localizes primarily to growing sites such as the bud tip or the cell periphery; potential Cdc28p substrate; Skg6p interacts with Zds1p and Zds2p
orf19.906	0.217932	ROM2*	GDP-GTP exchange protein for Rho1	S000004363	ROM2	ortholog	YLR371W	0.2	0.53	GDP/GTP exchange protein (GEP) for Rho1p and Rho2p; mutations are synthetically lethal with mutations in rom1, which also encodes a GEP
orf19.4363	0.217786	SGD1*	suppressor of glycerol defect	S000004328	SGD1	ortholog	YLR336C	0.83	-0.56	Essential nuclear protein with a possible role in the osmoregulatory glycerol response; interacts with phospholipase C (Plc1p); putative homolog of human NOM1 which is implicated in acute myeloid leukemia
orf19.5813	0.21752	-	conserved hypothetical protein	S000005578	YOR052C	ortholog	YOR052C	0.94	0.33	Nuclear protein of unknown function; expression induced by nitrogen limitation in a GLN3, GAT1-independent manner and by weak acid
orf19.1836	0.217374	APN2*	AP endonuclease	S000000115	APN2	ortholog	YBL019W	0.06	-0.01	Class II abasic (AP) endonuclease involved in repair of DNA damage; homolog of human HAP1 and E. coli exoIII
orf19.119	0.217094	STE14*	farnesyl cysteine-carboxyl methyltransferase	S000002818	STE14	ortholog	YDR410C	-0.29	0.06	Farnesyl cysteine-carboxyl methyltransferase, mediates the carboxyl methylation step during C-terminal CAAX motif processing of a-factor and RAS proteins in the endoplasmic reticulum, localizes to the ER membrane
orf19.895	0.217011	HOG1	mitogen-activated Ser-Thr protein kinase;osmoregulation	S000004103	HOG1	ortholog	YLR113W	0.52	-0.18	Mitogen-activated protein kinase involved in osmoregulation via three independent osmosensors; mediates the recruitment and activation of RNA Pol II at Hot1p-dependent promoters; localization regulated by Ptp2p and Ptp3p
orf19.1479	0.216599	-	zinc finger protein	S000002991	PIB2	ortholog	YGL023C	-0.97	-0.71	Protein binding phosphatidylinositol 3-phosphate, involved in telomere-proximal repression of gene expression; similar to Fab1 and Vps27
orf19.327	0.216427	HTZ1*	histone variant involved in chromatin and transcriptional control	S000005372	HTZ1	ortholog	YOL012C	-0.32	-0.06	Histone variant H2AZ, exchanged for histone H2A in nucleosomes by the SWR1 complex; involved in transcriptional regulation through prevention of the spread of silent heterochromatin
orf19.1642	0.216294	LOC1*	nuclear mRNA binding protein	S000001897	LOC1	ortholog	YFR001W	0.39	0.63	Nuclear protein involved in asymmetric localization of ASH1 mRNA; binds double-stranded RNA in vitro; constituent of 66S pre-ribosomal particles
orf19.3696	0.216018	TOM22*	mitochondrial import receptor protein	S000005075	TOM22	ortholog	YNL131W	-0.17	-0.38	Component of the TOM (translocase of outer mitochondrial membrane) complex responsible for initial import of mitochondrially directed proteins; acts as a receptor for precursor proteins and mediates interaction between TOM and TIM complexes
orf19.6787	0.215826	ERV14*	14 KDa protein found on ER- derived vesicles	S000003022	ERV14	ortholog	YGL054C	0.39	0.99	Protein localized to COPII-coated vesicles, involved in vesicle formation and incorporation of specific secretory cargo; required for the delivery of bud-site selection protein Axl2p to cell surface; related to Drosophila cornichon
orf19.5038	0.215618	TRM3*	tRNA (guanosine-2'-O-)-methyltransferase	S000002270	TRM3	ortholog	YDL112W	-0.71	-0.69	2'-O-ribose methyltransferase, catalyzes the ribose methylation of the guanosine nucleotide at position 18 of tRNAs
orf19.4096	0.215234	-	acyltransferase similar to human BTHS gene involved in Barth syndrome	S000006344	TAZ1	ortholog	YPR140W	0.06	0.51	Lyso-phosphatidylcholine acyltransferase, required for normal phospholipid content of mitochondrial membranes; may remodel acyl groups of cardiolipin in the inner membrane; human ortholog tafazzin is implicated in Barth syndrome
orf19.2499	0.215169	CPR7*	peptidyl-prolyl cis-trans isomerase	S000003793	CPR7	ortholog	YJR032W	0.37	0.3	Peptidyl-prolyl cis-trans isomerase (cyclophilin), catalyzes the cis-trans isomerization of peptide bonds N-terminal to proline residues; binds to Hsp82p and contributes to chaperone activity
orf19.4240	0.215087	PER1*	involved in manganese homeostasis	S000000640	PER1	ortholog	YCR044C	0.48	-1.43	Protein of the endoplasmic reticulum, required for GPI-phospholipase A2 activity that remodels the GPI anchor as a prerequisite for association of GPI-anchored proteins with lipid rafts; functionally complemented by human ortholog PERLD1
orf19.7391	0.21476	OCH1*	membrane-bound alpha-1,6- mannosyltransferase	S000003006	OCH1	ortholog	YGL038C	-0.3	0.1	Mannosyltransferase of the cis-Golgi apparatus, initiates the polymannose outer chain elongation of N-linked oligosaccharides of glycoproteins
orf19.4409	0.21419	-	phosphodiesterase	S000000621	NPP1	ortholog	YCR026C	0.97	0.14	Nucleotide pyrophosphatase/phosphodiesterase family member; mediates extracellular nucleotide phosphate hydrolysis along with Npp2p and Pho5p; activity and expression enhanced during conditions of phosphate starvation
orf19.7646	0.214178	-	conserved hypothetical protein	S000001076	PIH1	ortholog	YHR034C	-0.32	-0.14	Protein of unresolved function; may function in protein folding and/or rRNA processing, interacts with a chaperone (Hsp82p), two chromatin remodeling factors (Rvb1p, Rvb2p) and two rRNA processing factors (Rrp43p, Nop58p)
orf19.5732	0.213565	NOG2*	nuclear/nucleolar GTP-binding protein 2	S000005336	NOG2	ortholog	YNR053C	0.96	0.62	Putative GTPase that associates with pre-60S ribosomal subunits in the nucleolus and is required for their nuclear export and maturation
orf19.3759	0.213244	ELP4*	RNA polymerase II Elongator protein subunit	S000006022	ELP4	ortholog	YPL101W	-0.81		Subunit of Elongator complex, which is required for modification of wobble nucleosides in tRNA; required for Elongator structural integrity
orf19.2795	0.213	LHP1*	RNA binding protein similar to human La antigen	S000002209	LHP1	ortholog	YDL051W	0.5	0.24	RNA binding protein required for maturation of tRNA and U6 snRNA precursors; acts as a molecular chaperone for RNAs transcribed by polymerase III; homologous to human La (SS-B) autoantigen
orf19.52	0.212767	MMT2*	mitochondrial protein with role in iron accumulation	S000004789	MMT1	ortholog	YMR177W	-0.54	-1	Putative metal transporter involved in mitochondrial iron accumulation; closely related to Mmt2p
orf19.5586	0.212283	FIG4*	pheromone-induced protein, suppressor of sac1 mutation	S000005269	FIG4	ortholog	YNL325C	0.08	0.21	Phosphatidylinositol 3,5-bisphosphate (PtdIns[3,5]P) phosphatase; required for efficient mating and response to osmotic shock; physically associates with and regulated by Vac14p; contains a SAC1-like domain
orf19.7104	0.212073	-	putative GPI-anchored membrane protein	S000004184	YLR194C	ortholog	YLR194C	-1.09	-0.49	Structural constituent of the cell wall attached to the plasma membrane by a GPI-anchor; expression is upregulated in response to cell wall stress
orf19.1317	0.211651	OSH3*	oxysterol binding protein	S000001115	OSH3	ortholog	YHR073W	0.64	0.23	Member of an oxysterol-binding protein family with seven members in S. cerevisiae; family members have overlapping, redundant functions in sterol metabolism and collectively perform a function essential for viability
orf19.3415.1	0.211466	RPL32*	60S large subunit ribosomal protein L32.e	S000000188	RPL32	ortholog	YBL092W	-0.67	-0.62	Protein component of the large (60S) ribosomal subunit, has similarity to rat L32 ribosomal protein; overexpression disrupts telomeric silencing
orf19.7236	0.211398	TIF35*	translation initiation factor eIF3, p33 subunit	S000002837	TIF35	ortholog	YDR429C	-0.15	0.06	Subunit of the core complex of translation initiation factor 3(eIF3), which is essential for translation
orf19.7310	0.211098	MSC1*	Meiotic Sister-Chromatid recombination	S000004597	MSC1	ortholog	YML128C	0.14	1.12	Protein of unknown function; mutant is defective in directing meiotic recombination events to homologous chromatids; the authentic, non-tagged protein is detected in highly purified mitochondria and is phosphorylated
orf19.5491.1	0.210955	ATP14*	F1F0-ATPase complex, subunit h	S000004286	ATP14	ortholog	YLR295C	0.43	0.7	Subunit h of the F0 sector of mitochondrial F1F0 ATP synthase, which is a large, evolutionarily conserved enzyme complex required for ATP synthesis
orf19.138	0.210526	FIG1*	integral membrane protein required for efficient mating	S000000244	FIG1	ortholog	YBR040W	-2.25	-1.27	Integral membrane protein required for efficient mating; may participate in or regulate the low affinity Ca2+ influx system, which affects intracellular signaling and cell-cell fusion during mating
orf19.1259	0.210245	SNT2*	conserved hypothetical protein	S000003099	SNT2	ortholog	YGL131C	0.96	-2.25	DNA binding protein with similarity to the S. pombe Snt2 protein; computational analysis suggests a role in regulation of expression of genes encoding amine transporters
orf19.2717	0.210167	SAS10*	part of ribosomal small subunit processosome	S000002312	SAS10	ortholog	YDL153C	0.54	0.31	Essential subunit of U3-containing Small Subunit (SSU) processome complex involved in production of 18S rRNA and assembly of small ribosomal subunit; disrupts silencing when overproduced
orf19.7427	0.21011	-	conserved hypothetical membrane protein	S000004480	YML018C	ortholog	YML018C	-0.15	0.29	Putative protein of unknown function; green fluorescent protein (GFP)-fusion protein localizes to the membrane of the vacuole; physical interaction with Atg27p suggests a possible role in autophagy; YML018C is not an essential gene
orf19.7061	0.210098	-	similar to pantothenate kinase	S000001903	YFH7	ortholog	YFR007W	-0.54	-0.17	Putative kinase with similarity to the phosphoribulokinase/uridine kinase/bacterial pantothenate kinase (PRK/URK/PANK) subfamily of P-loop kinases
orf19.3003	0.208761	-	hypothetical protein	S000004537	TCB3	ortholog	YML072C	0.28	-2.16	Lipid-binding protein, localized to the bud via specific mRNA transport; non-tagged protein detected in a phosphorylated state in mitochondria; GFP-fusion protein localizes to the cell periphery; C-termini of Tcb1p, Tcb2p and Tcb3p interact
orf19.2067	0.208721	NFU1*	nitrogen fixing protein	S000001523	NFU1	ortholog	YKL040C	0.3	0.32	Protein involved in iron metabolism in mitochondria; similar to NifU, which is a protein required for the maturation of the Fe/S clusters of nitrogenase in nitrogen-fixing bacteria
orf19.6033	0.208696	CMP2*	calcineurin phosphatase subunit	S000004521	CMP2	ortholog	YML057W	0.91	0.77	Calcineurin A; one isoform (the other is CNA1) of the catalytic subunit of calcineurin, a Ca++/calmodulin-regulated protein phosphatase which regulates Crz1p (a stress-response transcription factor), the other calcineurin subunit is CNB1
orf19.7558	0.208543	SAP11*	member of the AAA ATPase family of proteins	S000000849	SAP1	ortholog	YER047C	-0.2	-0.38	Putative ATPase of the AAA family, interacts with the Sin1p transcriptional repressor in the two-hybrid system
orf19.661	0.208541	KRR1*	essential for nucleolar ribosomal 18S rRNA processing	S000000564	KRR1	ortholog	YCL059C	0.7	0.03	Essential nucleolar protein required for the synthesis of 18S rRNA and for the assembly of 40S ribosomal subunit
orf19.7064	0.207568	GLN4*	glutaminyl-tRNA synthetase	S000005694	GLN4	ortholog	YOR168W	0.36	-0.25	Glutamine tRNA synthetase, monomeric class I tRNA synthetase that catalyzes the specific glutaminylation of tRNA(Glu); N-terminal domain proposed to be involved in enzyme-tRNA interactions
orf19.488	0.207469	MEX67*	nuclear mRNA export, poly(A)+RNA binding protein	S000006090	MEX67	ortholog	YPL169C	0.25	-0.54	Poly(A)RNA binding protein involved in nuclear mRNA export, component of the nuclear pore; ortholog of human TAP
orf19.5851	0.207267	STE13*	dipeptidyl aminopeptidase	S000005745	STE13	ortholog	YOR219C	0.68	0.67	Dipeptidyl aminopeptidase, Golgi integral membrane protein that cleaves on the carboxyl side of repeating -X-Ala- sequences, required for maturation of alpha factor, transcription is induced by a-factor
orf19.6532	0.207265	FLX1*	mitochondrial FAD carrier	S000001396	FLX1	ortholog	YIL134W	-0.04	-0.58	Protein required for transport of flavin adenine dinucleotide (FAD), a synthesis product of riboflavin, across the mitochondrial membrane
orf19.4952.1	0.207159	FKB2*	FK506-binding protein 2 precursor	S000002927	FPR2	ortholog	YDR519W	0.81	0.63	Membrane-bound peptidyl-prolyl cis-trans isomerase (PPIase), binds to the drugs FK506 and rapamycin; expression pattern suggests possible involvement in ER protein trafficking
orf19.2527	0.207075	-	highly conserved hypothetical protein	S000004980	YNL035C	ortholog	YNL035C	0.2	-0.25	Putative protein of unknown function with similarity to proteins containing WD-40 domains; green fluorescent protein (GFP)-fusion protein localizes to the nucleus; YNL035C is not an essential gene
orf19.6133	0.206947	PIF1*	DNA helicase, mitochondrial	S000004526	PIF1	ortholog	YML061C	-0.81	0.19	DNA helicase involved in telomere formation and elongation; acts as a catalytic inhibitor of telomerase; also plays a role in repair and recombination of mitochondrial DNA
orf19.5430	0.206703	-	hypothetical protein	S000005604	BUD21	ortholog	YOR078W	0.4	0.21	Component of small ribosomal subunit (SSU) processosome that contains U3 snoRNA; originally isolated as bud-site selection mutant that displays a random budding pattern
orf19.3138	0.206611	NOP1*	U3 snoRNP protein similar to mammalian fibrillarin	S000002172	NOP1	ortholog	YDL014W	-0.51	0.08	Nucleolar protein, component of the small subunit processome complex, which is required for processing of pre-18S rRNA; has similarity to mammalian fibrillarin
orf19.4392	0.205832	DEM1*	conserved hypothetical protein, mitochondrial	S000000367	DEM1	ortholog	YBR163W	-0.51	-0.67	Mitochondrial protein of unknown function; null mutant has defects in cell morphology and in response to air drying; may be regulated by the transcription factor Ace2
orf19.1310	0.205349	-	similar to DNA repair protein Rad4	S000002722	RAD34	ortholog	YDR314C	-0.36	-0.17	Protein involved in nucleotide excision repair (NER); homologous to RAD4
orf19.252	0.205344	-	conserved hypothetical protein	S000003048	YGL080W	ortholog	YGL080W	0	-0.17	Putative protein of unknown function; highly conserved across species and orthologous to human gene BRP44L; the authentic, non-tagged protein is detected in highly purified mitochondria in high-throughput studies
orf19.3198	0.205323	OBPa	a mating locus oxysterol-binding protein	S000001043	OSH7	ortholog	YHR001W	0.3	-0.23	Member of an oxysterol-binding protein family with seven members in S. cerevisiae; family members have overlapping, redundant functions in sterol metabolism and collectively perform a function essential for viability
orf19.5605	0.204941	-	conserved hypothetical protein	S000003620	ALY2	ortholog	YJL084C	0.9	0.63	Protein proposed to regulate the endocytosis of plasma membrane proteins; interacts with the cyclin Pcl7p and ubiquitin ligase Rsp5p; phosphorylated by the cyclin-CDK complex, Pcl7p-Pho85p; mRNA is cell cycle regulated, peaking in M phase
orf19.4258	0.204512	FIP1*	component of a pre-mRNA polyadenylation factor	S000003853	FIP1	ortholog	YJR093C	-0.03	0.01	Subunit of cleavage polyadenylation factor (CPF), interacts directly with poly(A) polymerase (Pap1p) to regulate its activity
orf19.3681	0.203864	KAP95*	karyopherin-beta involved in nuclear import	S000004339	KAP95	ortholog	YLR347C	1.16	-0.02	Karyopherin beta, forms a complex with Srp1p/Kap60p; mediates nuclear import of cargo proteins via a nuclear localization signal; involved in PC biosynthesis; interacts with nucleoporins to guide transport across the nuclear pore comple
orf19.2760	0.203571	CFT1*	pre-mRNA 3'-end processing factor CF II	S000002709	CFT1	ortholog	YDR301W	-0.51	0.12	RNA-binding subunit of the mRNA cleavage and polyadenylation factor; involved in poly(A) site recognition and required for both pre-mRNA cleavage and polyadenylation, 51% sequence similarity with mammalian AAUAA-binding subunit of CPSF
orf19.5066	0.203048	-	conserved hypothetical protein	S000002820	RRP17	ortholog	YDR412W	0.03	0	Component of the pre-60S pre-ribosomal particle; required for cell viability under standard (aerobic) conditions but not under anaerobic conditions
orf19.3579	0.202895	ATP4*	ATP synthase F0 sector subunit 4	S000005999	ATP4	ortholog	YPL078C	0.37	0.92	Subunit b of the stator stalk of mitochondrial F1F0 ATP synthase, which is a large, evolutionarily conserved enzyme complex required for ATP synthesis; phosphorylated
orf19.3501	0.202291	-	hypothetical conserved protein	S000001798	PXL1	ortholog	YKR090W	-0.81	-0.51	LIM domain-containing protein that localizes to sites of polarized growth, required for selection and/or maintenance of polarized growth sites, may modulate signaling by the GTPases Cdc42p and Rho1p; has similarity to metazoan paxillin
orf19.6460	0.202186	PEX1*	AAA ATPase, peroxisomal biogenesis	S000001680	PEX1	ortholog	YKL197C	0.35	0.32	AAA-peroxin that heterodimerizes with AAA-peroxin Pex6p and participates in the recycling of peroxisomal signal receptor Pex5p from the peroxisomal membrane to the cystosol; induced by oleic acid and upregulated during anaerobiosis
orf19.7665	0.202142	-	conserved hypothetical protein	S000003540	COX16	ortholog	YJL003W	0.18	0.64	Mitochondrial inner membrane protein, required for assembly of cytochrome c oxidase
orf19.5791	0.201973	IDH2*	mitochondrial isocitrate dehydrogenase (NAD+) subunit 2	S000005662	IDH2	ortholog	YOR136W	0.83	0.59	Subunit of mitochondrial NAD(+)-dependent isocitrate dehydrogenase, which catalyzes the oxidation of isocitrate to alpha-ketoglutarate in the TCA cycle; phosphorylated
orf19.7382	0.201732	-	translation elongation factor eEF1 gamma	S000005969	CAM1	ortholog	YPL048W	0.48	0.39	Nuclear protein required for transcription of MXR1; binds the MXR1 promoter in the presence of other nuclear factors; binds calcium and phospholipids; has similarity to translational cofactor EF-1 gamma
orf19.913.2	0.201514	QCR6*	ubiquinol-cytochrome c oxidoreductase subunit 6	S000001929	QCR6	ortholog	YFR033C	-3.18	0.7	Subunit 6 of the ubiquinol cytochrome-c reductase complex, which is a component of the mitochondrial inner membrane electron transport chain; highly acidic protein; required for maturation of cytochrome c1
orf19.2489	0.201058	KAP123*	ran binding protein;homolog of importin-beta	S000000912	KAP123	ortholog	YER110C	1.84	-0.1	Karyopherin beta, mediates nuclear import of ribosomal proteins prior to assembly into ribosomes and import of histones H3 and H4; localizes to the nuclear pore, nucleus, and cytoplasm; exhibits genetic interactions with RAI1
orf19.1675	0.200831	-	conserved hypothetical protein	S000002291	YDL133W	ortholog	YDL133W	-0.42	0.3	Putative protein of unknown function
orf19.1955	0.200795	SHR5*	involved in RAS localization and palmitoylation	S000005470	SHR5	ortholog	YOL110W	-1.84	-1.02	Subunit of a palmitoyltransferase, composed of Shr5p and Erf2p, that adds a palmitoyl lipid moiety to heterolipidated substrates such as Ras1p and Ras2p through a thioester linkage; palmitoylation is required for Ras2p membrane localization
orf19.93	0.200273	-	conserved hypothetical protein	S000004604	MIC17	ortholog	YMR002W	-0.2	-0.1	Mitochondrial intermembrane space cysteine motif protein; MIC17 is not an essential gene
orf19.2711	0.200191	ELP2*	RNA polymerase II Elongator subuni	S000003432	ELP2	ortholog	YGR200C	0.82	0	Subunit of Elongator complex, which is required for modification of wobble nucleosides in tRNA; target of Kluyveromyces lactis zymocin
orf19.1290	0.200055	XKS2*	xylulokinase	S000003426	XKS1	ortholog	YGR194C	0.07	0.58	Xylulokinase, converts D-xylulose and ATP to xylulose 5-phosphate and ADP; rate limiting step in fermentation of xylulose; required for xylose fermentation by recombinant S. cerevisiae strains
orf19.4808	0.200042	NUP188*	nucleoporin;nuclear transport	S000004571	NUP188	ortholog	YML103C	-1.56	-0.28	Subunit of the nuclear pore complex (NPC), involved in the structural organization of the complex and of the nuclear envelope, also involved in nuclear envelope permeability, interacts with Pom152p and Nic96p
orf19.7475	0.199839	PHO81*	positive regulatory protein of phosphate pathway	S000003465	PHO81	ortholog	YGR233C	0.54	-0.04	Cyclin-dependent kinase (CDK) inhibitor, regulates Pho80p-Pho85p and Pcl7p-Pho85p cyclin-CDK complexes in response to phosphate levels; inhibitory activity for Pho80p-Pho85p requires myo-D-inositol heptakisphosphate (IP7) generated by Vip1p
orf19.1490	0.19967	MSB2*	integral membrane protein;cell surface flocculin	S000003246	MSB2	ortholog	YGR014W	-0.51	-0.51	Mucin family member involved in the Cdc42p- and MAP kinase-dependent filamentous growth signaling pathway; also functions as an osmosensor in parallel to the Sho1p-mediated pathway; potential Cdc28p substrate
orf19.1565	0.199515	DUS3*	dihydrouridine synthase of tRNA	S000004393	DUS3	ortholog	YLR401C	-0.84	-0.86	Dihydrouridine synthase, member of a widespread family of conserved proteins including Smm1p, Dus1p, and Dus4p; contains a consensus oleate response element (ORE) in its promoter region
orf19.6147	0.199496	-	conserved hypothetical protein	S000000832	CHZ1	ortholog	YER030W	0.18	0.59	Histone chaperone for Htz1p/H2A-H2B dimer; required for the stabilization of the Chz1p-Htz1-H2B complex; has overlapping function with Nap1p; null mutant displays weak sensitivity to MMS and benomyl; contains a highly conserved CHZ motif
orf19.7161	0.199474	SUI3*	beta subunit of translation initiation factor eIF-2	S000006158	SUI3	ortholog	YPL237W	0.23	0.24	Beta subunit of the translation initiation factor eIF2, involved in the identification of the start codon; proposed to be involved in mRNA binding
orf19.5001	0.198734	CRF1*	copper resistance protein	S000006212	HAA1	ortholog	YPR008W	0.91	0.57	Transcriptional activator involved in the transcription of TPO2, YRO2, and other genes putatively encoding membrane stress proteins; involved in adaptation to weak acid stress
orf19.5500	0.198196	MAK16*	nuclear protein with HMG-like acidic region	S000000023	MAK16	ortholog	YAL025C	1.44	0.39	Essential nuclear protein, constituent of 66S pre-ribosomal particles; required for maturation of 25S and 5.8S rRNAs; required for maintenance of M1 satellite double-stranded RNA of the L-A virus
orf19.328	0.198193	NPR2*	nitrogen permease regulator	S000000788	NPR2	ortholog	YEL062W	-0.1	0.11	Protein with a possible role in regulating expression of nitrogen permeases; transcription is induced in response to proline and urea; contains two PEST sequences; null mutant is resistant to cisplatin and doxorubicin
orf19.6082	0.197867	GSF2*	involved in glucose repression	S000004511	GSF2	ortholog	YML048W	0.36	0.21	ER localized integral membrane protein that may promote secretion of certain hexose transporters, including Gal2p; involved in glucose-dependent repression
orf19.5651	0.197821	-	conserved hypothetical protein;similar to human retinoblastoma binding protein 2	S000003880	JHD2	ortholog	YJR119C	0.44	0.19	JmjC domain family histone demethylase specific for H3-K4 (lysine at position 4 of the histone H3 protein); removes methyl groups specifically added by Set1p methyltransferase
orf19.4393	0.197672	CIT1*	nuclear citrate synthase	S000005284	CIT1	ortholog	YNR001C	0.34	0.46	Citrate synthase, catalyzes the condensation of acetyl coenzyme A and oxaloacetate to form citrate; the rate-limiting enzyme of the TCA cycle; nuclear encoded mitochondrial protein
orf19.2533.1	0.196733	SBH1*	Sec61p-Sss1p-Sbh1p complex component, involved in protein translocation into the endoplasmic reticulum	S000002127	SBH2	ortholog	YER019C-A	0.25	0.53	Ssh1p-Sss1p-Sbh2p complex component, involved in protein translocation into the endoplasmic reticulum; homologous to Sbh1p
orf19.4248	0.196681	-	hydrolase	S000004108	YLR118C	ortholog	YLR118C	-0.67	-0.04	Acyl-protein thioesterase responsible for depalmitoylation of Gpa1p; green fluorescent protein (GFP)-fusion protein localizes to both the cytoplasm and nucleus and is induced in response to the DNA-damaging agent MMS
orf19.6234	0.196468	-	conserved hypothetical protein	S000005126	IPI3	ortholog	YNL182C	1.23	0.12	Essential component of the Rix1 complex (Rix1p, Ipi1p, Ipi3p) that is required for processing of ITS2 sequences from 35S pre-rRNA; highly conserved and contains WD40 motifs; Rix1 complex associates with Mdn1p in pre-60S ribosomal particles
orf19.4697	0.196188	MDN1*	Midasin (MIDAS-containing protein)| Metal Ion Dependent Adhesion Site;putative nuclear chaparone	S000004096	MDN1	ortholog	YLR106C	-0.41	0.16	Huge dynein-related AAA-type ATPase (midasin), forms extended pre-60S particle with the Rix1 complex (Rix1p-Ipi1p-Ipi3p), may mediate ATP-dependent remodeling of 60S subunits and subsequent export from nucleoplasm to cytoplasm
orf19.772	0.19615	LYS21*	homocitrate synthase	S000002289	LYS21	ortholog	YDL131W	0.52	-0.38	Homocitrate synthase isozyme, catalyzes the condensation of acetyl-CoA and alpha-ketoglutarate to form homocitrate, which is the first step in the lysine biosynthesis pathway; highly similar to the other isozyme, Lys20p
orf19.1421	0.196127	DAL3*	ureidoglycolate hydrolase	S000001471	DAL3	ortholog	YIR032C	-0.68	0	Ureidoglycolate hydrolase, converts ureidoglycolate to glyoxylate and urea in the third step of allantoin degradation; expression sensitive to nitrogen catabolite repression
orf19.2687.1	0.195966	RPB10*	RNA polymerase II subunit	S000005736	RPB10	ortholog	YOR210W	0.6	0.45	RNA polymerase subunit ABC10-beta, common to RNA polymerases I, II, and III
orf19.5098	0.195372	NTG2	endonuclease III-like glycosylase	S000005403	NTG2	ortholog	YOL043C	0.01	0.03	DNA N-glycosylase and apurinic/apyrimidinic (AP) lyase involved in base excision repair, localizes to the nucleus; sumoylated
orf19.4290	0.195247	TRR1*	thioredoxin reductase	S000002761	TRR1	ortholog	YDR353W	0.26	-0.15	Cytoplasmic thioredoxin reductase, key regulatory enzyme that determines the redox state of the thioredoxin system, which acts as a disulfide reductase system and protects cells against both oxidative and reductive stress
orf19.5783	0.1952	-	conserved hypothetical protein	S000005547	YOR021C	ortholog	YOR021C	0.52	0.37	Putative protein of unknown function; YOR021C is not an essential gene; predicted to be involved in rRNA processing and ribosome biogenesis and in biopolymer catabolism
orf19.2382	0.195094	ISM1*	isoleucine-tRNA ligase	S000005961	ISM1	ortholog	YPL040C	-0.37	-0.43	Mitochondrial isoleucyl-tRNA synthetase, null mutant is deficient in respiratory growth
orf19.5168	0.194904	-	conserved hypothetical protein	S000005382	YOL022C	ortholog	YOL022C	0.78	0.2	Cytoplasmic protein of unknown function; essential gene in S288C background, while tsr4 null mutations in a CEN.PK2 background confer a reduced growth rate
orf19.7154	0.19486	UTP18*	U3 snoRNA associated protein	S000003605	UTP18	ortholog	YJL069C	1.43	0.37	Possible U3 snoRNP protein involved in maturation of pre-18S rRNA, based on computational analysis of large-scale protein-protein interaction data
orf19.6208	0.194608	MEF2*	mitochondrial elongation factor G- like protein	S000003638	MEF2	ortholog	YJL102W	0.19	-0.25	Mitochondrial elongation factor involved in translational elongation
orf19.832	0.194599	GPI13*	glycosylphosphatidylinositol biosynthesis	S000003954	GPI13	ortholog	YLL031C	-0.09	0.52	ER membrane localized phosphoryltransferase that adds phosphoethanolamine onto the third mannose residue of the glycosylphosphatidylinositol (GPI) anchor precursor; similar to human PIG-O protein
orf19.1915	0.194546	MPP10*	component of the U3 small nucleolar ribonucleoprotein (snoRNP)	S000003762	MPP10	ortholog	YJR002W	0.55	0.23	Component of the SSU processome and 90S preribosome, required for pre-18S rRNA processing, interacts with and controls the stability of Imp3p and Imp4p, essential for viability; similar to human Mpp10p
orf19.7425	0.194323	UNG1*	uracil DNA glycosylase	S000004483	UNG1	ortholog	YML021C	0.06	-0.17	Uracil-DNA glycosylase, required for repair of uracil in DNA formed by spontaneous cytosine deamination, not required for strand-specific mismatch repair, cell-cycle regulated, expressed in late G1, localizes to mitochondria and nucleus
orf19.6180	0.193891	-	conserved hypothetical protein	S000002212	MCH1	ortholog	YDL054C	0.29	-0.45	Protein with similarity to mammalian monocarboxylate permeases, which are involved in transport of monocarboxylic acids across the plasma membrane; mutant is not deficient in monocarboxylate transport
orf19.5691	0.192305	CDC11	septin	S000003837	CDC11	ortholog	YJR076C	0.54	0.1	Component of the septin ring of the mother-bud neck that is required for cytokinesis; septins recruit proteins to the neck and can act as a barrier to diffusion at the membrane, and they comprise the 10nm filaments seen with EM
orf19.2675	0.192036	HSH155*	U2-snRNP associated splicing protein contacting branch site	S000004901	HSH155	ortholog	YMR288W	0.1	0.1	U2-snRNP associated splicing factor that forms extensive associations with the branch site-3' splice site-3' exon region upon prespliceosome formation; similarity to the mammalian U2 snRNP-associated splicing factor SAP155
orf19.2454	0.191523	PHO87*	phosphate permease	S000003734	PHO90	ortholog	YJL198W	0.61	-0.25	Low-affinity phosphate transporter; deletion of pho84, pho87, pho89, pho90, and pho91 causes synthetic lethality; transcription independent of Pi and Pho4p activity; overexpression results in vigorous growth
orf19.3628	0.191368	RSP5*	hect domain E3 ubiquitin-protein ligase	S000000927	RSP5	ortholog	YER125W	0.77	0.2	Ubiquitin-protein ligase involved in ubiquitin-mediated protein degradation; functions in multivesicular body sorting, heat shock response and ubiquitylation of arrested RNAPII; contains a hect (homologous to E6-AP carboxyl terminus) domain
orf19.610	0.191028	EFG1	transcriptional regulatory protein in the PKA signal transduction pathway	S000004618	SOK2	ortholog	YMR016C	0.49	-0.4	Nuclear protein that plays a regulatory role in the cyclic AMP (cAMP)-dependent protein kinase (PKA) signal transduction pathway; negatively regulates pseudohyphal differentiation; homologous to several transcription factors
orf19.3205	0.190932	MRPL36*	mitochondrial ribosome LSU protein L36	S000000326	MRPL36	ortholog	YBR122C	-0.38	-2.47	Mitochondrial ribosomal protein of the large subunit; overproduction suppresses mutations in the COX2 leader peptide-encoding region
orf19.568	0.190835	SPE2*	S-adenosylmethionine decarboxylase	S000005412	SPE2	ortholog	YOL052C	-0.49	-0.64	S-adenosylmethionine decarboxylase, required for the biosynthesis of spermidine and spermine; cells lacking Spe2p require spermine or spermidine for growth in the presence of oxygen but not when grown anaerobically
orf19.3533	0.190438	EMI1*	involved in early meiosis	S000002920	EMI1	ortholog	YDR512C	0.18	1.08	Non-essential protein of unknown function required for transcriptional induction of the early meiotic-specific transcription factor IME1, also required for sporulation
orf19.6293	0.190389	EMP24*	member of the Gp24 protein family;component of COPII-coated, ER transport vesicles	S000003168	EMP24	ortholog	YGL200C	0.24	-0.01	Integral membrane component of endoplasmic reticulum-derived COPII-coated vesicles, which function in ER to Golgi transport
orf19.34	0.190333	GIT1*	permease involved in the uptake of glycerophosphoinositol (GroPIns)	S000000695	GIT1	ortholog	YCR098C	-0.81	-0.43	Plasma membrane permease, mediates uptake of glycerophosphoinositol and glycerophosphocholine as sources of the nutrients inositol and phosphate; expression and transport rate are regulated by phosphate and inositol availability
orf19.776	0.18971	SPO69*	sporulation protein involved in sister chromatid cohesion	S000006211	REC8	ortholog	YPR007C	-0.2	-0.1	Meiosis-specific component of sister chromatid cohesion complex; maintains cohesion between sister chromatids during meiosis I; maintains cohesion between centromeres of sister chromatids until meiosis II; homolog of S. pombe Rec8p
orf19.5825	0.189538	NCB2*	transcriptional repressor	S000002805	NCB2	ortholog	YDR397C	0.42	0.44	Subunit of a heterodimeric NC2 transcription regulator complex with Bur6p; complex binds to TBP and can repress transcription by preventing preinitiation complex assembly or stimulate activated transcription; homologous to human NC2beta
orf19.5926	0.189308	ORT1*	mitochondrial ornithine transport	S000005656	ORT1	ortholog	YOR130C	-0.18	0.1	Ornithine transporter of the mitochondrial inner membrane, exports ornithine from mitochondria as part of arginine biosynthesis; human ortholog is associated with hyperammonaemia-hyperornithinaemia-homocitrullinuria (HHH) syndrome
orf19.3658	0.188967	-	conserved hypothetical protein	S000000942	YER140W	ortholog	YER140W	0.53	0.45	Putative protein of unknown function; the authentic, non-tagged protein is detected in highly purified mitochondria in high-throughput studies
orf19.3062	0.188744	-	conserved hypothetical protein	S000001516	YKL033W	ortholog	YKL033W	-1.43	0.15	Putative protein of unknown function; subunit of the ASTRA complex which is part of the chromatin remodeling machinery; similar to S. pombe Tti1p; detected in highly purified mitochondria in high-throughput studies
orf19.4143	0.188502	FYV7*	conserved hypothetical protein	S000004058	FYV7	ortholog	YLR068W	-0.3	-0.3	Essential protein required for maturation of 18S rRNA; required for survival upon exposure to K1 killer toxin
orf19.2487	0.188319	-	conserved hypothetical protein	S000002427	YDR020C	ortholog	YDR020C	-0.04	-0.04	Putative protein of unknown function; non-essential gene identified in a screen for mutants with increased levels of rDNA transcription; weak similarity with uridine kinases and with phosphoribokinases
orf19.2485	0.188227	NUP170*	nuclear pore complex subunit	S000000175	NUP170	ortholog	YBL079W	-0.17	0.21	Abundant subunit of the nuclear pore complex (NPC), required for proper localization of specific nucleoporins within the NPC, involved in nuclear envelope permeability and in chromosome segregation, has similarity to Nup157p
orf19.5754	0.187424	-	conserved hypothetical protein	S000004013	IZH3	ortholog	YLR023C	0.96	0.28	Membrane protein involved in zinc metabolism, member of the four-protein IZH family, expression induced by zinc deficiency; deletion reduces sensitivity to elevated zinc and shortens lag phase, overexpression reduces Zap1p activity
orf19.3321	0.187028	-	suppressor splicing defects	S000006329	YLH47	ortholog	YPR125W	0.57	0.61	Mitochondrial inner membrane protein exposed to the mitochondrial matrix, associates with mitochondrial ribosomes, NOT required for respiratory growth; homolog of human Letm1, a protein implicated in Wolf-Hirschhorn syndrome
orf19.3321	0.187028	-	suppressor splicing defects	S000005387	MDM38	ortholog	YOL027C	0.39	-0.42	Mitochondrial inner membrane protein, involved in membrane integration of a subset of mitochondrial proteins; required for K+/H+ exchange; associates with mitochondrial ribosomes; human ortholog Letm1 implicated in Wolf-Hirschhorn syndrome
orf19.3099	0.186891	TRP4*	anthranilate phosphoribosyltransferase	S000002762	TRP4	ortholog	YDR354W	-0.2	-0.76	Anthranilate phosphoribosyl transferase of the tryptophan biosynthetic pathway, catalyzes the phosphoribosylation of anthranilate, subject to the general control system of amino acid biosynthesis
orf19.549	0.186639	MRPL32*	mitochondrial ribosomal large subunit protein	S000000596	MRPL32	ortholog	YCR003W	-0.84	0.63	Mitochondrial ribosomal protein of the large subunit
orf19.1789.1	0.186469	LYS1*	saccharopine dehydrogenase	S000001473	LYS1	ortholog	YIR034C	0.57	-0.2	Saccharopine dehydrogenase (NAD+, L-lysine-forming), catalyzes the conversion of saccharopine to L-lysine, which is the final step in the lysine biosynthesis pathway
orf19.2135	0.186442	TAF2*	component of TFIID complex	S000000638	TAF2	ortholog	YCR042C	-0.14	-1.58	TFIID subunit (150 kDa), involved in RNA polymerase II transcription initiation
orf19.494	0.186326	NAF1*	nuclear snoRNA binding and assembly factor	S000005068	NAF1	ortholog	YNL124W	0.97	-0.34	RNA-binding protein required for the assembly of box H/ACA snoRNPs and thus for pre-rRNA processing, forms a complex with Shq1p and interacts with H/ACA snoRNP components Nhp2p and Cbf5p; similar to Gar1p
orf19.5035	0.185983	HPC2*	protein involved in histone gene transcription regulation	S000000419	HPC2	ortholog	YBR215W	-0.25	-1.18	Subunit of the HIR complex, a nucleosome assembly complex involved in regulation of histone gene transcription; mutants display synthetic defects with subunits of FACT, a complex that allows passage of RNA Pol II through nucleosomes
orf19.1649	0.185979	RNA1*	GTPase activating protein	S000004848	RNA1	ortholog	YMR235C	0.23	0.19	GTPase activating protein (GAP) for Gsp1p, involved in nuclear transport
orf19.1308	0.185943	-	MFS transporter	S000004694	VBA1	ortholog	YMR088C	0.53	0.43	Permease of basic amino acids in the vacuolar membrane
orf19.6438	0.185624	LCB3*	serine palmitoyltransferase component that catalyses the committed step in sphingolipid synthesis, the condensation of serine with palmitoyl-CoA to form 3-ketosphinganine	S000004911	LCB1	ortholog	YMR296C	-0.94	-0.36	Component of serine palmitoyltransferase, responsible along with Lcb2p for the first committed step in sphingolipid synthesis, which is the condensation of serine with palmitoyl-CoA to form 3-ketosphinganine
orf19.1095	0.185517	GLE2*	nuclear pore protein	S000000909	GLE2	ortholog	YER107C	-0.22	0.37	Component of the nuclear pore complex required for polyadenylated RNA export but not for protein import, homologous to S. pombe Rae1p
orf19.3797	0.185458	MPRL11*	mitochondrial ribosomal protein (YmL11)	S000002361	MRPL11	ortholog	YDL202W	-0.3	-0.6	Mitochondrial ribosomal protein of the large subunit
orf19.4232	0.184826	PTH1	proline transport helper	S000003278	TAM41	ortholog	YGR046W	0.41	0.86	Mitochondrial protein involved in protein import into the mitochondrial matrix; maintains the functional integrity of the TIM23 protein translocator complex; viability of null mutant is strain-dependent; mRNA is targeted to the bud
orf19.1977	0.184307	URA4*	dihydrooratase	S000004412	URA4	ortholog	YLR420W	0.83	0.32	Dihydroorotase, catalyzes the third enzymatic step in the de novo biosynthesis of pyrimidines, converting carbamoyl-L-aspartate into dihydroorotate
orf19.1376	0.184131	SSO2*	syntaxin;post-Golgi t-SNARE	S000004795	SSO2	ortholog	YMR183C	0.38	-0.2	Plasma membrane t-SNARE involved in fusion of secretory vesicles at the plasma membrane; syntaxin homolog that is functionally redundant with Sso1p
orf19.6653	0.183835	-	GTP binding protein	S000001211	MTG2	ortholog	YHR168W	-1.51	-0.89	Putative GTPase, member of the Obg family; peripheral protein of the mitochondrial inner membrane that associates with the large ribosomal subunit; required for mitochondrial translation, possibly via a role in ribosome assembly
orf19.6707	0.183343	-	conserved hypothetical protein	S000005161	YNL217W	ortholog	YNL217W	1.51	0.21	Hypothetical protein
orf19.6573	0.18317	BEM2*	bud-emergence protein	S000000957	BEM2	ortholog	YER155C	0.29	-0.07	Rho GTPase activating protein (RhoGAP) involved in the control of cytoskeleton organization and cellular morphogenesis; required for bud emergence
orf19.3197	0.182952	PAPa	a mating locus poly(A) polymerase	S000001710	PAP1	ortholog	YKR002W	-0.1	0.34	Poly(A) polymerase, one of three factors required for mRNA 3'-end polyadenylation, forms multiprotein complex with polyadenylation factor I (PF I), also required for mRNA nuclear export; may also polyadenylate rRNAs
orf19.4720	0.182873	CTR2*	copper transpport protein	S000001218	CTR2	ortholog	YHR175W	0.39	0.83	Putative low-affinity copper transporter of the vacuolar membrane; mutation confers resistance to toxic copper concentrations, while overexpression confers resistance to copper starvation
orf19.417	0.182361	-	membrane transporter, Mitochondrial Carrier Family	S000003489	MTM1	ortholog	YGR257C	-0.1	-0.36	Mitochondrial protein of the mitochondrial carrier family, involved in activating mitochondrial Sod2p probably by facilitating insertion of an essential manganese cofactor
orf19.4979	0.181867	KNS1*	ser/thr protein kinase	S000003942	KNS1	ortholog	YLL019C	1.11	-0.01	Nonessential putative protein kinase of unknown cellular role; member of the LAMMER family of protein kinases, which are serine/threonine kinases also capable of phosphorylating tyrosine residues
orf19.3002	0.181483	RPS1*	ribosomal protein 10	S000004528	RPS1B	ortholog	YML063W	-0.09	-0.29	Ribosomal protein 10 (rp10) of the small (40S) subunit; nearly identical to Rps1Ap and has similarity to rat S3a ribosomal protein
orf19.1661	0.181441	DBP5*	RNA helicase involved in mRNA export	S000005572	DBP5	ortholog	YOR046C	0.51	-0.45	Cytoplasmic ATP-dependent RNA helicase of the DEAD-box family involved in mRNA export from the nucleus; involved in translation termination
orf19.6506	0.181007	-	conserved hypothetical protein	S000004680	RCO1	ortholog	YMR075W	0.12	-0.12	Essential subunit of the histone deacetylase Rpd3S complex; interacts with Eaf3p
orf19.5553	0.180905	-	conserved hypothetical protein	S000001552	YKL069W	ortholog	YKL069W	0.23	-0.81	Methionine-R-sulfoxide reductase, reduces the R enantiomer of free Met-SO, in contrast to Ycl033Cp which reduces Met-R-SO in a peptide linkage; has a role in protection against oxidative stress
orf19.1966	0.180495	BUD23*	bud site selection protein	S000000643	BUD23	ortholog	YCR047C	-1.18	-0.14	Protein involved in bud-site selection; diploid mutants display a random budding pattern instead of the wild-type bipolar pattern
orf19.7460	0.180206	-	conserved hypothetical protein	S000005485	TRM13	ortholog	YOL125W	0.36	-0.15	2'-O-methyltransferase responsible for modification of tRNA at position 4; exhibits no obvious similarity to other known methyltransferases
orf19.947	0.179627	MRP17*	mitochondrial ribosomal protein	S000001486	MRP17	ortholog	YKL003C	-0.64	0.03	Mitochondrial ribosomal protein of the small subunit; MRP17 exhibits genetic interactions with PET122, encoding a COX3-specific translational activator
orf19.6417	0.179467	TSR1*	conserved protein possibly involved in ribosome biogenesis	S000002218	TSR1	ortholog	YDL060W	0.39	-0.25	Protein required for processing of 20S pre-rRNA in the cytoplasm, associates with pre-40S ribosomal particles
orf19.1305	0.179239	TRM5*	tRNA (guanine) methyltransferase	S000001112	TRM5	ortholog	YHR070W	-1.22	-1.4	tRNA(m(1)G37)methyltransferase, methylates a tRNA base adjacent to the anticodon that has a role in prevention of frameshifting; highly conserved across Archaea, Bacteria, and Eukarya
orf19.4015	0.178844	GPA1	G protein alpha subunit	S000001047	GPA1	ortholog	YHR005C	0.2	0.1	GTP-binding alpha subunit of the heterotrimeric G protein that couples to pheromone receptors; negatively regulates the mating pathway by sequestering G(beta)gamma and by triggering an adaptive response; activates Vps34p at the endosome
orf19.1840	0.178558	-	conserved hypothetical protein	S000005612	TCB1	ortholog	YOR086C	-0.73	0.95	Lipid-binding protein containing three calcium and lipid binding domains; non-tagged protein localizes to mitochondria and GFP-fusion protein localizes to the cell periphery; C-termini of Tcb1p, Tcb2p and Tcb3p interact
orf19.3066	0.178396	ACF3	endo-1,3-beta-glucanase	S000005350	DSE4	ortholog	YNR067C	0.5	-0.23	Daughter cell-specific secreted protein with similarity to glucanases, degrades cell wall from the daughter side causing daughter to separate from mother
orf19.3833	0.178211	TFC3*	RNA polymerase III transcription factor	S000000001	TFC3	ortholog	YAL001C	-0.83	-0.8	Largest of six subunits of the RNA polymerase III transcription initiation factor complex (TFIIIC); part of the TauB domain of TFIIIC that binds DNA at the BoxB promoter sites of tRNA and similar genes; cooperates with Tfc6p in DNA binding
orf19.3507	0.178076	MCR1*	cytochrome b5 reductase	S000001633	MCR1	ortholog	YKL150W	1.15	1.61	Mitochondrial NADH-cytochrome b5 reductase, involved in ergosterol biosynthesis
orf19.809	0.178052	NOP12*	RNA-binding nucleolar protein	S000005401	NOP12	ortholog	YOL041C	-0.27	0.2	Nucleolar protein involved in pre-25S rRNA processing and biogenesis of large 60S ribosomal subunit; contains an RNA recognition motif (RRM); binds to Ebp2; similar to Nop13p and Nsr1p
orf19.7369	0.1769	-	conserved hypothetical protein	S000004464	TRM12	ortholog	YML005W	0.6	0.41	S-adenosylmethionine-dependent methyltransferase of the seven beta-strand family; required for wybutosine formation in phenylalanine-accepting tRNA
orf19.1393	0.17668	FLX2*	mitochondrial carrier protein	S000001268	YIA6	ortholog	YIL006W	-1.09	-0.67	Mitochondrial NAD+ transporter, involved in the transport of NAD+ into the mitochondria (see also YEA6); member of the mitochondrial carrier subfamily; disputed role as a pyruvate transporter; has putative mouse and human orthologs
orf19.4726	0.176542	FRQ1*	calcium binding protein;regulator of phosphatidylinositol-4-OH kinase protein	S000002781	FRQ1	ortholog	YDR373W	-0.06	0.24	N-myristoylated calcium-binding protein that may have a role in intracellular signaling through its regulation of the phosphatidylinositol 4-kinase Pik1p; member of the recoverin/frequenin branch of the EF-hand superfamily
orf19.76	0.175475	SPB1*	rRNA methyl transferase	S000000559	SPB1	ortholog	YCL054W	0.44	-0.15	AdoMet-dependent methyltransferase involved in rRNA processing and 60S ribosomal subunit maturation; methylates G2922 in the tRNA docking site of the large subunit rRNA and in the absence of snR52, U2921; suppressor of PAB1 mutants
orf19.4159	0.175099	-	putative mitochondrial carrier	S000004776	YMR166C	ortholog	YMR166C	-0.54	-1.64	Predicted transporter of the mitochondrial inner membrane; has similarity to human mitochondrial ATP-Mg/Pi carriers; YMR166C is not an essential gene
orf19.3206	0.174909	CCT7*	component of chaperonin-containing T-complex	S000003647	CCT7	ortholog	YJL111W	1.1	0.28	Subunit of the cytosolic chaperonin Cct ring complex, related to Tcp1p, required for the assembly of actin and tubulins in vivo
orf19.4629	0.17458	BUL1*	ubiquitination pathway protein	S000004888	BUL1	ortholog	YMR275C	-0.76	0.06	Ubiquitin-binding component of the Rsp5p E3-ubiquitin ligase complex, functional homolog of Bul2p, disruption causes temperature-sensitive growth, overexpression causes missorting of amino acid permeases
orf19.4064	0.174079	LAS21*	major facilitator superfamily involved in the attachment of glycosylphosphatidylinositol (GPI) anchors to proteins	S000003598	LAS21	ortholog	YJL062W	0.23	0.15	Integral plasma membrane protein involved in the synthesis of the glycosylphosphatidylinositol (GPI) core structure; mutations affect cell wall integrity
orf19.4191	0.173793	RLP24*	similar to ribosomal protein L24.e.B	S000003999	RLP24	ortholog	YLR009W	0.4	0.33	Essential protein with similarity to Rpl24Ap and Rpl24Bp, associated with pre-60S ribosomal subunits and required for ribosomal large subunit biogenesis
orf19.7238	0.173343	NPL3*	nucleolar shuttling protein with an RNA recognition motif	S000002840	NPL3	ortholog	YDR432W	-0.51	0.16	RNA-binding protein that carries poly(A)+ mRNA from the nucleus into the cytoplasm; required for the splicing of pre-mRNAs; dissociation from mRNAs is promoted by Mtr10p; phosphorylated by Sky1p in the cytoplasm
orf19.677	0.173309	CHO1*	phosphatidylserine synthase	S000000828	CHO1	ortholog	YER026C	-0.1	0.3	Phosphatidylserine synthase, functions in phospholipid biosynthesis; catalyzes the reaction CDP-diaclyglycerol + L-serine = CMP + L-1-phosphatidylserine, transcriptionally repressed by myo-inositol and choline
orf19.403	0.173018	PCL2*	G1 cyclin	S000002285	PCL2	ortholog	YDL127W	-0.67	-0.4	G1 cyclin, associates with Pho85p cyclin-dependent kinase (Cdk) to contribute to entry into the mitotic cell cycle, essential for cell morphogenesis; localizes to sites of polarized cell growth
orf19.3977	0.172606	GIR1*	probable GTP-binding protein	S000003405	RBG2	ortholog	YGR173W	0.25	-0.07	Protein with similarity to mammalian developmentally regulated GTP-binding protein
orf19.2786	0.172449	APL3*	clathrin associated protein complex large subunit	S000000133	APL3	ortholog	YBL037W	-0.25	0.15	Alpha-adaptin, large subunit of the clathrin associated protein complex (AP-2); involved in vesicle mediated transport
orf19.5770	0.172115	OPT8	oligopeptide transporter protein	S000003082	YGL114W	ortholog	YGL114W	-0.89	-1.12	Putative protein of unknown function; predicted member of the oligopeptide transporter (OPT) family of membrane transporters
orf19.6362	0.171912	SPA2*	spindle pole antigen;involved in cell polarity	S000003944	SPA2	ortholog	YLL021W	-0.06	-1.6	Component of the polarisome, which functions in actin cytoskeletal organization during polarized growth; acts as a scaffold for Mkk1p and Mpk1p cell wall integrity signaling components; potential Cdc28p substrate
orf19.5837	0.171888	-	related to various bacterial aminotransferases	S000004902	ABZ2	ortholog	YMR289W	0.12	0	Aminodeoxychorismate lyase (4-amino-4-deoxychorismate lyase), catalyzes the third step in para-aminobenzoic acid biosynthesis; involved in folic acid biosynthesis
orf19.3327	0.17171	TRM2*	tRNA(m5U54)methyltransferase	S000001764	TRM2	ortholog	YKR056W	0.98	0.84	tRNA methyltransferase, 5-methylates the uridine residue at position 54 of tRNAs and may also have a role in tRNA stabilization or maturation; endo-exonuclease with a role in DNA repair
orf19.2660	0.171644	EAF3*	Esa1p-Associated Factor;cell polarity protein	S000006227	EAF3	ortholog	YPR023C	-0.12	-1.43	Esa1p-associated factor, nonessential component of the NuA4 acetyltransferase complex, homologous to Drosophila dosage compensation protein MSL3; plays a role in regulating Ty1 transposition
orf19.5126	0.171424	-	hypothetical protein	S000000542	SRO9	ortholog	YCL037C	0.64	0.06	Cytoplasmic RNA-binding protein that associates with translating ribosomes; involved in heme regulation of Hap1p as a component of the HMC complex, also involved in the organization of actin filaments; contains a La motif
orf19.7417	0.170927	TSA1	thiol-specific antioxidant protein	S000004490	TSA1	ortholog	YML028W	1.72	1.4	Thioredoxin peroxidase, acts as both a ribosome-associated and free cytoplasmic antioxidant; self-associates to form a high-molecular weight chaperone complex under oxidative stress; deletion results in mutator phenotype
orf19.637	0.17075	SDH2*	succinate dehydrogenase subunit	S000003964	SDH2	ortholog	YLL041C	0.77	0.33	Iron-sulfur protein subunit of succinate dehydrogenase (Sdh1p, Sdh2p, Sdh3p, Sdh4p), which couples the oxidation of succinate to the transfer of electrons to ubiquinone
orf19.2319	0.170566	-	conserved hypothetical protein	S000002773	ESF1	ortholog	YDR365C	0.57	0.23	Nucleolar protein involved in pre-rRNA processing; depletion causes severely decreased 18S rRNA levels
orf19.7036	0.170124	WHI2*	involved in growth regulation	S000005569	WHI2	ortholog	YOR043W	0.58	0.69	Protein required, with binding partner Psr1p, for full activation of the general stress response, possibly through Msn2p dephosphorylation; regulates growth during the diauxic shift; negative regulator of G1 cyclin expression
orf19.2494	0.170048	PET112*	involved in mitochondrial gene expression	S000000176	PET112	ortholog	YBL080C	-0.25	-0.23	Protein required for mitochondrial translation; mutation is functionally complemented by a Bacillus subtilis ortholog
orf19.1480	0.16988	SDH6*	succinate dehydrogenase	S000004724	YMR118C	ortholog	YMR118C	-1.32	0.87	Protein of unknown function with similarity to succinate dehydrogenase cytochrome b subunit; YMR118C is not an essential gene
orf19.7658	0.169725	RFC4*	DNA replication factor C	S000005454	RFC4	ortholog	YOL094C	-0.07	-0.76	Subunit of heteropentameric Replication factor C (RF-C), which is a DNA binding protein and ATPase that acts as a clamp loader of the proliferating cell nuclear antigen (PCNA) processivity factor for DNA polymerases delta and epsilon
orf19.552	0.169224	AUT4*	involved in breakdown of autophagic vesicles in the vacuole	S000000543	ATG22	ortholog	YCL038C	0.86	0.06	Vacuolar integral membrane protein required for efflux of amino acids during autophagic body breakdown in the vacuole; null mutation causes a gradual loss of viability during starvation
orf19.1033	0.168868	STR2*	cystathionine gamma-synthase;Sulfur TRansfer	S000003891	STR2	ortholog	YJR130C	0.28	1.34	Cystathionine gamma-synthase, converts cysteine into cystathionine
orf19.2484	0.168794	-	highly conserved hypothetical protein	S000002823	YDR415C	ortholog	YDR415C	0.43	0.18	Putative protein of unknown function
orf19.1142	0.16859	AVT4 *	related to the neuronal GABA vesicular transporters	S000005045	AVT4	ortholog	YNL101W	0.84	-0.01	Vacuolar transporter, exports large neutral amino acids from the vacuole; member of a family of seven S. cerevisiae genes (AVT1-7) related to vesicular GABA-glycine transporters
orf19.6863	0.168579	VPH1*	V0 domain of vacuolar H+ATPase	S000005796	VPH1	ortholog	YOR270C	0	0.18	Subunit a of vacuolar-ATPase V0 domain, one of two isoforms (Vph1p and Stv1p); Vph1p is located in V-ATPase complexes of the vacuole while Stv1p is located in V-ATPase complexes of the Golgi and endosomes
orf19.1339	0.168468	CPY1	serine carboxypeptidase Y precursor	S000004912	PRC1	ortholog	YMR297W	1.99	1.62	Vacuolar carboxypeptidase Y (proteinase C), broad-specificity C-terminal exopeptidase involved in non-specific protein degradation in the vacuole; member of the serine carboxypeptidase family
orf19.6197	0.168311	DHH1*	RNA helicase of DEAD box family	S000002319	DHH1	ortholog	YDL160C	-0.07	-0.12	Cytoplasmic DExD/H-box helicase, stimulates mRNA decapping, coordinates distinct steps in mRNA function and decay, interacts with both the decapping and deadenylase complexes, may have a role in mRNA export and translation
orf19.2600	0.167921	SPC98*	spindle pole body component	S000005070	SPC98	ortholog	YNL126W	-0.34	0.25	Component of the microtubule-nucleating Tub4p (gamma-tubulin) complex; interacts with Spc110p at the spindle pole body (SPB) inner plaque and with Spc72p at the SPB outer plaque
orf19.839	0.167818	-	conserved hypothetical protein	S000004133	YLR143W	ortholog	YLR143W	0.63	0.58	Putative protein of unknown function; green fluorescent protein (GFP)-tagged protein localizes to the cytoplasm; YLR143W is not an essential gene
orf19.4718	0.167767	TRP5*	tryptophan synthetase	S000002994	TRP5	ortholog	YGL026C	0.96	0.19	Tryptophan synthase involved in tryptophan biosynthesis, regulated by the general control system of amino acid biosynthesis
orf19.5809	0.166946	BNA3*	biosynthesis of nicotinic acid |kynurenine aminotransferase;glutamine- phenylpyruvate transaminase	S000003596	BNA3	ortholog	YJL060W	-0.51	-0.32	Kynurenine aminotransferase, catalyzes formation of kynurenic acid from kynurenine; potential Cdc28p substrate
orf19.2919	0.16605	MPH1*	RNA helicase involved in DNA repair	S000001441	MPH1	ortholog	YIR002C	0.44	0.19	Member of the DEAH family of helicases, functions in an error-free DNA damage bypass pathway that involves homologous recombination, binds to flap DNA and stimulates activity of Rad27p and Dna2p; mutations confer a mutator phenotype
orf19.6399	0.165403	AST1*	alpha- tubulin suppressor	S000000018	ATS1	ortholog	YAL020C	-1.79	-1.08	Protein required, with Elongator complex, Kti11p, and Kti12p, for modification of wobble nucleosides in tRNA; has a potential role in regulatory interactions between microtubules and the cell cycle
orf19.2951	0.165292	HOM6*	homoserine dehydrogenase	S000003900	HOM6	ortholog	YJR139C	0.3	0.15	Homoserine dehydrogenase (L-homoserine:NADP oxidoreductase), dimeric enzyme that catalyzes the third step in the common pathway for methionine and threonine biosynthesis; enzyme has nucleotide-binding, dimerization and catalytic regions
orf19.4624	0.165224	HRT2*	Ty3 transposition effector	S000004629	YMR027W	ortholog	YMR027W	0.82	0.52	Putative protein of unknown function; green fluorescent protein (GFP)-fusion protein localizes to the nucleus and cytoplasm; YMR027W is not an essential gene
orf19.2416.1	0.165068	MLC1*	myosin light chain	S000003074	MLC1	ortholog	YGL106W	0.21	-0.69	Essential light chain for Myo1p, light chain for Myo2p; stabilizes Myo2p by binding to the neck region; interacts with Myo1p, Iqg1p, and Myo2p to coordinate formation and contraction of the actomyosin ring with targeted membrane deposition
orf19.4906	0.165001	-	hypothetical protein	S000005120	YNL176C	ortholog	YNL176C	2.27	0.2	Cell cycle-regulated gene of unknown function, promoter bound by Fkh2p
orf19.6010	0.164799	CDC5	protein kinase involved in regulation of DNA replication	S000004603	CDC5	ortholog	YMR001C	-0.17	0.76	Polo-like kinase with similarity to Xenopus Plx1 and S. pombe Plo1p; found at bud neck, nucleus and SPBs; has multiple functions in mitosis and cytokinesis through phosphorylation of substrates; may be a Cdc28p substrate
orf19.583	0.16469	BNA2*	tryptophan 2,3- dioxygenase	S000003839	BNA2	ortholog	YJR078W	-0.92	-0.69	Putative tryptophan 2,3-dioxygenase or indoleamine 2,3-dioxygenase, required for the de novo biosynthesis of NAD from tryptophan via kynurenine; expresssion is upregulated upon telomere uncapping; regulated by Hst1p and Aft2p
orf19.7291	0.164105	GCD14*	translational repressor of GCN4	S000003661	GCD14	ortholog	YJL125C	0.54	0.12	Subunit of tRNA (1-methyladenosine) methyltransferase, with Gcd10p, required for the modification of the adenine at position 58 in tRNAs, especially tRNAi-Met; first identified as a negative regulator of GCN4 expression
orf19.2249	0.163801	-	neutral zinc metallopeptidase	S000005303	ATP23	ortholog	YNR020C	-0.25	-0.25	Putative metalloprotease of the mitochondrial inner membrane, required for processing of Atp6p; has an additional role in assembly of the F0 sector of the F1F0 ATP synthase complex
orf19.3787	0.163772	KAE1*	glycoprotease;kinase-associated endopeptidase	S000001746	KAE1	ortholog	YKR038C	-0.64	-0.15	Putative glycoprotease proposed to be in transcription as a component of the EKC protein complex with Bud32p, Cgi121p, Pcc1p, and Gon7p; also identified as a component of the KEOPS protein complex
orf19.998	0.163194	-	hypothetical protein	S000006375	BSP1	ortholog	YPR171W	-0.26	0.03	Adapter that links synaptojanins Inp52p and Inp53p to the cortical actin cytoskeleton
orf19.1712	0.162931	GEA2*	GDP/GTP exchange factor for ARF	S000000748	GEA2	ortholog	YEL022W	-0.62	0.43	Guanine nucleotide exchange factor for ADP ribosylation factors (ARFs), involved in vesicular transport between the Golgi and ER, Golgi organization, and actin cytoskeleton organization; similar to but not functionally redundant with Gea1p
orf19.3103	0.162549	RPO31*	RNA polymerase III large subunit	S000005642	RPO31	ortholog	YOR116C	0.13	-0.11	RNA polymerase III subunit C160, part of core enzyme; similar to bacterial beta-prime subunit
orf19.1525	0.162031	NMD4*	Upf1p-binding protein	S000004355	NMD4	ortholog	YLR363C	-0.54	0.07	Protein interacting with Nam7p, may be involved in the nonsense-mediated mRNA decay pathway
orf19.1064	0.161954	ACS2*	acetyl-coenzyme A synthetase	S000004143	ACS2	ortholog	YLR153C	1.99	1.14	Acetyl-coA synthetase isoform which, along with Acs1p, is the nuclear source of acetyl-coA for histone acetylation; mutants affect global transcription; required for growth on glucose; expressed under anaerobic conditions
orf19.6175	0.161839	-	conserved hypothetical protein	S000004041	FCF2	ortholog	YLR051C	0.19	0.5	Essential nucleolar protein involved in the early steps of 35S rRNA processing; interacts with Faf1p; member of a transcriptionally co-regulated set of genes called the RRB regulon
orf19.3962	0.161823	HAS1*	RNA-dependent helicase	S000004903	HAS1	ortholog	YMR290C	0.85	0.31	ATP-dependent RNA helicase; localizes to both the nuclear periphery and nucleolus; highly enriched in nuclear pore complex fractions; constituent of 66S pre-ribosomal particles
orf19.1251	0.161626	BRN1*	functional homologue of human BRRN1 involved in chromosome segregation	S000000193	BRN1	ortholog	YBL097W	-0.31	-0.37	Subunit of the condensin complex; required for chromosome condensation and for clustering of tRNA genes at the nucleolus; may influence multiple aspects of chromosome transmission
orf19.6889	0.16135	MKK2*	protein kinase of the MAP kinase kinase (MEK) family	S000006061	MKK2	ortholog	YPL140C	-0.45	-0.51	Mitogen-activated kinase kinase involved in protein kinase C signaling pathway that controls cell integrity; upon activation by Bck1p phosphorylates downstream target, Slt2p; functionally redundant with Mkk1p
orf19.969	0.161294	PRS2*	ribose-phosphate pyrophosphokinase	S000001664	PRS1	ortholog	YKL181W	0.61	0.11	5-phospho-ribosyl-1(alpha)-pyrophosphate synthetase, synthesizes PRPP, which is required for nucleotide, histidine, and tryptophan biosynthesis; one of five related enzymes, which are active as heteromultimeric complexes
orf19.5642	0.160971	-	hypothetical protein	S000004429	YLR437C	ortholog	YLR437C	0.08	0.26	Protein that regulates the nuclear localization of ribonucleotide reductase Rnr2p and Rnr4p subunits; phosphorylated by Dun1p in response to DNA damage and degraded; N-terminal half has similarity to S. pombe Spd1 protein
orf19.1051	0.160752	HTA2*	histone 2A	S000002633	HTA1	ortholog	YDR225W	0.01	0.06	Histone H2A, core histone protein required for chromatin assembly and chromosome function; one of two nearly identical subtypes (see also HTA2); DNA damage-dependent phosphorylation by Mec1p facilitates DNA repair; acetylated by Nat4p
orf19.2926	0.160714	PSO2*	interstrand crosslink repair protein	S000004745	PSO2	ortholog	YMR137C	0.04	-0.23	Required for a post-incision step in the repair of DNA single and double-strand breaks that result from interstrand crosslinks produced by a variety of mono- and bi-functional psoralen derivatives; induced by UV-irradiation
orf19.6652	0.160698	DBP8*	DEAD box protein ATP-dependent RNA helicase	S000001212	DBP8	ortholog	YHR169W	0.46	0.18	ATPase, putative RNA helicase of the DEAD-box family; component of 90S preribosome complex involved in production of 18S rRNA and assembly of 40S small ribosomal subunit; ATPase activity stimulated by association with Esp2p
orf19.7110	0.160327	TAD1*	tRNA-specific adenosine deaminase	S000003212	TAD1	ortholog	YGL243W	0.38	0.45	tRNA-specific adenosine deaminase, deaminates adenosine-37 to inosine in tRNA-Ala
orf19.7043	0.160267	-	conserved hypothetical membrane protein	S000004040	YLR050C	ortholog	YLR050C	0.44	-0.25	Putative protein of unknown function; green fluorescent protein (GFP)-fusion protein localizes to the endoplasmic reticulum; YLR050C is not an essential gene
orf19.579	0.160045	FOL1*	dihydroneopterin aldolase, dihydro-6-hydroxymethylpterin pyrophosphokinase, dihydropteroate synthetase	S000005200	FOL1	ortholog	YNL256W	0.75	-0.4	Multifunctional enzyme of the folic acid biosynthesis pathway, has dihydropteroate synthetase, dihydro-6-hydroxymethylpterin pyrophosphokinase, and dihydroneopterin aldolase activities
orf19.3505	0.159899	LIT1*	putative transcription factor	S000004992	SLM2	ortholog	YNL047C	0.04	0.16	Phosphoinositide PI4,5P(2) binding protein, forms a complex with Slm1p; acts downstream of Mss4p in a pathway regulating actin cytoskeleton organization in response to stress; phosphorylated by the TORC2 complex
orf19.4122	0.159779	TES1-3*	peroxisomal acyl-CoA thioesterase	S000003780	TES1	ortholog	YJR019C	-0.74	-0.27	Peroxisomal acyl-CoA thioesterase likely to be involved in fatty acid oxidation rather than fatty acid synthesis; conserved protein also found in human peroxisomes; TES1 mRNA levels increase during growth on fatty acids
orf19.6879	0.159649	SEN34*	tRNA splicing endonuclease subunit	S000000066	SEN34	ortholog	YAR008W	-0.62	-0.24	Subunit of the tRNA splicing endonuclease, which is composed of Sen2p, Sen15p, Sen34p, and Sen54p; Sen34p contains the active site for tRNA 3' splice site cleavage and has similarity to Sen2p and to Archaeal tRNA splicing endonuclease
orf19.1690	0.159532	TOS1*	conserved hypothetical protein	S000000366	TOS1	ortholog	YBR162C	-0.36	-1.12	Covalently-bound cell wall protein of unknown function; identified as a cell cycle regulated SBF target gene; deletion mutants are highly resistant to treatment with beta-1,3-glucanase; has sequence similarity to YJL171C
orf19.345	0.159419	UGA2*	succinate semialdehyde dehydrogenase	S000000210	UGA2	ortholog	YBR006W	0.79	-1.78	Succinate semialdehyde dehydrogenase involved in the utilization of gamma-aminobutyrate (GABA) as a nitrogen source; part of the 4-aminobutyrate and glutamate degradation pathways; localized to the cytoplasm
orf19.5771	0.158681	PBP2*	PAB1 binding protein	S000000437	PBP2	ortholog	YBR233W	-0.76	-0.1	RNA binding protein with similarity to mammalian heterogeneous nuclear RNP K protein, involved in the regulation of telomere position effect and telomere length
orf19.1203	0.158625	SRO77*	suppressor of defect in the small GTPase Rho3p	S000000202	SRO77	ortholog	YBL106C	-0.38	-0.07	Protein with roles in exocytosis and cation homeostasis; functions in docking and fusion of post-Golgi vesicles with plasma membrane; homolog of Sro7p and Drosophila lethal giant larvae tumor suppressor; interacts with SNARE protein Sec9p
orf19.4765	0.158161	CCW12*	cell wall mannoprotein	S000004100	CCW12	ortholog	YLR110C	0.25	0.42	Cell wall mannoprotein, mutants are defective in mating and agglutination, expression is downregulated by alpha-factor
orf19.4765	0.158161	CCW12*	cell wall mannoprotein	S000002541	YDR134C	ortholog	YDR134C	0.04	0.49	Hypothetical protein
orf19.2989	0.158072	-	glycerate/formate- dehydrogenase	S000005218	GOR1	ortholog	YNL274C	-0.27	0.51	Glyoxylate reductase; null mutation results in increased biomass after diauxic shift; the authentic, non-tagged protein is detected in highly purified mitochondria in high-throughput studies
orf19.6378	0.157982	-	conserved hypothetical protein	S000004476	TRM9	ortholog	YML014W	-0.69	-0.67	tRNA methyltransferase, catalyzes esterification of modified uridine nucleotides in tRNA(Arg3) and tRNA(Glu), likely as part of a complex with Trm112p; deletion confers resistance to zymocin
orf19.657	0.157967	SAM2*	S- adenosylmethionine synthetase	S000002910	SAM2	ortholog	YDR502C	-0.34	-0.29	S-adenosylmethionine synthetase, catalyzes transfer of the adenosyl group of ATP to the sulfur atom of methionine; one of two differentially regulated isozymes (Sam1p and Sam2p)
orf19.2286	0.157893	-	phycocyanin alpha-subunit phycocyanobilin lyase	S000003831	LIA1	ortholog	YJR070C	1.31	-0.23	Deoxyhypusine hydroxylase, a HEAT-repeat containing metalloenzyme that catalyses hypusine formation; binds to and is required for the modification of Hyp2p (eIF5A); complements S. pombe mmd1 mutants defective in mitochondrial positioning
orf19.346	0.157521	-	alanine transaminase	S000004079	ALT1	ortholog	YLR089C	0.34	0.01	Putative alanine transaminase (glutamic pyruvic transaminase); the authentic, non-tagged protein is detected in highly purified mitochondria in high-throughput studies
orf19.6318	0.157476	-	conserved hypothetical protein	S000003845	YJR085C	ortholog	YJR085C	0.72	1.16	Putative protein of unknown function; GFP-fusion protein is induced in response to the DNA-damaging agent MMS; the authentic, non-tagged protein is detected in highly purified mitochondria in high-throughput studies
orf19.3123.2	0.157446	-	cytidine deaminase	S000004235	CDD1	ortholog	YLR245C	0	0.14	Cytidine deaminase; catalyzes the modification of cytidine to uridine in vitro but native RNA substrates have not been identified, localizes to both the nucleus and cytoplasm
orf19.6170	0.156887	BIK1*	microtubule-associated protein required for microtubule function during mating and mitosis;nuclear fusion protein	S000000534	BIK1	ortholog	YCL029C	0.22	-0.24	Microtubule-associated protein, component of the interface between microtubules and kinetochore, involved in sister chromatid separation; essential in polyploid cells but not in haploid or diploid cells; ortholog of mammalian CLIP-170
orf19.6907	0.156313	-	conerved hypothetical protein with WD repeats	S000002315	YDL156W	ortholog	YDL156W	-1.43	-0.89	Putative protein of unknown function; protein sequence contains three WD domains (WD-40 repeat); green fluorescent protein (GFP)-fusion protein localizes to the cytoplasm and nucleus
orf19.5746	0.155397	ALA1*	alanyl-tRNA synthetase	S000005862	ALA1	ortholog	YOR335C	-1.08	-0.47	Cytoplasmic and mitochondrial alanyl-tRNA synthetase, required for protein synthesis; point mutation (cdc64-1 allele) causes cell cycle arrest at G1; lethality of null mutation is functionally complemented by human homolog
orf19.5917.3	0.155276	YRA1*	RNA annealing protein	S000002789	YRA1	ortholog	YDR381W	0.08	0.34	Nuclear protein that binds to RNA and to Mex67p, required for export of poly(A)+ mRNA from the nucleus; member of the REF (RNA and export factor binding proteins) family; another family member, Yra2p, can substitute for Yra1p function
orf19.5735	0.154026	CDC50*	cell division cycle	S000000690	CDC50	ortholog	YCR094W	0.1	-0.01	Endosomal protein that regulates cell polarity, controls polarized growth; similar to Ynr048wp and Lem3p
orf19.4587	0.15384	HGH1*	putative DNA-binding protein of the HMG family	S000003419	HGH1	ortholog	YGR187C	-0.07	-0.32	Nonessential protein of unknown function; predicted to be involved in ribosome biogenesis; green fluorescent protein (GFP)-fusion protein localizes to the cytoplasm; similar to mammalian BRP16 (Brain protein 16)
orf19.4142	0.153803	-	membrane amino acid transporter of the AAAP family	S000000790	AVT2	ortholog	YEL064C	-0.54	-0.1	Putative transporter, member of a family of seven S. cerevisiae genes (AVT1-7) related to vesicular GABA-glycine transporters
orf19.3659	0.153676	-	conserved hypothetical protein	S000000941	RTR1	ortholog	YER139C	-0.01	-0.12	Protein with a role in transcription; interacts with Rpo21p; has a cysteine-rich motif required for function and conserved in eukaryotes; shuttles between the nucleus and cytoplasm; RTR1 shows genetic interactions with RPB4, 5, 7, and 9
orf19.4609	0.15311	-	endo-1,3;1,4-beta-D-glucanase	S000000047	YAL049C	ortholog	YAL049C	1.04	1.02	Cytoplasmic protein of unknown function, potential Hsp82p interactor; YAL049C is not an essential gene
orf19.6927	0.153076	PEP8*	vesicular transport	S000003589	PEP8	ortholog	YJL053W	0.38	-0.01	Vacuolar protein sorting protein that forms part of the multimeric membrane-associated retromer complex along with Vps35p, Vps29p, Vps17p, and Vps5p; essential for endosome-to-Golgi retrograde protein transport
orf19.4964	0.152978	-	conserved hypothetical protein	S000003142	BUD13	ortholog	YGL174W	0.15	0.12	Subunit of the RES complex, which is required for nuclear pre-mRNA retention and splicing; involved in bud-site selection; diploid mutants display a unipolar budding pattern instead of the wild-type bipolar pattern
orf19.798	0.152792	TAF14*	transcription initiation factor TFIIF small subunit;required for actin cytoskeleton assembly or function	S000006050	TAF14	ortholog	YPL129W	-0.3	0.16	Subunit of TFIID, TFIIF, INO80, SWI/SNF, and NuA3 complexes, involved in RNA polymerase II transcription initiation and in chromatin modification; contains a YEATS domain
orf19.5090	0.152742	TAD3*	tRNA-specific adenosine-34 deaminase subunit	S000004308	TAD3	ortholog	YLR316C	-0.89	-1.18	Subunit of tRNA-specific adenosine-34 deaminase, forms a heterodimer with Tad2p that converts adenosine to inosine at the wobble position of several tRNAs
orf19.4958	0.152449	EMC25*	protein involved in cell wall biogenesis and architecture	S000003737	ECM25	ortholog	YJL201W	-0.51	-0.25	Non-essential protein of unknown function; promoter contains a consensus binding sequence for factor Abf1p
orf19.747	0.152317	NBP35*	nuclear ATPase	S000003059	NBP35	ortholog	YGL091C	0	0.06	Essential iron-sulfur cluster binding protein localized in the cytoplasm; forms a complex with Cfd1p that is involved in iron-sulfur protein assembly in the cytosol; similar to P-loop NTPases
orf19.5880	0.152069	GEF1*	voltage-gated chloride channel	S000003801	GEF1	ortholog	YJR040W	-0.03	-0.18	Voltage-gated chloride channel localized to the golgi, the endosomal system, and plasma membrane, and involved in cation homeostasis; highly homologous to vertebrate voltage-gated chloride channels
orf19.2891	0.152003	AFG1*	ATPase	S000000778	AFG1	ortholog	YEL052W	0.12	0.03	Conserved protein that may act as a chaperone in the degradation of misfolded or unassembled cytochrome c oxidase subunits; localized to matrix face of the mitochondrial inner membrane; member of the AAA family but lacks a protease domain
orf19.166	0.151694	GIN1*	transcriptional regulator	S000001392	ASG1	ortholog	YIL130W	0.65	0.65	Zinc cluster protein proposed to function as a transcriptional regulator involved in the stress response; null mutants have a respiratory deficiency, calcofluor white sensitivity and slightly increased cycloheximide resistance
orf19.6717	0.151386	-	dihydrofolate reductase	S000001091	FSH1	ortholog	YHR049W	0.93	0.42	Putative serine hydrolase that localizes to both the nucleus and cytoplasm; sequence is similar to S. cerevisiae Fsh2p and Fsh3p and the human candidate tumor suppressor OVCA2
orf19.6662	0.151318	-	conserved hypothetical protein	S000005368	COQ10	ortholog	YOL008W	-0.01	0.23	Coenzyme Q (ubiquinone) binding protein, functions in the delivery of Q<sub>6</sub> to its proper location for electron transport during respiration; START domain protein with homologs in bacteria and eukaryotes
orf19.5551	0.151215	MIF2*	required for normal chromosome segregation and spindle integrity	S000001572	MIF2	ortholog	YKL089W	-0.81	-0.45	Kinetochore protein with homology to human CENP-C, required for structural integrity of the spindle during anaphase spindle elongation, interacts with histones H2A, H2B, and H4, phosphorylated by Ipl1p
orf19.3467	0.149832	SEC27*	involved in endoplasmic-to-Golgi protein trafficking;coatomer beta'-subunit	S000003105	SEC27	ortholog	YGL137W	0.55	0.38	Essential beta'-coat protein of the COPI coatomer, involved in ER-to-Golgi and Golgi-to-ER transport; contains WD40 domains that mediate cargo selective interactions; 45% sequence identity to mammalian beta'-COP
orf19.3844	0.149746	MRP8*	mitochondrial ribosomal protein	S000001625	MRP8	ortholog	YKL142W	0.58	1.24	Protein of unknown function; undergoes sumoylation; MRP8 transcription in induced in response to cell wall stress; originally thought to be a mitochondrial ribosomal protein based on sequence analysis
orf19.5342.1	0.149675	MTR2*	mRNA transport protein, 3-prime end	S000001669	MTR2	ortholog	YKL186C	0.24	-0.09	mRNA transport regulator, essential nuclear protein; Mex67p and Mtr2p form a mRNA export complex which binds to RNA
orf19.3366	0.149362	CSH3	ER chaperone required for proper uptake and sensing of extracellular amino acids	S000002371	SHR3	ortholog	YDL212W		-1.69	Endoplasmic reticulum packaging chaperone, required for incorporation of amino acid permeases into COPII coated vesicles for transport to the cell surface
orf19.6365	0.14928	PTP1*	phosphotyrosine-specific protein phosphatase	S000002389	PTP1	ortholog	YDL230W	-0.69	-0.34	Phosphotyrosine-specific protein phosphatase that dephosphorylates a broad range of substrates in vivo, including Fpr3p; localized to the cytoplasm and the mitochondria
orf19.393	0.14909	APS3*	AP-3 complex subunit functioning in gogi-to-vacuole protein transport	S000003561	APS3	ortholog	YJL024C	0.31	0.18	Small subunit of the clathrin-associated adaptor complex AP-3, which is involved in vacuolar protein sorting; related to the sigma subunit of the mammalian clathrin AP-3 complex; suppressor of loss of casein kinase 1 function
orf19.6190	0.149061	PSA1*	GDP-mannose pyrophosphorylase	S000002213	PSA1	ortholog	YDL055C	0.56	0.18	GDP-mannose pyrophosphorylase (mannose-1-phosphate guanyltransferase), synthesizes GDP-mannose from GTP and mannose-1-phosphate in cell wall biosynthesis; required for normal cell wall structure
orf19.1091	0.148976	NOP8*	nucleolar protein required for 60S ribosome biogenesis	S000005504	NOP8	ortholog	YOL144W	-0.03	-0.09	Nucleolar protein required for 60S ribosomal subunit biogenesis
orf19.5022	0.148889	SMF2*	manganese ion transporter	S000001092	SMF2	ortholog	YHR050W	0.07	-0.84	Divalent metal ion transporter involved in manganese homeostasis; has broad specificity for di-valent and tri-valent metals; post-translationally regulated by levels of metal ions; member of the Nramp family of metal transport proteins
orf19.3758	0.148787	TMS1*	putative membrane protein	S000002512	TMS1	ortholog	YDR105C	0.21	0.07	Vacuolar membrane protein of unknown function that is conserved in mammals; predicted to contain eleven transmembrane helices; interacts with Pdr5p, a protein involved in multidrug resistance
orf19.6585	0.147832	-	conserved hypothetical protein	S000000044	YAL046C	ortholog	YAL046C	-0.15	0.05	Putative protein of unknown function; YAL046C is not an essential gene
orf19.3642	0.147263	SUN4*	beta-glucosidase	S000005010	SUN4	ortholog	YNL066W	0.75	0.03	Cell wall protein related to glucanases, possibly involved in cell wall septation; member of the SUN family
orf19.4136	0.146705	TOF1*	topoisomerase I interacting factor	S000005217	TOF1	ortholog	YNL273W	-0.4	0.07	Subunit of a replication-pausing checkpoint complex (Tof1p-Mrc1p-Csm3p) that acts at the stalled replication fork to promote sister chromatid cohesion after DNA damage, facilitating gap repair of damaged DNA; interacts with the MCM helicase
orf19.5085	0.146564	PSE1*	karyopherin-beta	S000004925	PSE1	ortholog	YMR308C	0.97	-0.42	Karyopherin/importin that interacts with the nuclear pore complex; acts as the nuclear import receptor for specific proteins, including Pdr1p, Yap1p, Ste12p, and Aft1p
orf19.6356	0.14632	PRP6*	snRNP(U4/U6)-associated splicing factor;RNA splicing factor	S000000259	PRP6	ortholog	YBR055C	0.67	0.72	Splicing factor, component of the U4/U6-U5 snRNP complex
orf19.5792	0.146277	SMP3*	alpha 1,2 mannosyltransferase involved in glycosyl phosphatidyl inositol synthesis;protein kinase C pathway	S000005675	SMP3	ortholog	YOR149C	0.34	0.11	Alpha 1,2-mannosyltransferase involved in glycosyl phosphatidyl inositol (GPI) biosynthesis; required for addition of the fourth, side branching mannose to the GPI core structure
orf19.2654	0.145636	RMS1*	putative transcription regulator	S000002665	SET7	ortholog	YDR257C	0.12	0.24	Ribosomal lysine methyltransferase specific for monomethylation of Rpl42ap and Rpl42bp (lysine 55); nuclear SET-domain containing protein
orf19.4664	0.144299	-	conserved hypothetical protein	S000004673	NAT4	ortholog	YMR069W	-1.56	-0.89	N alpha-acetyl-transferase, involved in acetylation of the N-terminal residues of histones H4 and H2A
orf19.6988	0.144179	OST1*	oligosaccharyltransferase;involved in glycosylation in the ER lumen	S000003539	OST1	ortholog	YJL002C	0.96	0.36	Alpha subunit of the oligosaccharyltransferase complex of the ER lumen, which catalyzes asparagine-linked glycosylation of newly synthesized proteins
orf19.1814	0.14398	STT4*	phosphatidylinositol-4- kinase involved in protein kinase C pathway	S000004296	STT4	ortholog	YLR305C	-0.67	-0.42	Phosphatidylinositol-4-kinase that functions in the Pkc1p protein kinase pathway; required for normal vacuole morphology, cell wall integrity, and actin cytoskeleton organization
orf19.6872	0.143922	-	similar to anthranilate synthase component II	S000004116	YLR126C	ortholog	YLR126C	0.18	-0.43	Putative protein of unknown function with similarity to glutamine amidotransferase proteins; has Aft1p-binding motif in the promoter; may be involved in copper and iron homeostasis; YLR126C is not an essential protein
orf19.7434	0.143765	GLG2*	glycogenin;self-glucosylating initiator of glycogen synthesis	S000003673	GLG2	ortholog	YJL137C	-0.1	-0.01	Self-glucosylating initiator of glycogen synthesis, also glucosylates n-dodecyl-beta-D-maltoside; similar to mammalian glycogenin
orf19.3170	0.143703	BUD27*	similarity to repeat structures in a Plasmodium falciparum protein (MESA) that binds human erythrocyte protein 4.1	S000001871	BUD27	ortholog	YFL023W	0.4	-0.12	Protein involved in bud-site selection, nutrient signaling, and gene expression controlled by TOR kinase; diploid mutants show a random budding pattern rather than the wild-type bipolar pattern; plays a role in regulating Ty1 transposition
orf19.5773	0.143322	-	possible dipeptidyl peptidase III	S000005418	YOL057W	ortholog	YOL057W	1.33	0.46	Putative member of the dipeptidyl-peptidase III group of enzymes that cleave dipeptides from the amino terminus of target proteins; mammalian ortholog may be a biomarker for some cancers
orf19.976	0.142546	BRE1*	coiled-coil protein with RING-finger and myosin- like domains	S000002232	BRE1	ortholog	YDL074C	-0.06	-0.14	E3 ubiquitin ligase for Rad6p, required for the ubiquitination of histone H2B, recruitment of Rad6p to promoter chromatin and subsequent methylation of histone H3 (on K4 and K79), contains RING finger domain
orf19.4033	0.142545	PRP22*	RNA-dependent ATPase	S000000815	PRP22	ortholog	YER013W	0.14	-0.07	DEAH-box RNA-dependent ATPase/ATP-dependent RNA helicase, associates with lariat intermediates before the second catalytic step of splicing; mediates ATP-dependent mRNA release from the spliceosome and unwinds RNA duplexes
orf19.5136	0.141989	-	conserved hypothetical protein	S000003249	YGR017W	ortholog	YGR017W	0.03	-0.03	Putative protein of unknown function; green fluorescent protein (GFP)-fusion protein localizes to both the nucleus and the cytoplasm
orf19.6328	0.141906	ACN9*	conserved hypothetical protein	S000002919	ACN9	ortholog	YDR511W	-0.12	0.6	Protein of the mitochondrial intermembrane space, required for acetate utilization and gluconeogenesis; has orthologs in higher eukaryotes
orf19.4616	0.14165	POL30*	accessory factor for DNA polymerase delta;Proliferating Cell Nuclear Antigen (PCNA)	S000000292	POL30	ortholog	YBR088C	-0.51	-0.11	Proliferating cell nuclear antigen (PCNA), functions as the sliding clamp for DNA polymerase delta; may function as a docking site for other proteins required for mitotic and meiotic chromosomal DNA replication and for DNA repair
orf19.131.2	0.141543	-	hypothetical protein	S000006267	YPR063C	ortholog	YPR063C	0.57	0.25	ER-localized protein of unknown function
orf19.1609	0.141114	KRI1*	Krr1p binding protein	S000005252	KRI1	ortholog	YNL308C	1.09	0.58	Essential nucleolar protein required for 40S ribosome biogenesis; physically and functionally interacts with Krr1p
orf19.4192	0.140972	CDC14*	protein phosphatase required for mitosis	S000001924	CDC14	ortholog	YFR028C	-0.18	0.33	Protein phosphatase required for mitotic exit; located in the nucleolus until liberated by the FEAR and Mitotic Exit Network in anaphase, enabling it to act on key substrates to effect a decrease in CDK/B-cyclin activity and mitotic exit
orf19.1154	0.14084	EGD1*	beta subunit of the nascent-polypeptide-associated complex (NAC)	S000005958	EGD1	ortholog	YPL037C	0.25	0.16	Subunit beta1 of the nascent polypeptide-associated complex (NAC) involved in protein targeting, associated with cytoplasmic ribosomes; enhances DNA binding of the Gal4p activator; homolog of human BTF3b
orf19.544	0.140797	RPR2*	RNase P subunit	S000001454	RPR2	ortholog	YIR015W	-0.81	-0.04	Subunit of nuclear RNase P, which cleaves tRNA precursors to generate mature 5' ends; not shared between RNase MRP and RNase P, in contrast to all other RNase P protein subunits
orf19.2599	0.140508	CRC1*	mitochondrial carnitine transporter	S000005626	CRC1	ortholog	YOR100C	-1.51	-0.56	Mitochondrial inner membrane carnitine transporter, required for carnitine-dependent transport of acetyl-CoA from peroxisomes to mitochondria during fatty acid beta-oxidation
orf19.372	0.140423	-	conserved hypothetical protein	S000000965	YER163C	ortholog	YER163C	-0.22	-0.4	Putative protein of unknown function; green fluorescent protein (GFP)-fusion protein localizes to the cytoplasm and nucleus; periodically expressed during the metabolic cycle; weak similarity to bacterial cation transport protein
orf19.1220	0.140408	RVS167*	cytoskeletal binding and regulatory protein	S000002796	RVS167	ortholog	YDR388W	0.16	0.19	Actin-associated protein, interacts with Rvs161p to regulate actin cytoskeleton, endocytosis, and viability following starvation or osmotic stress; homolog of mammalian amphiphysin
orf19.3449	0.140075	-	highly conserved hypothetical protein	S000002674	YDR266C	ortholog	YDR266C	-0.11	0.2	Protein of unknown function that may interact with ribosomes, based on co-purification experiments;green fluorescent protein (GFP)-fusion protein localizes to the cytoplasm; contains a RING finger domain
orf19.3124	0.139881	MAP1*	methionine aminopeptidase	S000004234	MAP1	ortholog	YLR244C	0.58	-0.34	Methionine aminopeptidase, catalyzes the cotranslational removal of N-terminal methionine from nascent polypeptides; function is partially redundant with that of Map2p
orf19.6129	0.139757	MRPL8*	mitochondrial 60s ribosomal subunit	S000003599	MRPL8	ortholog	YJL063C	-1.29	-0.6	Mitochondrial ribosomal protein of the large subunit
orf19.6668	0.139713	CUE1*	protein involved in ubiquitination and degradation at the ER surface	S000004877	CUE1	ortholog	YMR264W	-0.43	-0.25	Endoplasmic reticulum membrane protein that recruits the ubiquitin-conjugating enzyme Ubc7p to the ER where it functions in protein degradation; contains a CUE domain that binds ubiquitin to facilitate intramolecular monoubiquitination
orf19.5580	0.139491	TEL1*	sim to putative phosphatidylinositol kinase involved in telomere length regulation	S000000184	TEL1	ortholog	YBL088C	-0.09	-0.45	Protein kinase primarily involved in telomere length regulation; contributes to cell cycle checkpoint control in response to DNA damage; functionally redundant with Mec1p; homolog of human ataxia telangiectasia (ATM) gene
orf19.3477	0.139423	PUS1*	tRNA pseudouridine synthase	S000006133	PUS1	ortholog	YPL212C	0.38	0.04	tRNA:pseudouridine synthase, introduces pseudouridines at positions 26-28, 34-36, 65, and 67 of tRNA; nuclear protein that appears to be involved in tRNA export; also acts on U2 snRNA
orf19.4028	0.139103	RER2*	cis-prenyltransferase	S000000206	RER2	ortholog	YBR002C	0.6	-0.83	Cis-prenyltransferase involved in dolichol synthesis; participates in endoplasmic reticulum (ER) protein sorting
orf19.185	0.139097	MRP51*	mitochondrial ribosome small subunit component	S000006039	MRP51	ortholog	YPL118W	-0.01	-0.27	Mitochondrial ribosomal protein of the small subunit; MRP51 exhibits genetic interactions with mutations in the COX2 and COX3 mRNA 5'-untranslated leader sequences
orf19.5887	0.13906	NUP85*	nuclear pore protein	S000003803	NUP85	ortholog	YJR042W	-0.5	-0.48	Subunit of the Nup84p subcomplex of the nuclear pore complex (NPC), required for assembly of the subcomplex and also for formation of the nucleocytoplasmic Gsp1p concentration gradient that plays a role in nuclear trafficking
orf19.7657	0.138993	POP3*	RNase P and RNase MRP subunit	S000005226	POP3	ortholog	YNL282W	-0.6	-0.89	Subunit of both RNase MRP, which cleaves pre-rRNA, and nuclear RNase P, which cleaves tRNA precursors to generate mature 5' ends
orf19.277	0.138892	THI6*	thiamin- phosphate pyrophosphorylase and hydroxyethylthiazole kinase	S000006135	THI6	ortholog	YPL214C	0.32	-0.38	Bifunctional enzyme with thiamine-phosphate pyrophosphorylase and 4-methyl-5-beta-hydroxyethylthiazole kinase activities, required for thiamine biosynthesis; GFP-fusion protein localizes to the cytoplasm in a punctate pattern
orf19.2146	0.138868	HAT2*	histone acetyltransferase subunit	S000000782	HAT2	ortholog	YEL056W	0.15	-0.49	Subunit of the Hat1p-Hat2p histone acetyltransferase complex; required for high affinity binding of the complex to free histone H4, thereby enhancing Hat1p activity; similar to human RbAp46 and 48; has a role in telomeric silencing
orf19.439	0.138598	MHR1*	involved in mitochondrial homologous DNA recombination	S000002704	MHR1	ortholog	YDR296W	0.2	0.34	Protein involved in homologous recombination in mitochondria and in transcription regulation in nucleus; binds to activation domains of acidic activators; required for recombination-dependent mtDNA partitioning
orf19.490	0.137949	NAT5*	peptide N-acetyl transferase	S000005779	NAT5	ortholog	YOR253W	0.69	0.36	Subunit of the N-terminal acetyltransferase NatA (Nat1p, Ard1p, Nat5p); N-terminally acetylates many proteins, which influences multiple processes such as the cell cycle, heat-shock resistance, mating, sporulation, and telomeric silencing
orf19.7115	0.137858	SAC7*	GTPase activating protein (GAP) for RHO	S000002797	SAC7	ortholog	YDR389W	-0.06	0.34	GTPase activating protein (GAP) for Rho1p, involved in signaling to the actin cytoskeleton, null mutations suppress tor2 mutations and temperature sensitive mutations in actin; potential Cdc28p substrate
orf19.2582	0.137477	-	highly conserved hypothetical protein	S000005930	YPL009C	ortholog	YPL009C	-0.78	-0.72	Protein of unknown function; may interact with ribosomes, based on co-purification experiments; green fluorescent protein (GFP)-fusion protein localizes to the cytoplasm; YPL009C is not an essential gene
orf19.1223	0.137312	DBF2*	kinase required for late nuclear division	S000003324	DBF2	ortholog	YGR092W	0.38	0.43	Ser/Thr kinase involved in transcription and stress response; functions as part of a network of genes in exit from mitosis; localization is cell cycle regulated; activated by Cdc15p during the exit from mitosis
orf19.6445	0.137268	ECI1*	enoyl-CoA isomerase;d3,d2-Enoyl-CoA Isomerase	S000004274	ECI1	ortholog	YLR284C	-0.76	-0.74	Peroxisomal delta3,delta2-enoyl-CoA isomerase, hexameric protein that converts 3-hexenoyl-CoA to trans-2-hexenoyl-CoA, essential for the beta-oxidation of unsaturated fatty acids, oleate-induced
orf19.5277	0.13723	-	conserved hypothetical protein	S000003304	UPF3	ortholog	YGR072W	0.25	0.44	Component of the nonsense-mediated mRNA decay (NMD) pathway, along with Nam7p and Nmd2p; involved in decay of mRNA containing nonsense codons; involved in telomere maintenance
orf19.6195	0.137123	RNH70*	ribonuclease H	S000003508	RNH70	ortholog	YGR276C	0.5	0.68	3'-5' exoribonuclease; required for maturation of 3' ends of 5S rRNA and tRNA-Arg3 from dicistronic transcripts
orf19.3724	0.13711	-	processing of 20S pre-rRNA	S000005530	UTP23	ortholog	YOR004W	0.36	0.08	Essential nucleolar protein that is a component of the SSU (small subunit) processome involved in 40S ribosomal subunit biogenesis; has homology to PINc domain protein Fcf1p, although the PINc domain of Utp23p is not required for function
orf19.5412	0.136842	ECM9*	conserved hypothetical protein	S000001712	ECM9	ortholog	YKR004C	-0.3	-0.01	Non-essential protein of unknown function
orf19.4537	0.136837	DST1*	transcriptional elongation factor (TFIIS)	S000003011	DST1	ortholog	YGL043W	0.45	-2.47	General transcription elongation factor TFIIS, enables RNA polymerase II to read through blocks to elongation by stimulating cleavage of nascent transcripts stalled at transcription arrest sites
orf19.163	0.136352	PAN6*	pantoate-beta- alanine ligase, pantothenic acid biosynthesis	S000001407	PAN6	ortholog	YIL145C	0.06	-0.2	Pantothenate synthase, also known as pantoate-beta-alanine ligase, required for pantothenic acid biosynthesis, deletion causes pantothenic acid auxotrophy, homologous to E. coli panC
orf19.3446	0.136251	MOG1*	nuclear import protein that interacts with GTP-Gsp1p	S000003835	MOG1	ortholog	YJR074W	0.16	-0.15	Conserved nuclear protein that interacts with GTP-Gsp1p, which is a Ran homolog of the Ras GTPase family, and stimulates nucleotide release, involved in nuclear protein import, nucleotide release is inhibited by Yrb1p
orf19.2107.1	0.135071	STF2*	ATP synthase regulatory factor	S000004319	TMA10	ortholog	YLR327C	0.14	-0.64	Protein of unknown function that associates with ribosomes
orf19.712	0.134994	KIP1*	kinesin-related protein involved in mitotic spindle assembly	S000000159	KIP1	ortholog	YBL063W	-0.62	-1.06	Kinesin-related motor protein required for mitotic spindle assembly and chromosome segregation; functionally redundant with Cin8p
orf19.4398	0.134768	-	conserved hypothetical protein	S000006351	YPR147C	ortholog	YPR147C	-0.16	-0.13	Putative protein of unknown function; green fluorescent protein (GFP)-fusion protein localizes to the cytoplasm and is induced in response to the DNA-damaging agent MMS
orf19.1828	0.13474	BUD16*	involved in bud site selection	S000000755	BUD16	ortholog	YEL029C	0.7	-0.06	Putative pyridoxal kinase, a key enzyme involved in pyridoxal 5'-phosphate synthesis, the active form of vitamin B6; required for genome integrity; involved in bud-site selection; similarity to yeast BUD17 and human pyridoxal kinase (PDXK)
orf19.2983	0.13454	CDC73*	accessory factor associated with RNA polymerase II	S000004410	CDC73	ortholog	YLR418C	0.62	0.33	Constituent of Paf1 complex with RNA polymerase II, Paf1p, Hpr1p, Ctr9, Leo1, Rtf1 and Ccr4p, distinct from Srb-containing Pol II complexes; required for expression of certain genes, modification of some histones, and telomere maintenance
orf19.2528	0.134463	BDP1*	TFIIIB subunit	S000004984	BDP1	ortholog	YNL039W	0.23	-1.18	Essential subunit of RNA polymerase III transcription factor (TFIIIB), which is involved in transcription of genes encoding tRNAs, 5S rRNA, U6 snRNA, and other small RNAs
orf19.1849	0.134222	-	conserved hypothetical protein	S000001353	YIL091C	ortholog	YIL091C	-0.63	-0.09	Nucleolar protein of unknown function; proposed to function as an RNA helicase based on structure prediction and remote homology searches; essential for viability
orf19.3193	0.133932	YAP3	transcription factor of a fungal- specific family of bzip proteins	S000001001	YAP3	ortholog	YHL009C	-0.47	-0.92	Basic leucine zipper (bZIP) transcription factor
orf19.2386	0.133931	UTP11*	U3 snoRNP protein	S000001582	UTP11	ortholog	YKL099C	0.77	0.58	Subunit of U3-containing Small Subunit (SSU) processome complex involved in production of 18S rRNA and assembly of small ribosomal subunit
orf19.4223	0.133817	EIF2*	translation initiation factor	S000000827	GCD11	ortholog	YER025W	0.94	0.3	Gamma subunit of the translation initiation factor eIF2, involved in the identification of the start codon; binds GTP when forming the ternary complex with GTP and tRNAi-Met
orf19.5493	0.133458	GSP1	small nuclear GTPase of the ras superfamily	S000004284	GSP1	ortholog	YLR293C	0.62	-0.06	Ran GTPase, GTP binding protein (mammalian Ranp homolog) involved in the maintenance of nuclear organization, RNA processing and transport; regulated by Srm1p, Rna1p, Yrb1p, Yrb2p, Yrp4p, Yrb30p, Cse1p and Kap95p; yeast Gsp2p homolog
orf19.58	0.133446	RRP6*	ribosomal RNA processing 3'-5' exonuclease	S000005527	RRP6	ortholog	YOR001W	1.17	0.01	Nuclear exosome exonuclease component; has 3'-5' exonuclease activity; involved in RNA processing, maturation, surveillance, degradation, tethering, and export; has similarity to E. coli RNase D and to human PM-Sc1 100 (EXOSC10)
orf19.4927	0.133399	BNI1*	regulator of budding	S000005215	BNI1	ortholog	YNL271C	0.44	-0.09	Formin, nucleates the formation of linear actin filaments, involved in cell processes such as budding and mitotic spindle orientation which require the formation of polarized actin cables, functionally redundant with BNR1
orf19.2616	0.133233	ATG26*	UDP-glucose:sterol glucosyltransferase	S000004179	ATG26	ortholog	YLR189C	0.14	0.32	UDP-glucose:sterol glucosyltransferase, conserved enzyme involved in synthesis of sterol glucoside membrane lipids; in contrast to ATG26 from P. pastoris, S. cerevisiae ATG26 is not involved in autophagy
orf19.4981	0.132107	-	sodium/calcium exchanger protein	S000002365	YDL206W	ortholog	YDL206W	0	-1.32	Putative protein of unknown function; YDL206W is not an essential protein
orf19.5281	0.132096	SCP160*	mitotic chromosome transmission control	S000003616	SCP160	ortholog	YJL080C	0.07	0.23	Essential RNA-binding G protein effector of mating response pathway, mainly associated with nuclear envelope and ER, interacts in mRNA-dependent manner with translating ribosomes via multiple KH domains, similar to vertebrate vigilins
orf19.7234	0.131973	RSC8*	eighth largest subunit of RSC	S000001933	RSC8	ortholog	YFR037C	-1.03	-0.38	Component of the RSC chromatin remodeling complex; essential for viability and mitotic growth; homolog of SWI/SNF subunit Swi3p, but unlike Swi3p, does not activate transcription of reporters
orf19.4297	0.131916	CKB2*	casein kinase II, beta subunit	S000005565	CKB2	ortholog	YOR039W	0.1	0.56	Beta' regulatory subunit of casein kinase 2, a Ser/Thr protein kinase with roles in cell growth and proliferation; the holoenzyme also contains CKA1, CKA2 and CKB1, the many substrates include transcription factors and all RNA polymerases
orf19.1853	0.131826	HHT2*	histone H3	S000000214	HHT1	ortholog	YBR010W	0.31	0.41	Histone H3, core histone protein required for chromatin assembly, part of heterochromatin-mediated telomeric and HM silencing; one of two identical histone H3 proteins (see HHT2); regulated by acetylation, methylation, and phosphorylation
orf19.1853	0.131826	HHT2*	histone H3	S000004976	HHT2	ortholog	YNL031C	0.29	0.08	Histone H3, core histone protein required for chromatin assembly, part of heterochromatin-mediated telomeric and HM silencing; one of two identical histone H3 proteins (see HHT1); regulated by acetylation, methylation, and phosphorylation
orf19.364	0.131733	VMA6*	vacuolar ATPase	S000004439	VMA6	ortholog	YLR447C	0.41	0.59	Subunit d of the five-subunit V0 integral membrane domain of vacuolar H+-ATPase (V-ATPase), an electrogenic proton pump found in the endomembrane system; stabilizes VO subunits; required for V1 domain assembly on the vacuolar membrane
orf19.3990	0.13142	RPC17*	RNA polymerase III subunit C17	S000003548	RPC17	ortholog	YJL011C	-0.47	0.2	RNA polymerase III subunit C17; physically interacts with C31, C11, and TFIIIB70; may be involved in the recruitment of pol III by the preinitiation complex
orf19.1229	0.130903	CSE1*	specific exportin for Srp1p	S000003207	CSE1	ortholog	YGL238W	0.74	0.29	Nuclear envelope protein that mediates the nuclear export of importin alpha (Srp1p), homolog of metazoan CAS protein, required for accurate chromosome segregation
orf19.966	0.130697	DUS4*	dihydrouridine synthase	S000004397	DUS4	ortholog	YLR405W	-0.42	-0.03	Dihydrouridine synthase, member of a widespread family of conserved proteins including Smm1p, Dus1p, and Dus3p
orf19.4164	0.130663	-	density-regulated protein homolog	S000003775	TMA22	ortholog	YJR014W	0.25	0.29	Protein of unknown function; associates with ribosomes and has a putative RNA binding domain; interacts with Tma20p; similar to human GRAP and human DRP1, which interacts with human Tma20p homolog MCT-1
orf19.706	0.130587	NMD3*	nonsense mRNA degradation; ribosomal assembly	S000001213	NMD3	ortholog	YHR170W	0.76	-0.22	Protein involved in nuclear export of the large ribosomal subunit; acts as a Crm1p-dependent adapter protein for export of nascent ribosomal subunits through the nuclear pore complex
orf19.6903	0.130231	RPC37*	RNA polymerase III subunit	S000001733	RPC37	ortholog	YKR025W	0.39	-2.12	RNA polymerase III subunit C37
orf19.6009	0.130186	SET1*	histone methyltransferase involved in gene regulation	S000001161	SET1	ortholog	YHR119W	-0.1	0.21	Histone methyltransferase, subunit of the COMPASS (Set1C) complex which methylates histone H3 on lysine 4; required in transcriptional silencing near telomeres and at the silent mating type loci; contains a SET domain
orf19.6458.1	0.130158	-	probable U6 snRNA-associated Sm-like protein	S000000914	LSM4	ortholog	YER112W	0.21	0.5	Lsm (Like Sm) protein; part of heteroheptameric complexes (Lsm2p-7p and either Lsm1p or 8p): cytoplasmic Lsm1p complex involved in mRNA decay; nuclear Lsm8p complex part of U6 snRNP and possibly involved in processing tRNA, snoRNA, and rRNA
orf19.4328	0.130121	CCC2	copper-transporting ATPase	S000002678	CCC2	ortholog	YDR270W	0.33	0.03	Cu(+2)-transporting P-type ATPase, required for export of copper from the cytosol into an extracytosolic compartment; has similarity to human proteins involved in Menkes and Wilsons diseases
orf19.3715	0.129959	ASF1*	anti-silencing protein that causes depression of silent loci when overexpressed	S000003651	ASF1	ortholog	YJL115W	-0.94	0.01	Nucleosome assembly factor, involved in chromatin assembly and disassembly, anti-silencing protein that causes derepression of silent loci when overexpressed; plays a role in regulating Ty1 transposition
orf19.2443	0.129907	RGD1*	cortical Rho GTPase activating protein	S000000464	RGD1	ortholog	YBR260C	0	0.16	GTPase-activating protein (RhoGAP) for Rho3p and Rho4p, possibly involved in control of actin cytoskeleton organization
orf19.6092	0.129836	KEL2*	involved in cell fusion and morphogenesis	S000001201	KEL1	ortholog	YHR158C	-0.04	0.01	Protein required for proper cell fusion and cell morphology; functions in a complex with Kel2p to negatively regulate mitotic exit, interacts with Tem1p and Lte1p; localizes to regions of polarized growth; potential Cdc28p substrate
orf19.2938	0.129826	-	conserved hypothetical protein	S000004067	YLR077W	ortholog	YLR077W	0.3	0.19	Putative protein of unknown function; the authentic, non-tagged protein is detected in highly purified mitochondria in high-throughput studies
orf19.6809	0.129719	PMU3*	Phospho MUtase	S000001611	PMU1	ortholog	YKL128C	0.4	-0.22	Putative phosphomutase, contains a region homologous to the active site of phosphomutases; overexpression suppresses the histidine auxotrophy of an ade3 ade16 ade17 triple mutant and the temperature sensitivity of a tps2 mutant
orf19.5884	0.129036	-	conserved hypothetical protein	S000003802	URB2	ortholog	YJR041C	0.12	-0.1	Nucleolar protein required for normal metabolism of the rRNA primary transcript, proposed to be involved in ribosome biogenesis
orf19.1934	0.128516	HST3*	silencing protein similar to SIR2	S000005551	HST3	ortholog	YOR025W	-0.38	0.24	Member of the Sir2 family of NAD(+)-dependent protein deacetylases; involved along with Hst4p in telomeric silencing, cell cycle progression, radiation resistance, genomic stability and short-chain fatty acid metabolism
orf19.1061	0.128243	HHT1*	histone H3	S000000214	HHT1	ortholog	YBR010W	0.31	0.41	Histone H3, core histone protein required for chromatin assembly, part of heterochromatin-mediated telomeric and HM silencing; one of two identical histone H3 proteins (see HHT2); regulated by acetylation, methylation, and phosphorylation
orf19.1061	0.128243	HHT1*	histone H3	S000004976	HHT2	ortholog	YNL031C	0.29	0.08	Histone H3, core histone protein required for chromatin assembly, part of heterochromatin-mediated telomeric and HM silencing; one of two identical histone H3 proteins (see HHT1); regulated by acetylation, methylation, and phosphorylation
orf19.5693	0.128061	GAA1*	ER protein essential for attaching GPI	S000004078	GAA1	ortholog	YLR088W	0.55	0.31	Subunit of the GPI (glycosylphosphatidylinositol):protein transamidase complex, removes the GPI-anchoring signal and attaches GPI to proteins in the ER
orf19.4686	0.127534	-	conserved protein with similarity to mitochondrial aldehyde dehydrogenase	S000001413	YIL151C	ortholog	YIL151C	-0.41	-0.51	Putative protein of unknown function, predicted to contain a PINc domain
orf19.6500	0.127157	ECM40*	ornithine acetyltransferase	S000004666	ECM40	ortholog	YMR062C	0.78	-0.32	Mitochondrial ornithine acetyltransferase, catalyzes the fifth step in arginine biosynthesis; also possesses acetylglutamate synthase activity, regenerates acetylglutamate while forming ornithine
orf19.6699	0.126342	HIS2*	histidinolphosphatase	S000001921	HIS2	ortholog	YFR025C	0.4	0.03	Histidinolphosphatase, catalyzes the eighth step in histidine biosynthesis; mutations cause histidine auxotrophy and sensitivity to Cu, Co, and Ni salts; transcription is regulated by general amino acid control
orf19.5443	0.126022	-	kynurenine 3-monooxygenase	S000000194	BNA4	ortholog	YBL098W	-0.04	-0.21	Kynurenine 3-mono oxygenase, required for the de novo biosynthesis of NAD from tryptophan via kynurenine; expression regulated by Hst1p; putative therapeutic target for Huntington disease
orf19.5360	0.1257	RPC11*	RNA polymerase III C11 subunit	S000002452	RPC11	ortholog	YDR045C	-0.06	0.43	RNA polymerase III subunit C11; mediates pol III RNA cleavage activity and is important for termination of transcription; homologous to TFIIS
orf19.6070	0.125294	ENA5*	Na+ ATPase	S000002446	ENA2	ortholog	YDR039C	0.16	0.68	P-type ATPase sodium pump, involved in Na+ efflux to allow salt tolerance; likely not involved in Li+ efflux
orf19.1662	0.124825	MRP1*	mitochondrial ribosomal small subunit protein	S000002755	MRP1	ortholog	YDR347W	-0.2	-0.17	Mitochondrial ribosomal protein of the small subunit; MRP1 exhibits genetic interactions with PET122, encoding a COX3-specific translational activator, and with PET123, encoding a small subunit mitochondrial ribosomal protein
orf19.5767	0.124549	CUS2*	cold sensitive U2 snRNA Supressor	S000005230	CUS2	ortholog	YNL286W	0.26	0.04	Protein that binds to U2 snRNA and Prp11p, may be involved in U2 snRNA folding; contains two RNA recognition motifs (RRMs)
orf19.769	0.124312	-	polyol dehydrogenase	S000000057	BDH2	ortholog	YAL061W	-0.92	-0.47	Putative medium-chain alcohol dehydrogenase with similarity to BDH1; transcription induced by constitutively active PDR1 and PDR3; BDH2 is an essential gene
orf19.145	0.124169	RPB4*	RNA polymerase II fourth largest subunit	S000003676	RPB4	ortholog	YJL140W	0.36	-0.04	RNA polymerase II subunit B32; forms two subunit dissociable complex with Rpb7p; involved recruitment of 3'-end processing factors to transcribing RNA polymerase II complex and in export of mRNA to cytoplasm under stress conditions
orf19.7488	0.124	IMP3*	component of U3 snoRNP; pre-18S rRNA processing	S000001191	IMP3	ortholog	YHR148W	-0.54	-0.79	Component of the SSU processome, which is required for pre-18S rRNA processing, essential protein that interacts with Mpp10p and mediates interactions of Imp4p and Mpp10p with U3 snoRNA
orf19.768	0.123873	SYG1*	membrane signalling protein	S000001309	SYG1	ortholog	YIL047C	-0.92	-0.54	Plasma membrane protein of unknown function; truncation and overexpression suppresses lethality of G-alpha protein deficiency
orf19.4205.1	0.123789	SME1*	nuclear ribonucleoprotein required for pre-mRNA splicing, cap modification and U1, U2, U4 and U5 snRNA stability	S000005685	SME1	ortholog	YOR159C	-0.12	0.38	Core Sm protein Sm E; part of heteroheptameric complex (with Smb1p, Smd1p, Smd2p, Smd3p, Smx3p, and Smx2p) that is part of the spliceosomal U1, U2, U4, and U5 snRNPs; homolog of human Sm E
orf19.4704	0.123493	ARO1*	pentafunctional arom polypeptide (contains: 3- dehydroquinate synthase, 3-dehydroquinate dehydratase (3- dehydroquinase), shikimate 5-dehydrogenase, shikimate kinase, and epsp synthase)	S000002534	ARO1	ortholog	YDR127W	1.01	0.31	Pentafunctional arom protein, catalyzes steps 2 through 6 in the biosynthesis of chorismate, which is a precursor to aromatic amino acids
orf19.7307	0.123299	-	conserved hypothetical protein	S000004594	PGA3	ortholog	YML125C	0.58	-0.4	Putative cytochrome b5 reductase, localized to the plasma membrane; may be involved in regulation of lifespan; required for maturation of Gas1p and Pho8p, proposed to be involved in protein trafficking
orf19.6886	0.122972	-	conserved coiled coils protein	S000006067	NOP53	ortholog	YPL146C	0.62	0.55	Nucleolar protein; involved in biogenesis of the 60S subunit of the ribosome; interacts with rRNA processing factors Cbf5p and Nop2p; null mutant is viable but growth is severely impaired
orf19.4560	0.122646	BFR1*	multicopy suppressor of BFA (Brefeldin A)-induced lethality;implicated in secretion and nuclear segregation	S000005724	BFR1	ortholog	YOR198C	0.53	0	Component of mRNP complexes associated with polyribosomes; implicated in secretion and nuclear segregation; multicopy suppressor of BFA (Brefeldin A) sensitivity
orf19.3126	0.122253	CCT6*	cytoplasmic chaperonin of the Cct ring complex	S000002596	CCT6	ortholog	YDR188W	-0.45	-1.15	Subunit of the cytosolic chaperonin Cct ring complex, related to Tcp1p, essential protein that is required for the assembly of actin and tubulins in vivo; contains an ATP-binding motif
orf19.5838	0.122099	SER2*	phosphoserine phosphatase	S000003440	SER2	ortholog	YGR208W	-0.27	-0.17	Phosphoserine phosphatase of the phosphoglycerate pathway, involved in serine and glycine biosynthesis, expression is regulated by the available nitrogen source
orf19.1770	0.121997	CYC1	cytochrome-c isoform 1	S000003809	CYC1	ortholog	YJR048W	0.45	0.49	Cytochrome c, isoform 1; electron carrier of the mitochondrial intermembrane space that transfers electrons from ubiquinone-cytochrome c oxidoreductase to cytochrome c oxidase during cellular respiration
orf19.2761	0.121976	GPI11*	hypothetical protein	S000002710	GPI11	ortholog	YDR302W	-0.54	0.24	ER membrane protein involved in a late step of glycosylphosphatidylinositol (GPI) anchor assembly; involved in the addition of phosphoethanolamine to the multiply mannosylated GPI intermediate; human PIG-Fp is a functional homolog
orf19.536	0.121857	TAF5*	TFIID and SAGA subunit	S000000402	TAF5	ortholog	YBR198C	0.15	0.04	Subunit (90 kDa) of TFIID and SAGA complexes, involved in RNA polymerase II transcription initiation and in chromatin modification
orf19.198	0.121699	ASN1*	asparagine synthetase	S000003356	ASN2	ortholog	YGR124W	0.53	-0.79	Asparagine synthetase, isozyme of Asn1p; catalyzes the synthesis of L-asparagine from L-aspartate in the asparagine biosynthetic pathway
orf19.5040	0.121264	ASM4*	component of the karyopherin docking complex of the nuclear pore complex	S000002246	ASM4	ortholog	YDL088C	0.21	0.04	Nuclear pore complex subunit, part of a subcomplex also containing Nup53p, Nup170p, and Pse1p
orf19.2090	0.120292	ECM16*	part of small (ribosomal) subunit (SSU) processosome (contains U3 snoRNA)	S000004735	ECM16	ortholog	YMR128W	-1.05	-0.35	Essential DEAH-box ATP-dependent RNA helicase specific to the U3 snoRNP, predominantly nucleolar in distribution, required for 18S rRNA synthesis
orf19.2069	0.120272	SMF3*	vacuolar metal transporter	S000004024	SMF3	ortholog	YLR034C	1.09	0.33	Putative divalent metal ion transporter involved in iron homeostasis; transcriptionally regulated by metal ions; member of the Nramp family of metal transport proteins
orf19.6214	0.119522	ATH1*	vacuolar acid trehalase	S000006230	ATH1	ortholog	YPR026W	0.35	0.78	Acid trehalase required for utilization of extracellular trehalose
orf19.3104	0.119375	YDC1*	alkaline dihydroceramidase	S000006008	YDC1	ortholog	YPL087W	0.71	0.43	Alkaline dihydroceramidase, involved in sphingolipid metabolism; preferentially hydrolyzes dihydroceramide to a free fatty acid and dihydrosphingosine; has a minor reverse activity
orf19.685	0.119261	YHM1*	putative mitochondrial carrier protein	S000002357	GGC1	ortholog	YDL198C	-0.62	-1.6	Mitochondrial GTP/GDP transporter, essential for mitochondrial genome maintenance; has a role in mitochondrial iron transport; member of the mitochondrial carrier family
orf19.4150	0.119239	-	glutaredoxin	S000000218	GRX7	ortholog	YBR014C	0.44	1.01	Cis-golgi localized monothiol glutaredoxin; more similar in activity to dithiol than other monothiol glutaredoxins; involved in the oxidative stress response; does not bind metal ions; functional overlap with GRX6
orf19.1210	0.118679	AVT6*	vacuolar amino acid transporter	S000000185	AVT5	ortholog	YBL089W	0.21	-0.45	Putative transporter, member of a family of seven S. cerevisiae genes (AVT1-7) related to vesicular GABA-glycine transporters
orf19.5280	0.117697	MUP1*	high affinity methionine permease	S000003287	MUP1	ortholog	YGR055W	1.24	1.35	High affinity methionine permease, integral membrane protein with 13 putative membrane-spanning regions; also involved in cysteine uptake
orf19.3190	0.117326	HAL9c*	3rd gene in HAL9 repeat unit; weak sim to HAL9 factor involved in salt tolerance; potential Fungal Zn2Cys6 Cluster domain	S000005449	HAL9	ortholog	YOL089C	0.61	0.26	Putative transcription factor containing a zinc finger; overexpression increases salt tolerance through increased expression of the ENA1 (Na+/Li+ extrusion pump) gene while gene disruption decreases both salt tolerance and ENA1 expression
orf19.3265	0.11716	TRM1 *	N2,N2-dimethylguanosine-specific tRNA methyltransferase	S000002527	TRM1	ortholog	YDR120C	0.58	0.18	tRNA methyltransferase, localizes to both the nucleus and mitochondrion to produce the modified base N2,N2-dimethylguanosine in tRNAs in both compartments
orf19.2664	0.117103	MKT1*	retroviral protease signature protein	S000005029	MKT1	ortholog	YNL085W	0.51	-0.3	Protein that forms a complex with Pbp1p that may mediate posttranscriptional regulation of HO endonuclease; involved in propagation of M2 dsRNA satellite of L-A virus; contains a DTG signature typical of retroviral proteases
orf19.1161	0.116998	PLD1	phospholipase D	S000001739	SPO14	ortholog	YKR031C	0.1	-0.29	Phospholipase D, catalyzes the hydrolysis of phosphatidylcholine, producing choline and phosphatidic acid; involved in Sec14p-independent secretion; required for meiosis and spore formation; differently regulated in secretion and meiosis
orf19.6693	0.11677	-	conserved hypothetical protein	S000005458	YOL098C	ortholog	YOL098C	0.52	-0.17	Putative metalloprotease
orf19.2713	0.116552	MSH5*	meiosis-specific mutS homolog	S000002313	MSH5	ortholog	YDL154W	-1.09	-0.89	Protein of the MutS family, forms a dimer with Msh4p that facilitates crossovers between homologs during meiosis; msh5-Y823H mutation confers tolerance to DNA alkylating agents; homologs present in C. elegans and humans
orf19.1136	0.11604	APS2*	similar to the AP-2 complex sigma2 subunit	S000003819	APS2	ortholog	YJR058C	0.23	0.32	Small subunit of the clathrin-associated adaptor complex AP-2, which is involved in protein sorting at the plasma membrane; related to the sigma subunit of the mammalian plasma membrane clathrin-associated protein (AP-2) complex
orf19.6941	0.115644	DGA1*	DiacylGlycerol Acyltransferase	S000005771	DGA1	ortholog	YOR245C	0.6	0.62	Diacylglycerol acyltransferase, catalyzes the terminal step of triacylglycerol (TAG) formation, acylates diacylglycerol using acyl-CoA as an acyl donor, localized to lipid particles
orf19.7199	0.115554	-	conserved hypothetical protein	S000000341	YBR137W	ortholog	YBR137W	0.69	0.79	Protein of unknown function; localized to the cytoplasm; binds to Replication Protein A (RPA); YBR137W is not an essential gene
orf19.4112	0.115255	-	thiamine pyrophosphokinase	S000003903	YJR142W	ortholog	YJR142W	0.4	0.54	Putative protein of unknown function; GST fusion protein is a Dbf2-Mob1 phosphoylation target in a proteome chip analysis; synthetic lethal with PH085 deletion; plays a role in restricting Ty1 transposition
orf19.2437	0.114983	ARC35*	Arp complex subunit	S000005318	ARC35	ortholog	YNR035C	0.77	0.9	Subunit of the ARP2/3 complex, which is required for the motility and integrity of cortical actin patches; required for cortical localization of calmodulin
orf19.1485	0.114977	MRPL31*	mitochondrial ribosomal protein	S000001621	MRPL31	ortholog	YKL138C	-0.58	-0.34	Mitochondrial ribosomal protein of the large subunit
orf19.5483	0.114693	GUF1*	similar to E. coli elongation factor-type GTP-binding protein LepA	S000004280	GUF1	ortholog	YLR289W	-0.32	0.07	Mitochondrial matrix GTPase that associates with mitochondrial ribosomes; important for translation under temperature and nutrient stress; may have a role in translational fidelity; similar to bacterial LepA elongation factor
orf19.6565	0.114598	OXA1*	cytochrome oxidase biogenesis protein	S000000956	OXA1	ortholog	YER154W	-0.32	-0.49	Mitochondrial inner membrane insertase, mediates the insertion of both mitochondrial- and nuclear-encoded proteins from the matrix into the inner membrane, interacts with mitochondrial ribosomes; conserved from bacteria to animals
orf19.5658	0.114552	MNN10*	galactosyltransferase	S000002653	MNN10	ortholog	YDR245W	0.54	0.36	Subunit of a Golgi mannosyltransferase complex also containing Anp1p, Mnn9p, Mnn11p, and Hoc1p that mediates elongation of the polysaccharide mannan backbone; membrane protein of the mannosyltransferase family
orf19.6732	0.114172	-	conserved hypothetical protein	S000000608	YCR015C	ortholog	YCR015C	-0.43	-0.05	Putative protein of unknown function; YCR015C is not an essential gene
orf19.4084	0.113911	GAL83*	cAMP-activated protein kinase;glucose repression protein	S000000829	GAL83	ortholog	YER027C	0.45	-0.17	One of three possible beta-subunits of the Snf1 kinase complex, allows nuclear localization of the Snf1 kinase complex in the presence of a nonfermentable carbon source; contains glycogen-binding domain
orf19.7072	0.113529	PGS1*	phosphatidylglycerolphosphate synthase	S000000510	PGS1	ortholog	YCL004W	-0.23	-1.39	Phosphatidylglycerolphosphate synthase, catalyzes the synthesis of phosphatidylglycerolphosphate from CDP-diacylglycerol and sn-glycerol 3-phosphate in the first committed and rate-limiting step of cardiolipin biosynthesis
orf19.4827	0.112806	ADE12*	adenylosuccinate synthetase	S000005164	ADE12	ortholog	YNL220W	1.24	0.89	Adenylosuccinate synthase, catalyzes the first step in synthesis of adenosine monophosphate from inosine 5'monophosphate during purine nucleotide biosynthesis; exhibits binding to single-stranded autonomously replicating (ARS) core sequence
orf19.783	0.112746	NEO1*	ATPase	S000001310	NEO1	ortholog	YIL048W	0.49	0.28	Putative aminophospholipid translocase (flippase) involved in endocytosis and vacuolar biogenesis; localizes to endosomes and the Golgi aparatus
orf19.6432	0.112706	AFG2*	AAA family of ATPases	S000004389	AFG2	ortholog	YLR397C	0.01	-0.3	ATPase of the CDC48/PAS1/SEC18 (AAA) family, forms a hexameric complex; may be involved in degradation of aberrant mRNAs
orf19.302	0.112511	BET5*	ER to golgi transport component of TRAPP	S000004542	BET5	ortholog	YML077W	-0.64	-0.06	Component of the TRAPP (transport protein particle) complex, which plays an essential role in the vesicular transport from endoplasmic reticulum to Golgi
orf19.95	0.112363	-	hypothetical protein	S000001379	PRM5	ortholog	YIL117C	0.99	0.41	Pheromone-regulated protein, predicted to have 1 transmembrane segment; induced during cell integrity signaling
orf19.7599	0.11228	-	conserved hypothetical protein	S000002806	UTP5	ortholog	YDR398W	1.19	0.5	Subunit of U3-containing Small Subunit (SSU) processome complex involved in production of 18S rRNA and assembly of small ribosomal subunit
orf19.2075	0.111939	DFG5*	filamentous growth, cell polarity and elongation	S000004851	DFG5	ortholog	YMR238W	1.36	0.78	Putative mannosidase, essential glycosylphosphatidylinositol (GPI)-anchored membrane protein required for cell wall biogenesis in bud formation, involved in filamentous growth, homologous to Dcw1p
orf19.4016	0.111788	COR1*	part of ubiquinol cyt-c reductase complex	S000000141	COR1	ortholog	YBL045C	0.98	0.31	Core subunit of the ubiquinol-cytochrome c reductase complex (bc1 complex), which is a component of the mitochondrial inner membrane electron transport chain
orf19.5485	0.11154	MEC3*	involved in checkpoint control and DNA repair;G2- specific checkpoint protein	S000004279	MEC3	ortholog	YLR288C	-0.38	-2.94	DNA damage and meiotic pachytene checkpoint protein; subunit of a heterotrimeric complex (Rad17p-Mec3p-Ddc1p) that forms a sliding clamp, loaded onto partial duplex DNA by a clamp loader complex; homolog of human and S. pombe Hus1
orf19.3087	0.111486	RPS31*	small subunit ribosomal protein	S000004157	RPS31	ortholog	YLR167W	-0.49	-0.3	Fusion protein that is cleaved to yield a ribosomal protein of the small (40S) subunit and ubiquitin; ubiquitin may facilitate assembly of the ribosomal protein into ribosomes; interacts genetically with translation factor eIF2B
orf19.234	0.111467	PHA2*	prephenate dehydratase	S000005260	PHA2	ortholog	YNL316C	3.13	0.14	Prephenate dehydratase, catalyzes the conversion of prephanate to phenylpyruvate, which is a step in the phenylalanine biosynthesis pathway
orf19.5194.1	0.111419	-	oxidoreductase	S000001474	YIR035C	ortholog	YIR035C	0.97	-0.76	Putative cytoplasmic protein of unknown function
orf19.3670	0.110946	GAL1*	galactokinase	S000002416	GAL3	ortholog	YDR009W	-0.47	-0.6	Transcriptional regulator involved in activation of the GAL genes in response to galactose; forms a complex with Gal80p to relieve Gal80p inhibition of Gal4p; binds galactose and ATP but does not have galactokinase activity
orf19.5682	0.110525	SRP1*	karyopherin-alpha or importin	S000005133	SRP1	ortholog	YNL189W	-0.56	0.72	Karyopherin alpha homolog, forms a dimer with karyopherin beta Kap95p to mediate import of nuclear proteins, binds the nuclear localization signal of the substrate during import; may also play a role in regulation of protein degradation
orf19.107	0.110459	DHR2*	DEAH-box RNA helicase	S000001561	DHR2	ortholog	YKL078W	-0.18	-0.2	Predominantly nucleolar DEAH-box ATP-dependent RNA helicase, required for 18S rRNA synthesis
orf19.3287	0.110328	BUD22*	involved in bud site selection	S000004616	BUD22	ortholog	YMR014W	0.42	0.1	Protein involved in bud-site selection; diploid mutants display a random budding pattern instead of the wild-type bipolar pattern
orf19.5406	0.1103	PSR2*	phosphatase	S000003933	PSR1	ortholog	YLL010C	0.58	0.11	Plasma membrane associated protein phosphatase involved in the general stress response; required along with binding partner Whi2p for full activation of STRE-mediated gene expression, possibly through dephosphorylation of Msn2p
orf19.946	0.110182	MET14*	adenylylsulfate kinase	S000001484	MET14	ortholog	YKL001C	-0.85	-0.25	Adenylylsulfate kinase, required for sulfate assimilation and involved in methionine metabolism
[truncated: 3,491 more rows]

## Sheet: Complete Dataset sheet1
all genes
Clarissa 25 July
File Name ()*S	13654958-97B4C5vs01B4C3.txt	13668852-97B3C3vs01B3C5.txt	13668854-97B2C5vs01B2C3.txt	13668856-97B1C3vs01B1C5.txt
Dye Swap ()*S	red/green	green/red	red/green	green/red
Experiment ()*S	CJN1197 vs CJN1201	CJN1197 vs CJN1201	CJN1197 vs CJN1201	CJN1197 vs CJN1201
[truncated: 6,825 more rows]
