# Supplementary material for: Biofilm Matrix Regulation by Candida albicans Zap1
Source: PLoS Biol. 2009 Jun 16;7(6):e1000133. doi: 10.1371/journal.pbio.1000133 (PMC2688839; doi:10.1371/journal.pbio.1000133)
Supplement: Dataset S6 — ChIP mapping of genomic Zap1 binding sites. This file gives comprehensive mapping information for genomic Zap1 binding sites. (2.98 MB XLS) [file pbio.1000133.s006.xls]

## Sheet: Explanation
"Agilent Segment Pval (-log10)" is the significance value assigned by Agilent Chip Analytics v.1.2 software. The P-value for each probe is computed to represent the probability of observing a value as high as its own or higher. The negative log10 of this value is represented (i.e. the higher the value, the higher the significance) (See Agilent ChIP Analytics manual for equation details). "Agilent…

## Sheet: ChIP-chip Data (sheet 1)
ORF 19 #	Agilent Segment Pval (-log10)	Agilent Normalized Enrichment (log2)	Full ORF Sequence	Called Peak	250 bp Constrained Peak	Expression Array Target	Motif Present
orf19.6080	7.581	1.572	>chr1:41771-40485 (orf19.6080)	>chr1:42252-43221 (myc_CJN1688_BF_Array76 segment pValues)	>chr1:41865-41924 (constrained to 250bp centered on midpoint)	Yes	Motif 2
			TTACTCTTCAATTATCATTTTACGGATCTCCCAGTAATGGTCAGTATTAAACTCGCTGGTTGTGTCAATGAACCAATGGTTAATTTTCTTCTCGATCTTTGCTTGCTCTTTTTGGAATTTATCCACGAGTTTGCGACTAATTTCAAAATCCAGATGCTGTGTTTCGTTATTCTTGCTAGGGGCTGTGGCTGTTGCAGTGGTTGAAGTGGTGCGTTGGGTAAACTGGCTCAATCCCCTAACTGGTGACTGTAGCTGTTTCACAGCTAAATCGGGTATATCGTCAAACACATCATGTTCGCTTTCGATGTTAATCCATCGTAGGTTCTGTTCGTCGTAGACCATATTTCCTTGTCGTTTCTTAGTTTTGTTTTCTTTGTGAGTAATCAAAGACGGCTTTTC…	TTGGTGGCTGCGCACCATCTTGGCATTGAGCTATTTTCTATTTCTAATTTCGGTATTTTGTTTACACCTTGTTAGACGAGTTCTTGATATTATTAAATTAGTTGGTTATTGAGTGGTCTGATGGTTCATCGTCACTCTAGTTTTCGGTCTATATAAGGGTCAGAGTTTTCCCTTTGTCTTCTTATATATTTTATATTCTTTTCTTAGTGAGTTTCCATACAGAATCAGAGTCAGAATAAAAGTTATTGTTTCGAGTTCTTCATATTAGTGTTTACATTTACAGCTGTTCCATAGGTCCTGCAAGTCGAAATATACATTAGTTGGTAGCATTGCCTCGTTAAGATCCAGATTACAATGAGCATGCCAGGTTCCATTGATCCACCAAGTCAAGCTCAAGGT…	CATCGATAATAGTTATAACGGGTATGCATGAATTGAAAATAATATATATATAAGGTTTTGAATGGGGTAAAAAATTCAAAAAAAATATATATACTAGGGACAGATCAGAAACTTGGTTTCTTTTTTTTTTTCTGCTGTTGGTGAATCTATGTGTTTTGTTTACAAATCGGGTTGAAACATCAATTTCATCAATCGCACACGACCACTTGATTGCTGACTAAAATAACTACAAACAGAGTCGTACCATAAC
orf19.6079	7.581	1.572	>chr1:42606-43505 (orf19.6079)	>chr1:42252-43221 (myc_CJN1688_BF_Array76 segment pValues)	>chr1:41865-41924 (constrained to 250bp centered on midpoint)	Yes	Motif 2
			ATGAGCATGCCAGGTTCCATTGATCCACCAAGTCAAGCTCAAGGTCAAGCTCCCATAATCATGAATCAGGAATCATTAAGATACCTTGGTGCTGTTATTGCTGAAAGTGTAACTAAGTCCCAGGATGTGGTTAAGCCTACTAAGTTCAAGGGTGGAAATGTTAAGGATCCAGAGAAATTGTTTGTCTTCATTTATGAGATGGAAGAGTATGCCGAAGCAAGGAACATTAGTCTTGGTGGTAGTGAACTCACACGTCTTTGTGCTAAGTACCTCACTGGGGAGGCCCTCATCTGGTATAAGGCATCTCAATTTAAATTTGATAGATACCCTTGGGACAAGTTTTGTGATACGTTGAAAGATCGCTACCTTGATGCACGTTTTGAAGCACAGCAGTTGAGA…	TTGGTGGCTGCGCACCATCTTGGCATTGAGCTATTTTCTATTTCTAATTTCGGTATTTTGTTTACACCTTGTTAGACGAGTTCTTGATATTATTAAATTAGTTGGTTATTGAGTGGTCTGATGGTTCATCGTCACTCTAGTTTTCGGTCTATATAAGGGTCAGAGTTTTCCCTTTGTCTTCTTATATATTTTATATTCTTTTCTTAGTGAGTTTCCATACAGAATCAGAGTCAGAATAAAAGTTATTGTTTCGAGTTCTTCATATTAGTGTTTACATTTACAGCTGTTCCATAGGTCCTGCAAGTCGAAATATACATTAGTTGGTAGCATTGCCTCGTTAAGATCCAGATTACAATGAGCATGCCAGGTTCCATTGATCCACCAAGTCAAGCTCAAGGT…	CATCGATAATAGTTATAACGGGTATGCATGAATTGAAAATAATATATATATAAGGTTTTGAATGGGGTAAAAAATTCAAAAAAAATATATATACTAGGGACAGATCAGAAACTTGGTTTCTTTTTTTTTTTCTGCTGTTGGTGAATCTATGTGTTTTGTTTACAAATCGGGTTGAAACATCAATTTCATCAATCGCACACGACCACTTGATTGCTGACTAAAATAACTACAAACAGAGTCGTACCATAAC
orf19.6078	7.581	1.572	>chr1:43804-45765 (orf19.6078)	>chr1:42252-43221 (myc_CJN1688_BF_Array76 segment pValues)	>chr1:42631-42690 (constrained to 250bp centered on midpoint)	Yes	Motif 2
			ATGGATATGGAGGAATTTTTGGATGAAGCTAGAAAAGGTCAAGTTGGTATGTTGCTTCTTAAGACTGAAGATGACGAAGATACAGCTGGTATGGTTGATGACAAAAAGGATATCATGTCGGTGGTTCAAGGTACAAATAAGAGTTATTTTGCTGAATTGATTAGGAATTACAAAGATATTTTCAAAGGTGAATTAGATCAGAAGCCACCACTGCATGGAAGTTGGGATCCAAAAATTGAAGTGGTACCCCATATTAGTCCTCCAGCTACAAGACAATATCCATTGTCGGTTCCAGAACAAGAAGAATTACGCAAGCAGGTGAAAAAGATGCTAGAGATAGGGTTAATCTCCCCCACTCCTCCACAAAGTCCGGGTTATAACTCTCCTGTACTATTCGTC…	TTGGTGGCTGCGCACCATCTTGGCATTGAGCTATTTTCTATTTCTAATTTCGGTATTTTGTTTACACCTTGTTAGACGAGTTCTTGATATTATTAAATTAGTTGGTTATTGAGTGGTCTGATGGTTCATCGTCACTCTAGTTTTCGGTCTATATAAGGGTCAGAGTTTTCCCTTTGTCTTCTTATATATTTTATATTCTTTTCTTAGTGAGTTTCCATACAGAATCAGAGTCAGAATAAAAGTTATTGTTTCGAGTTCTTCATATTAGTGTTTACATTTACAGCTGTTCCATAGGTCCTGCAAGTCGAAATATACATTAGTTGGTAGCATTGCCTCGTTAAGATCCAGATTACAATGAGCATGCCAGGTTCCATTGATCCACCAAGTCAAGCTCAAGGT…	CTGTTCCATAGGTCCTGCAAGTCGAAATATACATTAGTTGGTAGCATTGCCTCGTTAAGATCCAGATTACAATGAGCATGCCAGGTTCCATTGATCCACCAAGTCAAGCTCAAGGTCAAGCTCCCATAATCATGAATCAGGAATCATTAAGATACCTTGGTGCTGTTATTGCTGAAAGTGTAACTAAGTCCCAGGATGTGGTTAAGCCTACTAAGTTCAAGGGTGGAAATGTTAAGGATCCAGAGAAATT
orf19.4551	16.783	2.124	>chr1:357165-359612 (orf19.4551)	>chr1:352612-356040 (CJN1688_Myc_BF_Array76 segment pValues)	>chr1:354636-354695 (constrained to 250bp centered on midpoint)	No	none
			ATGTCAACTTATAGATTTCAAGAAACATTGGAAAAACTTCCTATTCCTGATTTAGTTCAAACTTGTAATGCATATCTCGAGGCATTAAAACCTTTGCAAACTGAACAAGAACATGAAAATACCAAAATTGCCGTGGACAAATTTCTCAATGGTAGCAATTCCAAAACCACTAATAATGGAGTGGTTACAGGAAGTGGTATTGGTCATTATTTAGATCGAGAATTGCGTCAATATGCTAAAACTAGACCTAGTTATATCGAACAATTTTGGTATGATTCATATTTGAATTATGATTCCCCCGTTGTTTTAAATTTAAATCCATTTTTCCTTTTAGAAGATGATCCATTTACTAATGAATCAAGTAGTATTAATCCTCAAGTTAAACGTGCTACCAATTTA…	TGGTAGTACTAGTATCAATTCAACTAATTATAAACTGAATTATAATTCACCTCCTTCAGAACAAGAATTTGATGATCATTATTATTCTTCATCATCATCGTCGTCAACTACCACCAATTCCACTTTTGCATTATCTAATCAAGATCAACATAACTTATCATCTTCTTCTTCTAGTACATCGAAAATGGATTATTATACTAATTTGGCTAATAAATTTAGAATCAAATATAAAGAATATTCTCAATTATATAATCATTTATTAACAAATTCTTCAACAAATGATAATGATGGTAGTAATACAAATTATAAGAAAAATTTAATGAAATTATTTGAATTACATCAATTATTAAGTCAATGGAAAAAATTATTATGGGATTTTGATAAAGATTTAAAATTAAA…	CCCGAAAAACTTGATGTAGAATTACAACAATCAAAGAGGTAATAGTATCCGATTGTGTTGTCCGAGTCATATATCTTAATCTTGATATAAAACAATATTAGAAAAGTATGAATGAAAAGAAATTTGGCCATTGACACAAAAGCCAACTCTTGATCCATTCGTCCTGATTTACGGGTACATAAAGTTTGGCTCACAAAAATAAAATAGATAAAACATTAAGGTATTGCTTGTTTATTGACATATAGCCTGT
orf19.2942	16.235	2.283	>chr1:534523-532764 (orf19.2942)	>chr1:536235-538111 (myc_CJN1688_BF_Array76 segment pValues)	>chr1:537045-537104 (constrained to 250bp centered on midpoint)	No	Motif 2
			TTAGAAAATCCATCCCAAGAATTTATCATAGAACCATTGTGCATCAAAACGTTTACCTTCGGCTTCTCTGATAGCCTTTCTTTCAGCTTCTTCAGCTTCGAATTTCTCAAATTCTGCATCAATAACGTCCCTGAAAGTATCCAAATCAACTTCTTCTGGTTTCAACCATTTTGTTTTATAAACAATCTTGTAACCAAAGAAGAAAATTAAAAACACTGGCAAAACAATGTATCCAGTGATAAAGTTTTTGTAATCAAAGGTATCACCCAAAAATACTGTGAAATTCTTGATGAAAATAATAACAATACAAATGACCAAAGATATGTAACTACCATATGGCTGTAAAGGAGATCTGTAAACCAAATCTTTCTTTCTGTCCAAACCTTGTGCTTTCAAAGC…	TACGTATATATTATTCTGTGTGTTGTTTGAAAAGATATACTCTGTCGGTTCATCTTTACGGCGTTTTAGTTCGGACTTTTTTTTTCTCTTGAAATCCCCGCCAATTGCTGCATGGTTAAACGTAAAATCACAATTTCAGAATTTTAGTTTGTGGGGTTGGAGCAAATTTAATCATCTCGTCAATTTTCTTATTGTTTTATTCTAGCCCCGGGGATAATTCAGAATTAACGTCTTCGCTATTGATTTAGCAACTAGCATATTCCTTTTTTCCTTTTGGTCCTGTGGTTTAAATCGTACATGTCTGTTCTATGACGTAGCCGAGCTACTAGTTGTGGCCAAGGCAATAATGACTAGTTTCTACAAGTGTTGAGAAAGAAGTGTGATCTGACATGCATTTCT…	ACCATTTCGCCACGCAGGCTTTTCGACGGTTTTTAATGTATATTTCGACTTGCAGGACCTATGGAACAGCTGTAGATGTAAACACTAATATGAAGAACTGGAAACAATAACCTTTATTATAACTCTGACCGTAGTATGAAAACTCACTAAAGAAAAGAATATAAAAATATAAAATATATAAGAAGACAAGGAGAATCTCTGACCCTTATATAGACCGAAAACTAGAGTGATGATGAACCATCAGACCACT
orf19.4476	13.557	1.72	>chr1:844345-843311 (orf19.4476)	>chr1:843891-847708 (myc_CJN1688_BF_Array76 segment pValues)	>chr1:844801-844860 (constrained to 250bp centered on midpoint)	Yes	none
			TTAATCAAGAAGTGGTGCCAAATCCTTAGCATGGTAAGGTTCGTCAAGATATTTGATATCTTCTTCAGTCAAATTAACTTTGTAAATGCCAACTAAGTCTTCAGCATGAGCCAATTTAGATACACCGGCAATTGGGACAACTCCTTTAGCAATACACCATGCTAAAGAGACATGCATCATTGAAACATTATATTTGATACTCAATTCTTCAACTCTGTTAACAATAGCTTTGTCATTGTCGTTGACATTATCTAAACCATAAATACTTGCCCATTGCTTGTTTTCAAAAAATTTTTTATTCTTGTCAGAGTCAAATGGACGACATAACACGCCCCCGGCATTTGGAGACCATGGCATCAATCCAATACCGTGTTTTTTACAGTAATCGTTTAACTCTCT…	GTAACGTCACGATCTAAACGATGTATTTGTAAGACATCAATATAGGTACCCAAACGCTTGACAGATGCCTCAGCTGCAGCCAAAATATGTTTTCTACTTAATCCCTTGCCATTCATGAAATCAACTTCATCAACCTCACCCATACCTTCTTCAGTAGTATCTTTAACTGGGAAATAGCATTTAGTTAAAATAACAATTCTTTCACGTGGGATATCATACTTTTTAATAAACAATCCTAACAATTCTTCAGATTTACCATTGGAATAAGCATCTGCGGTATCAAAAGTACGGAATCCATTGTCATAACAGAATTTCAAAATTTTTAAACATTCATCAATATCACCATTGAATCCCATCCAGCTAGATCCTAATCTCATAGTACCAATGGCGATGGTGTTA…	ATTTTCTTCCATTCCCTCTTCCCGCCAGAGATGCCAGTGACTGAAAAATCGCTTCATCAGTCAACACCAAAGGTGATCTTATTCAAACTATTTACAACTATTCGCAGTTAAATTGTTGTGTACACTCAAAATAGTTTTTGATGCCATTCTGCAAGAAGTCAGTTTCAACTCTACAAAAAAGCTTAAGGCTGGGTTTCAGTTACAATATCTTTTTCACTTGATTTTGATTATGGGCGTTTTTTTGACAAAT
orf19.4477	13.557	1.72	>chr1:846326-845313 (orf19.4477)	>chr1:843891-847708 (myc_CJN1688_BF_Array76 segment pValues)	>chr1:846422-846481 (constrained to 250bp centered on midpoint)	Yes	Motif 2
			TTAAGCAGCAACTCTTGCCAAGTCTTTGGCGTGATATGGCTCTTCAAGATATTTGATATCATCTTCAGTTAAGTTGACTTTGAAAATACCAACCAATTCTTCAGCTTGCTCAAATTTGGAGACACCGGCAATTGGAATCACACCTTTAGAAATACACCATGCCAATGAAACTTGCATCATAGATGCATTGTATTTAACACTCAACTCTTTAACTCTATCGACGATAATCTTATCTGCGTCTCTGACATTTTCTAATCCAAATAAACTTGACCATTGCTTGTTGTCTAAGAACTGCTTAGTTTTTTCAGAGTCGAATGGACGACACAAAACACCACCACCGTTTGGAGACCAAGGGATTAATCCAATACTATTCTTCTTACAATAGTCATTCAATTCTCT…	GTAACGTCACGATCTAAACGATGTATTTGTAAGACATCAATATAGGTACCCAAACGCTTGACAGATGCCTCAGCTGCAGCCAAAATATGTTTTCTACTTAATCCCTTGCCATTCATGAAATCAACTTCATCAACCTCACCCATACCTTCTTCAGTAGTATCTTTAACTGGGAAATAGCATTTAGTTAAAATAACAATTCTTTCACGTGGGATATCATACTTTTTAATAAACAATCCTAACAATTCTTCAGATTTACCATTGGAATAAGCATCTGCGGTATCAAAAGTACGGAATCCATTGTCATAACAGAATTTCAAAATTTTTAAACATTCATCAATATCACCATTGAATCCCATCCAGCTAGATCCTAATCTCATAGTACCAATGGCGATGGTGTTA…	TTCTTGATTTATCGATTGACCTGTTTTTTTTTTTTAGTTAAAGTTAAGTTGTAGTTATTTGTAGTTGTTTTTAATGATGAAATTTGGAACTATCCTTCAATTGATGAGAGATTTTTCATCTCTATTTATAATCTCCTTGAAAGGGATAAGGGAGGTTAGCAAGTTCGGTAAAACTTGACTATTTATGCGGCAATTTCCCAATTTGTTAATATTCCGAAACCAGAGCAATTATCTTATTATAGAATTAGCC
orf19.4478	13.557	1.72	>chr1:847192-849288 (orf19.4478)	>chr1:843891-847708 (myc_CJN1688_BF_Array76 segment pValues)	>chr1:846422-846481 (constrained to 250bp centered on midpoint)	Yes	none
			ATGCTTTCTTTTAATGTTGTATCTCGAGATCACACAATAGTTATGCTCAAAATACTATCAAGAATACAACAACATGGTGTTAGATACTATTCCACACTCCCTGATAAAGCATCAACTTTAGCTAAATTTGATTTCCCATCAGCTACTCATACTATAAAATCAATTGATTCCAACATTGAAAAATATTTAAATAAACAACAAATTAAAGTAACTTTAAATGGTCATGTACATAGAAAGTCAAGAATAAGGCCCACGTTAGGATTTGCATTTTTAAGAGATACCAATGGTGATGAAATCCAATTATTGGCAACTCCGAAATATACTGAACCATCGATATTTGAGTTGATGAAAAAATTAACTATTGAGGATTCAGTCAGTGTGAGTGGTTTTATTCAACCT…	GTAACGTCACGATCTAAACGATGTATTTGTAAGACATCAATATAGGTACCCAAACGCTTGACAGATGCCTCAGCTGCAGCCAAAATATGTTTTCTACTTAATCCCTTGCCATTCATGAAATCAACTTCATCAACCTCACCCATACCTTCTTCAGTAGTATCTTTAACTGGGAAATAGCATTTAGTTAAAATAACAATTCTTTCACGTGGGATATCATACTTTTTAATAAACAATCCTAACAATTCTTCAGATTTACCATTGGAATAAGCATCTGCGGTATCAAAAGTACGGAATCCATTGTCATAACAGAATTTCAAAATTTTTAAACATTCATCAATATCACCATTGAATCCCATCCAGCTAGATCCTAATCTCATAGTACCAATGGCGATGGTGTTA…	TTCTTGATTTATCGATTGACCTGTTTTTTTTTTTTAGTTAAAGTTAAGTTGTAGTTATTTGTAGTTGTTTTTAATGATGAAATTTGGAACTATCCTTCAATTGATGAGAGATTTTTCATCTCTATTTATAATCTCCTTGAAAGGGATAAGGGAGGTTAGCAAGTTCGGTAAAACTTGACTATTTATGCGGCAATTTCCCAATTTGTTAATATTCCGAAACCAGAGCAATTATCTTATTATAGAATTAGCC
orf19.1048	3.553	0.857	>chr1:867995-869029 (orf19.1048)	>chr1:867021-868495 (myc_CJN1688_BF_Array76 segment pValues)	>chr1:867551-867610 (constrained to 250bp centered on midpoint)	Yes	none
			ATGTCAATCGATAAATCAAAAATGGTTACCAGATTGGGAAAATCTGGTTTGAAAGTCAATACTGTCGCCATTGGTACTATGAGATTAGGTTCAAATTGGATGGGTTATAATGGTGACATTGATGAATGTTTAAAAATTTTGAAATTTTGCTACGACAATGGTTTCCGTACTTTTGATACTGCTGATGTTTATTCTAATGGGAAATCGGAAGAATTATTAGGATTATTCATTAAGAAATATAATATTCCTCGTGAAAGAATTGTCATATTAACTAAATGTTATTTCCCAGTTAATGATTCTGATGATAAAAATTGGGAAGATTTTGATCCTGTTGATAGTCTTAATGGTAAAGGATTAAGTAGAAAGCATATTTTGGCTGCTGTTGAAGATTCTGTCAAA…	TATCATGAAAAAGCCGTTAGATCAATAAAATTTCATAAAGGAAATTTACCATTATTTGCAAGTGCTTCTGATGATGGTAATATTCATATTTTCCATGGGACAGTATATGATGATTTAATGACAAATCCTTTATTGGTACCATTGAAAAAATTAAATGGTCATAAAATTATTAATCAAATTGGTATATTGGATTTAATTTGGCATCCTAAAGAACCTTGGTTATTTAGTGCTGGTGCTGATGGAACTGCTCGTCTTTGGACTACATAGATGAATATATATATATAGAAATAGAGAAATAGCCCAAATTCAATGCTCAATATAAAATATAAATTTGTCATAAACCATTTTGGAAAATGTATCCTAGACAGAAATTATTTGTTTAGGTTGGATCAGTAATCA…	GTTAAACTCGGTTTAAAAAAAAAAGGACTTTGCACCTTTCTTTCTTTCTTTCTTTAGCTGACGATTTCTAAGTTGTTAACTATTTCGGTAAAAGTTGTCAAAGATTAAACATTATGTGTTAAATTTGATTTTATAATTGCTATTTAAAATCATACGTTTTTTTTTTTTTCTTTCAAAAGATGCATAATTATAATAGTAATTGTTGTTGTTGTTGTTGTTGTTGTTTTATGGAGTTAAAGGAGTGCAGGTT
orf19.6852	10.278	1.367	>chr1:945179-944352 (orf19.6852)	>chr1:945819-947133 (myc_CJN1688_BF_Array76 segment pValues)	>chr1:947212-947271 (constrained to 250bp centered on midpoint)	No	Motif 2
			CTATTTGGGTTCTATATGAATAATTCTTTCTAAAAACGAAAGATGAAAATCTTTGGATGCTAATATTCCCTTCTCTAATACCCCGTCATCTACTTTCTGTCCATTGTCTACCTTGATCAAAATGTCCTCTTGAGACGACTTGGTGAAAGAGCACTTTTTTGTATAGTACTCAACTAATCCATGTTCTTTAATCACATCTGCGTGTATAATGATCGTTTGGAAATCATTTAGGGATCCCTGAAACGAAATTTTCTCAAATCGTTCACTATCTAATAGGCATTGGTTTATTATAAAGTCTAAAAAAACTGGAGCAGTATTCCGCATAAACGATGTGAATGCTGTCAACTCAAAATCCTTGGTGGCTGGTTTTGCCTTGCCATGAAATGATCTCAATCCAAC…	TATTCGGTCCATTAATCAAGTAATTGTTTAATAATGATGAAGAGCAATTGATGTAAAGATGAATTTCAAACAATTACTAGATTACTTCCATTACACAGTCTAAATATTAATGATTATTGGGAAGTGTATTTCTTAACATTCTTGAATTAAGTTGTGATGACAAAATATGTAATTACCTCCCCTTTCACAATGTACTGCTCCACTCTACAGAACAAAGCAGGAAAAAAAAAGCATGTCAAATGCATAAAACAAAATAATATGGAGACATTGTCAAATGTCATAATCAGGCGAACATATATTTCGACACTAATTCGGTTTAGTTTAGTATGGTCATACCACAACGGAAGTAGTAGTGGTGTTGGAAATGTACAAATGTTGTCTCAGTACACCAGTCGTTTG…	ACGATATCAGCTAGATCATTATTCACCAAGTTATGAGTTGAAATCTGGACAAGTGACTATAAGTTACACTGGTTGTTGTTCAGTTGCTTGTGTTCATTGCTTCGCCAAAAGTGCTATACTTTTTGCAATTTTATTTGTTATTTGTTATTTTTAAAGTTTATTTGTTTTAATCAATGGGTGTAAGGTTTTTTTTTAAATGGTTATCGGTCCGTATTTTTGTTTTCGTGTTAGTTTTTTATTATTCATAATC
orf19.450	11.819	1.522	>chr1:1086487-1085818 (orf19.450)	>chr1:1089513-1092617 (myc_CJN1688_BF_Array76 segment pValues)	>chr1:1090832-1090891 (constrained to 250bp centered on midpoint)	No	Motif 2
			CTAGGGGAATTCAAGATAATAGTGGTAGTTACATGATGGGCTAGAACTATTTTCATGAGCAATATACTTGTACCATAAAAATTCATTATTGAAACAATTGGTTTTTTTTGGAATAATAAGGACAATAGATATTGGTAACTCTAACAATAAGGGGAAAGAACCAATTATGTATTGCAAATCTATTCTAAAACCAAATAAATAAAAAAAAAAGAATCGAGCTCCTGTCGAAAACATGAATAGACTAAGATATAAATGGCTCTGCCCCAAGGGCAATTTTAAAGGATTGAGTCGAGGTTTGCAGAAATGTTGGTGATAGCAAGCATGAATAAAATAAACCCGAGTACATTTATCAACTCTCTTGTTTACCAAACTGCTCAAAAGCGAAGATCTTTTATGTAC…	GTACAACCATACACAATCAACATTCTAGTTAGTTAGCATCACTCGATTGTGTACCAATAACAACGATAGATATATTACTACTAGTTACATGACCAAACTTATAAACCATGCACTTCCTCAGTGCTGATCAACTAGAAGCCAATTGTCTAGTATTGACTAGTTCCTACACATTTGTCTCGTTGATTGCATTCCCTCTAATTTGACAACAGTCACTAGTCTTTTCATTGTTTTGGTTATGATTGTAGGAAGAGTAAGTTGTGTGACTAAGCTTTGGTTGTAGAAGGTTTATAAGAATTTTGAACCGATTTGTTAAGTCTAAACTATTTTGATATTCAAAATTTTGCTCTCAAATTTTGTGTTTGGTTTCCTTATCCACGGAATATATCTAAATTGAGTCAT…	GATAGCAATCTAGGTAGTGTTGCGGTACCAGCGGTTATGAATTTGCACAACTTGGTTTTGGAAAACTTGTTGCTTTTTGTGTTGCTTCAAGTTTAGTCACGAGATTTCAATCTCGGTTTCATAACTTAGACTATTGTTAGTACATCAAAAAAGCCTATTACTAGCCAAATGTTAACCTTAAATGCTATTTGCCGATGTACTGCAAGTGCAGAGAGATCACCACCACGTGGGCTGAGACTAACTTGAAAAT
orf19.2432	7.645	1.127	>chr1:1286382-1285309 (orf19.2432)	>chr1:1286945-1288391 (myc_CJN1688_BF_Array76 segment pValues)	>chr1:1287650-1287709 (constrained to 250bp centered on midpoint)	No	Motif 2
			TCAAAGTCCAACTGAAATGATTCTATTGGCTCTGCTGGCTAGACTGATTGCTGCTAAATCAGCTATAGAATGATTAGTTGGACCGGAAGATGAAATTAACGATGATGAGGAGGAAGGGGAGGTTGATGATGATGATGAAGTATCTATATCAATTTGTAATGGGGAATCATGGAATGAAAGTGGTGATGGGTAATTCCAAAAAGCGTCTTTTGATTCACTTTTTAAATATATTTCATGTTGTTGTTCTTGTTGTTCTGGTTGATGTGTTGGTTGTAGTGGTGATTGTGAAAACTCTTTTTTAATAAAAATATTATCAATATTAAACTCCTTTTTTATTTGAATTGGTGATGACATGGTGGTATTAGTTCCACTAAAGTTAGTAACATCTGGTGATAATGA…	GGGGGCTGTGGAAATATATAGTAACACTCAATGGCAAAAAAATTTGTTCACTTTCTTTGTTTAATTGTGACCAAAATAAAATGAAAAAAAGAAAGTGCTTTTTTTCGTCAAACTAATAATTAAAGTGGAATGGTTTAGACTGTATGTAAAGAAAAACTCTTGGTTATGATAGTGGTGGGGGGATGAAATATTTTTTATTTCTCTTTTGATGTGGTAGTAGTAATAGCAATTTCTTAACCAATTGATACAACTCTTGATGTAACTTCTTGGTGTAGATATACTTGATAATGTAAAACAAACAAGAAATTTATACAAATTGCAAAAAAATGAAAAAAATGGAACTATTTCAAGGAAATTAAATGGAATATTTATATTGAAATTTTTCACCAACAACAACAA…	TACCCATAACCACTACCACTACTATCACGATTAACCCTTTCGTTCGTTTCAGATTACTATTCTCTTGATACACATTCTTACATTTCATTACATTATTCTCTAAATTGTTTCACAACTGACAAAAACAACATTCTTGTTTCTGCTGAACGTTTTTCCTTTTTCCTATTTCTTTTTCTCCCTTTCACTTTCAATTCGTGTTTGCTGTGGTAGTTTGGTTTCCTCCTTTTCTTCATCATTACTATGTTACATC
orf19.2431	7.645	1.127	>chr1:1287346-1287005 (orf19.2431)	>chr1:1286945-1288391 (myc_CJN1688_BF_Array76 segment pValues)	>chr1:1287650-1287709 (constrained to 250bp centered on midpoint)	Yes	Motif 2
			TTAATTGTGACCAAAATAAAATGAAAAAAAGAAAGTGCTTTTTTTCGTCAAACTAATAATTAAAGTGGAATGGTTTAGACTGTATGTAAAGAAAAACTCTTGGTTATGATAGTGGTGGGGGGATGAAATATTTTTTATTTCTCTTTTGATGTGGTAGTAGTAATAGCAATTTCTTAACCAATTGATACAACTCTTGATGTAACTTCTTGGTGTAGATATACTTGATAATGTAAAACAAACAAGAAATTTATACAAATTGCAAAAAAATGAAAAAAATGGAACTATTTCAAGGAAATTAAATGGAATATTTATATTGAAATTTTTCACCAACAACAACAACAT	GGGGGCTGTGGAAATATATAGTAACACTCAATGGCAAAAAAATTTGTTCACTTTCTTTGTTTAATTGTGACCAAAATAAAATGAAAAAAAGAAAGTGCTTTTTTTCGTCAAACTAATAATTAAAGTGGAATGGTTTAGACTGTATGTAAAGAAAAACTCTTGGTTATGATAGTGGTGGGGGGATGAAATATTTTTTATTTCTCTTTTGATGTGGTAGTAGTAATAGCAATTTCTTAACCAATTGATACAACTCTTGATGTAACTTCTTGGTGTAGATATACTTGATAATGTAAAACAAACAAGAAATTTATACAAATTGCAAAAAAATGAAAAAAATGGAACTATTTCAAGGAAATTAAATGGAATATTTATATTGAAATTTTTCACCAACAACAACAA…	TACCCATAACCACTACCACTACTATCACGATTAACCCTTTCGTTCGTTTCAGATTACTATTCTCTTGATACACATTCTTACATTTCATTACATTATTCTCTAAATTGTTTCACAACTGACAAAAACAACATTCTTGTTTCTGCTGAACGTTTTTCCTTTTTCCTATTTCTTTTTCTCCCTTTCACTTTCAATTCGTGTTTGCTGTGGTAGTTTGGTTTCCTCCTTTTCTTCATCATTACTATGTTACATC
orf19.5114	5.231	0.833	>chr1:1833810-1833337 (orf19.5114)	>chr1:1835407-1836678 (myc_CJN1688_BF_Array76 segment pValues)	>chr1:1836102-1836161 (constrained to 250bp centered on midpoint)	No	Motif 1 and Motif 2
			TCAATAGATTATTTGCTTTGGATCCCATTTTTCATTCTGGATAAATTCAATCAACGATTTCGATCCGGTTTGGAGCAATGGATGGCCACTTACAACAATCAAAAATTTCTCTAAGCCTTGTCTTCTTTTTTCAATATTCAAATCATTGAATTTATTCAGATTCAAGAATATTTTCCCTGGTAATGGTGGAATTATTACTCTAGTGGTTTCTTGTTCCAAAATCTTTCGAAAGGCAACAAAGTCACTATACCTTCTTTGAATTCGACTTTCTCTTTTCTTAAATGCCGGGATGTTGGTTCGACAAACGATCTCGTAATCAGTGAACAAGTTCAGTCCGTACCCGTGAGTTAATGGGTTTTTCACCTCTATTTCAAGAAAGTTTTCTGGCTCTCCGTATAT…	TTGACCAATAGAGAACACTATTTTCAGATTATTCAAATTATCTTTGTAACTGGACCAGACCACCTTTTGGTTTGAGTGATTTTTGCCTTGCTTACAGACACTGAACTTGATTGACAATATCATAATTGAAATATATTTTGAAAAGTAGTAACTATATATAAAAAAAACAATCAAACAAATTTCCTAATTTATGTATATATCAAACACATACCACCAATGCTAAAATCCCTGTAGTTTAAAAACGAAAACAAAAATGACAGAAAATGAAAACGAAAAATGAAAGAAAACAAATCAACCCAGCAATTTTCTATTTGCCTAAGATTGCTTTTCCTTCTCCATCATTTGTTCTTGTAAATCAAAAGTGTCAGCGTTAACTTCACCATCTTTAACTACAGCAAC…	CTCTAGTCCAGACTGGTAATTTTTCGATTTCTGCACCCCAGTTCAATTTGTTCTTCATTCTATCAAGTTTCTTTTGTTGTTGTTGGACTAAACCTTGTTCAATGGCATTTTGGGAAAACTTCTTCAAGTTCCAGGCCAATCCAAGTTTGGATAAACACCAAATGGTAACTTTGGTTGGGTCGTATTGGTACCATTTCAATGCATTTCTGTAATCACTTGGGAATTCGTGATGGAAGTTATGGTAACCTTC
orf19.4856	16.109	2.013	>chr1:2167620-2169035 (orf19.4856)	>chr1:2164608-2166796 (myc_CJN1688_BF_Array76 segment pValues)	>chr1:2165661-2165720 (constrained to 250bp centered on midpoint)	No	Motif 2
			ATGAAAACCCTAGTTGTCTTATGTACTTTATTATCAATAATATTTGCTTCGCCCTTAAGTTTGAAATCACCTCTTGTGGATGACTTCTACAATCCACCTCGAGGTTATGAATCAGCAAAATTAGGAGAAATCTTAAAGTTGAGAAAAACGCCAGGCAAAATAAGCAGTTTGTTTATCCCTGTGGAGGTTAAGAACTCCTGGCAGCTTTTAGTTAGATCCGAAGATTCATTTGGAAATGCAGCAGCAATTGTTACCACTGTTATCGAACCTTTCAACGCCGACCCTTCCAAAGTTGTATCTTATCAAAGTTGGGAAGATGCAGCTAACATTGAATGCTCACCTTCTTACGGTATGCAATTTGGGGCTCCATTGTCATCAGTACAAACCCAAGTGGATATG…	GTTCATCAGATCACGGTGTTCTTGCTGATAATAAAGAAAAAAGAAAGAATTTGTTCCAGGATTTAAAAAATGTGGAGAAGAATAGTACATTAAAGGACTGAGTGTCTCTTTTTGTTGCCCATGGTGTTTGTATTTTTGGTTACTGGGTATTGGTTTTTTTGGGAATGGGCAAATCACTTTTAATTAGTGTTCTCTTACTTTTTCCATATTTTTATTCTATTTTTGTTTCATTTCTTGGATTAAGATATTTAATGGTCATTATTATTATTACTTTTTTATAATCTACTTATAGGGAGTTTTTAAGGTTGGTTATTTTTTTTTATTTGTTTGATGAGTAGATTAGTTTTGTATTATTATCATTTGTTTTTTTTTTATATAATTTTCTTCTTTAATAACCAA…	CATCCTCATTACTTTTTGTCAACCACTTTTGTTAGATAGTGAGTTCTTTATTCAACATGTTTTAAAAAAGACTCTTGAAAATAAGAGAATACTTTGATATCTAACCAGATACTTTACATGCTTTTATAAAGCACATTACAGTGGACAACTGTGATTGATTTAAGTGGGAAAAAAATATTCAAGAAACAAAAAAATAACTTATGACGACAGCAGCAGGATTCGAACCTGCGCGGGCAAAGCCCAACTGATA
orf19.4900	5.832	0.942	>chr1:2277875-2280361 (orf19.4900)	>chr1:2276243-2277447 (myc_CJN1688_BF_Array76 segment pValues)	>chr1:2276760-2276819 (constrained to 250bp centered on midpoint)	Yes	none
			ATGATTGAAAAACTTACTATTAAGCGATCCCGTCAAAAGGTTATTGCTTATTCAGTGATAATAATATGGCTAATGATAGTTAATATTTGGCTATTAAACAATTATCATCTAAATTCATCCACACTCACCAGACACGGCAATGGTGATAATTTGATTGATGAAGACGATGATCTGTCATCATCATCAGAGTATTCTATTTATAATGAACTAGATACAGAAAACTATCTAGGCCAGCAACACCAAGAAGAAGATGTACCTAACTCACAATCAACCGATAACTCATTGATAAAGCCAACATCACCTGGTAAAAACTCATTTAAAGATGATATCACGATTAAAATCTTACAGAAGCATCTTCAAAAACAACAAAATAATCCAAAAGATATTCGAACTAAGGAT…	AACAGGAACAAAGACTAGAAAGAATAAGTGACCACATAGGCTAAGGGAAAATAGCGATAAAACGTGGGAAGAAGTTGAAGTAGTTGAAGAAGAACAAAGATTCTCAAAACAACACAAAAAAGTATATGCAGCAACGCCAAAAACTATAAATGAACACAAAACCAAAAACAGAACCCAGATCGAAGTAAGATCGTGTAAAACTCAAAATTGGATTTCATGTAAAATTGATGTCTTCGATTATCTTGAGTTATATGGAACAGTAGTATGTTATTTATTGAAAACCGTGAATCATTTCTAAGGGGATACTAGAAATTAAGGAAAACCTAACACCAACAGAAATATATATCTATGACACCCCCTTTTAATTTTAAATCCCAGTCAAAGCCTTTCTGTCACCTG…	TAATTAAATGCACAACTAAGTTTGAGGCGTTTTAGAACCGGACACAAAGCATAAAACAAACAGCCATGATTGACAGACTGCAAAATGAGATATATACGTGATTCAAACTGGGTTGTTGTTTTCGGTAATGAAGATAGAAAACTGTTCAATTTCTTGTAAATACGAAAAAAATCATCTGATTTATACATCTCCACCACGCCGTCAAAAAGGGATACCCCGCCACCACTACTCCGTATTCTGTCATAATAAG
orf19.2038	25.323	3.455	>chr2:147461-146205 (orf19.2038)	>chr2:144701-150214 (myc_CJN1688_BF_Array76 segment pValues)	>chr2:147651-147710 (constrained to 250bp centered on midpoint)	Yes	Motif 1 and Motif 2
			TTAGAATTCTAGTTGGAGCACTTTTAGATTGTTTAGCTTTTCAACCAGAATCAATTTTTCGATAACAGTGGCCTGGTATTGATAATCACTATCGAGCGATATAATCTTACAATAAGTTAAATCTAAAAATTGCAATAATTTGGGGAAGATTTCACCATTAAGTTCGTCAATCAACTGCGACAAGTAATTCCCTTTAAGCCACAATGTTTCCAAATAGTTGGGGAAGGATTTAATTGACAACTGTGTTATTGCATTTCTTGACAAGTTTAGATCTTGTAAATTTTCAAAGAATTTGCACTGCTGAAAATTTGGCAACGCTCTTAAATTGTTGGTTGACAAATTTAATGACCGCAATTTATAATTTCCAGTACCTCTTCTGTTGGTTAAATTTATTTCAAT…	TGGTGCAATAATCAAGAGATTCCTGTGTGTAAACACATTTTTCTAACCAACCAAAATGTAAAAGTTCTTTTTTTTTTTTCTACTGTCTAAAGTTGACCCATAATCACCAAGAATTCCAACCAAAAGATGTTGAAATTGCCCTATAGACCTGTTTTCTGCACATTGAAGCAGTTTCGGTTGTATTCTAGTACTCCCGTGAAAGATATAGTGGCAAATGGGAAGACATATAAAGGTGACAATTGGACAAATGTTCCTCCATATATTCTTGAGTTAACAAAACGGAAGCTTTACAAAAACCCTAATCACCCTATTGGAATTCTTCACGATTTAATAAAGACGAGTGTAAATGGTATGGGATATACTGTGTATGAAGACTTCCCACCTATAGTTACCAAATAC…	ACTACAAATCACATGTAGAAGCAAAAAATAAAAAAATAGTTCGGTATGTCAGATAAGGCGAGAGATATGCAACTACTACTAACATTGATAAGCAGTCGATGAGGTTGAGATCAACCGAAAAAAGAAAAAGAATTTTTGTTTTACTGTGGTTTGGCTTTTTGTCTTTCTTTAAAGTACTGTGGTGGTTAAGGCATGCGTAACCACTATAATTTATTCTAATAGAAATCTATGGTAGTAGGTTGCAAGTCTC
orf19.1534	25.983	3.761	>chr2:427524-429299 (orf19.1534)	>chr2:424142-429680 (myc_CJN1688_BF_Array76 segment pValues)	>chr2:426759-426818 (constrained to 250bp centered on midpoint)	Yes	Motif 1 and Motif 2
			ATGATTGAAATATTACATAACCTATCTCAAGGTTGGACATTAACATTATTATCATCATGTCTATGTATATTAGGTACATTAATCATATTAATTGATGATATTTATTATACTTGTTTACCAAAATTCATTACATCAAAATTTAAAATTCAAATTAAACAAAATTATCGATTTTTAAATGGGTCATTAGCTTTTAGTTCTGGTTGTTTAATTTTCACTTCTTTATATCGTTTATTACCCAGTGCTCATGAATATTTAGCCAATAGCAATAACAATAACAACAACAACATCAACAACAACAACCATAGTGGGCACACACATAATTTAGATGAAAATGGTGAGGGGGCAGATGATAATCATCAATGGTATCAATTTATATTGATATCATCTTATATCATGGGG…	GGGGGGGATAGCATAAATATTAATAGTAATCTTGTATAAAAAAAAGAAATAAGTATATAGTTAAACATAGAAGAAGAAGAAGAAGAAGAAGAAGAAGAAGAAGAAAGGTGATGATGTACTTGTAGTATATTGTGTAAACTACATCTATAAATAGAGAGGGCCAAATTAAAAAAAATTGAGAGATAGAGAGATGAGAAAAATTTTTTTACTTTCTTTCTTTCTTTCTTTCTCTTTCATTTCTTTCTAAATACTCAAGTTCAATCTCTTATAAACTAATATTACATATCAATATCAATATCAATATATATATCATTTATCTTTCGGATTTCATTTATGTAGTCATTGGCAATCTTGCATAGTTTCATTTATTTCACAATATTTTATAATTATCAATGGAAT…	AGTTAATAGGAGTAATAGGAGTAATATTTTGTTATAGTATAAACAACCTTTTAATTTACAATCAATAGTTAAAATTTCACAAAAAAACCACAAGTTGTCAAGTACTGATATGAATGGTTATGAATTCGGTATAAGAATTGGTGAATACCTGGTGGGTGGGTGGGTGGGTGGTGACTAATGGTTAGTGGTTAGTGGTTAGTGGTAAGGAAGAATATTGACAGGCGAGAAGAAGAAGAATTTTAATAGATAA
orf19.1584	28.388	1.037	>chr2:521289-522821 (orf19.1584)	>chr2:517945-526017 (myc_CJN1688_BF_Array76 segment pValues)	>chr2:520435-520494 (constrained to 250bp centered on midpoint)	Yes	Motif 2
			ATGTCATCAACCCATACACTTGACAATGTTAGTTTATCTAATCAGCCAGATGATTCAGAGCATTACAGACTGAATATTGAATTGCAGCTGCTCCGCAAATCAACTGAAGACAGTATCGCAGTAGTTGAAAATGAAGTTCCCCTGACACCAGTGGAAGAGCCAAGCGAATATATGATAAGGAGACGTGAAGGTTCACATGTAGCTCCTGCGATCGAGTCACCGGGTGATTCCCCTCGATACGATAGCAGAGCTTTAATGTATGGATCAGAGAAGGATCATTCCAGTTTCCCTGACGGAGGCACACAAGCTAACCTCGTTTTACTTGGGTCCTTTATAGGCTTAATTGCAGATTTTGGAATTGCAAATTCGTTGGGTGCAATTGAATCGTACGTTTCATCG…	ATGAAGAGAACAAGAGAAATATTACGGTAACCACTATAAGTGCATACGTAGACATACACTTCCTCAGTGTTCCTGGATTGACCAGATATAGCCAAAGGAAATCCAGCTCCTTATATAGACCACCCGGTACACGTATTGCATGTGGGCATACCTATAGTTCAACAACAAATATGTCCTTAAAAGTTTCCCTTAGCATTTTCATTGTTTGTTGTCGGTTGATGTCAATGTGAGCAACAATCTGTTGCTTCTTGTATATTCAATGTCTTGTACCTGAATTGGGAATCACTGTTGCAAGAATGATTGGTTTTCCCCATATTGTTGTTGAAAAGAGATAAAATCAAAGGTGCACATCTGCTAAACCAGAACGACAACCGTATTATTTAGATTTGTGGGAGTTAG…	TGAGTTTAATGGGAAACACTCAAACATTATTCTATGCTAGTGAGCCCTATAATTTCACAGCAGATAAGGTTGGTTTGACTAACCTCGCACCTTTTGTCGGTGTTGTTTTGGGTATGTTATATGGTGGTAGATTTGTTGATTGGTTTTCTTTACAAAAAGCAAAAAGAAACTTTGGTATCCTGGAACCCGAGCATAAATTATGGACTATGATTGTGCCTTTACTTTTTAATGCCGCTGGTTTGATTGCATA
orf19.1585	28.388	4.851	>chr2:524204-525316 (orf19.1585)	>chr2:517945-526017 (myc_CJN1688_BF_Array76 segment pValues)	>chr2:523341-523400 (constrained to 250bp centered on midpoint)	Yes	Motif 1 and Motif 2
			ATGAATAGTGATTCCATTTCCCAAGTATTTGAATATTTGAACAAAAGGGATGAATGTCCCACAGATAATGATTATAATGGGAATATTGGAACAAGAATTTCCTCCATTTTTGTCATCATGGTAACTAGTGCTATCGGAACATTACTTCCATTATTGTCATCAAAGTATTCATTCATCCGATTACCACCCATGGTATACTTTATTTGTAAATATTTTGGATCTGGGGTAATTGTTGCTACAGCATTCATACATTTACTAGAACCAGCAGCGGATTCCCTCGGCAATGAATGTCTTACTGGGCCAATAACAGAATACCCATGGGCATTTGGTATTTGTTTAATGACTTTGTTCTTTTTATTTTTCTTTGAATTACTCGCCTACCAGGGTATCGATAGGAAA…	ATGAAGAGAACAAGAGAAATATTACGGTAACCACTATAAGTGCATACGTAGACATACACTTCCTCAGTGTTCCTGGATTGACCAGATATAGCCAAAGGAAATCCAGCTCCTTATATAGACCACCCGGTACACGTATTGCATGTGGGCATACCTATAGTTCAACAACAAATATGTCCTTAAAAGTTTCCCTTAGCATTTTCATTGTTTGTTGTCGGTTGATGTCAATGTGAGCAACAATCTGTTGCTTCTTGTATATTCAATGTCTTGTACCTGAATTGGGAATCACTGTTGCAAGAATGATTGGTTTTCCCCATATTGTTGTTGAAAAGAGATAAAATCAAAGGTGCACATCTGCTAAACCAGAACGACAACCGTATTATTTAGATTTGTGGGAGTTAG…	ATTTGGGCACAGCATAGCCTGATGCCGTCCGGGTACCCTGGTAGTTATCACTCAATTTTTTTTTGTTTTTCACTGTTTTTCTGTCTTGTTGTTCCAAATAACCACTAATATTTCTCTTATACTTGACGATTTTTGGTGACCTATTATAGCTGGCAAGTGAAAGTGAATTAATAATATGCATTTTATAAAGTAGGCTTATTCATAAAATAATTAATTATTATTCAATCTCTAATTGATGTTCAGAAATTTT
orf19.3521	23.405	2.155	>chr2:1024084-1022636 (orf19.3521)	>chr2:1022481-1030205 (myc_CJN1688_BF_Array76 segment pValues)	>chr2:1024773-1024832 (constrained to 250bp centered on midpoint)	Yes	Motif 1 and Motif 2
			TTATTTCATCAATTTCAACATTTCATCTTTGTTGCACACTTTAAGACGAGTTTTCCCTAATGCCTCACCTCTTTCAAGTTCATAAGTGTTCAATTTCTCCCAATTACCCCAATCCACAGCGTTTGAGAACTCCAACTCCTTGTCTGAGTTGGTCTTAATATACGCATCATTTGCTAAATCTTCTAAAATCTTATCAGCTGTGTCAAACGAATCCATCATTGTTGAAGCAATTGCACCTTGAGGTCCATTCTTGATCCATCCAGCAGCATACCAACCTGGTTTGAAAACAGCATTATGTTCGTCTTTTTCCTTTGATTTAGTGGATAGTATTCTGCCACTTTTATTTTGAAGTCTATTTTTTTCATACCAAATACCTAATTCTTCAAAACCTTGGATTGG…	AAGGCACAAGGTATTTGCTTACAAGACAATACTCACTTATCATTCTCTAGTTTGATATGAATTGTAACAATCTCGAATTTCTATGAATTATCTATACATTTATACTCTCTTTCTAGTTGCAAATATAGATTGCATAAATTAATGGCTGCGTTTCCTTATTTCATCAATTTCAACATTTCATCTTTGTTGCACACTTTAAGACGAGTTTTCCCTAATGCCTCACCTCTTTCAAGTTCATAAGTGTTCAATTTCTCCCAATTACCCCAATCCACAGCGTTTGAGAACTCCAACTCCTTGTCTGAGTTGGTCTTAATATACGCATCATTTGCTAAATCTTCTAAAATCTTATCAGCTGTGTCAAACGAATCCATCATTGTTGAAGCAATTGCACCTTGAGGT…	AGAAGTTATTGTTTTCCCAGTTCTTCATATTAGTGTTTACATCTACAGCTGTTCTATAGGTCCTGCAAGTCGAAATATACATTAGTCAAAAGTTGTTTTAAGATCATCATACAGGTACGTGCTGTAGAAAAACTACTTGGAATTTTGTTGTCAACAACATAGTATTATACAATTCTCTAAGTTTTATTGATTCATGACGGTATATTAGACTCTTTATGGTGTATGAAACTATTAATTTTGGTTTATTAAT
orf19.3522	23.405	2.155	>chr2:1026469-1026774 (orf19.3522)	>chr2:1022481-1030205 (myc_CJN1688_BF_Array76 segment pValues)	>chr2:1024773-1024832 (constrained to 250bp centered on midpoint)	Yes	Motif 2
			ATGGATATAGAGGAATTTTTGGTTGAAGCTAGAAAAGGTCAAGTTAGTATGTTGTTTCCTAATACTGAAGAAGACGAAGACATAGGTGGTATTGTTGATAATAAAAAGGATATCATGTCATTGGTTAAGGGTACAAACAAGAGCTATTTTGCTGAATTAATTGGAAACTATCAGGATATTTTCGAAAGTGAGTTAGATCAGAAGCCACCCCTGCGTGGGAGCTGGGATCCAAAAATTGAGGTGGTACCCCATATTAGTCCTCCAGCTACTGCACAGTACCCGCTTTCAGTTCCAGAACAAGAATAA	AAGGCACAAGGTATTTGCTTACAAGACAATACTCACTTATCATTCTCTAGTTTGATATGAATTGTAACAATCTCGAATTTCTATGAATTATCTATACATTTATACTCTCTTTCTAGTTGCAAATATAGATTGCATAAATTAATGGCTGCGTTTCCTTATTTCATCAATTTCAACATTTCATCTTTGTTGCACACTTTAAGACGAGTTTTCCCTAATGCCTCACCTCTTTCAAGTTCATAAGTGTTCAATTTCTCCCAATTACCCCAATCCACAGCGTTTGAGAACTCCAACTCCTTGTCTGAGTTGGTCTTAATATACGCATCATTTGCTAAATCTTCTAAAATCTTATCAGCTGTGTCAAACGAATCCATCATTGTTGAAGCAATTGCACCTTGAGGT…	AGAAGTTATTGTTTTCCCAGTTCTTCATATTAGTGTTTACATCTACAGCTGTTCTATAGGTCCTGCAAGTCGAAATATACATTAGTCAAAAGTTGTTTTAAGATCATCATACAGGTACGTGCTGTAGAAAAACTACTTGGAATTTTGTTGTCAACAACATAGTATTATACAATTCTCTAAGTTTTATTGATTCATGACGGTATATTAGACTCTTTATGGTGTATGAAACTATTAATTTTGGTTTATTAAT
orf19.2231	12.128	1.502	>chr2:1394370-1393591 (orf19.2231)	>chr2:1394183-1396460 (CJN1688_Myc_BF_Array76 segment pValues)	>chr2:1394955-1395014 (constrained to 250bp centered on midpoint)	No	none
			TTATTTCTGGTTAATTGAGTTAATGGATGATTCTATAGCTGTATTAATACTTTGTTTCCAACGTTCTTCATATTCTTCTTGTAATGGTTTTAACTCATTTAATTGACGTCTTTTACGATTGGTTTTCAATTCATCAACCATACTTCTCTTGTTATTGATATTTTTCGTCAATTCAGTATTTAATTCATCCAATCTTGCCAAATCTTGTTGTTGTAATTGATTCAAATCTGTTTGATTTCGTATCAATAACTCTAAATTTCTATGCTGTAATGCTGAATGTCCTAATGTGGTGTATAAATTGGTATAATTTATTTGTTGATTATTATTGTCATCTAGTATAGATTGATTACCTTCTTCATCTAAAGGTGACGTTATATTGAATTGTGTGTATTTTGTTAA…	TGTTGTTCTACTAGTATATTTGGGTTGGCCATATTCTCATCATTATGAGTGATATGTTGAATGTTATTATTAAATTGATTTGCCAACTCTAATCGAATCAACTGTTCAACGTGTGATCTTTCTTCAGGACTAATATTCTCATCAATATGAGGTAAATGTTCTAAAGGTTCATAGTTTATTGTTACCATAATTATAAATAAATAATGTGAATAATTGATTAGTTTAATGTTCCACTATTTTGTTTGTAAGATAAAACTAATGTTAATCTGGGTAGTAGTGAAAAGGGGAAGAGGAGGATATTAACAATATTTATATATGACAATTTAATAAATTCCACAAATATCAACAAGTCCTCTATTCTAGTCTGTTATTTAAATAAGAAGGGGAAAGTATTACTAA…	ATTTGTAACAATAATTCCTCAAGAAAAAGAAAAGACGATACTGCTGTGGGAAAAAGGTCTTACGAATTGATAACAGAAATAACTCCACACATTTGACCCGAATTTTAAATTGGCATGGAAGATATAAACACATAACAAAGCAATAACACCGTATTGTTTTTTCTTATACTAAATATTTAAACAAAAATATTGCGCCTTCCCATGATGAAATCCTTTTGTTGGCACGGATTGATTTGCATTTTGTTAGTTG
orf19.1760	7.314	1.616	>chr2:2098958-2098083 (orf19.1760)	>chr2:2097696-2101043 (myc_CJN1688_BF_Array76 segment pValues)	>chr2:2099878-2099937 (constrained to 250bp centered on midpoint)	No	Motif 2
			TCAAACAATAACACAACATCCATTCTTTGATTTAGAGCTAGATTGTTTTTGACCAGAAAATTGATTTTCAGATTGTTGTTGTGGTTCTTGTTGTTGCTGTTGTTGTTGTCTTTGTGATTGTGATTGTGATTGATTTGGAAGATTTGCTTGACCAGAAGAAACACCTCCATTACCATTTTGATCTATTATTCCATCACTACTTACACCACCATTAACAGCACTAGTATTATTATTATTATTATTTATTTGATTATTAAATTGTGATTGTTGATTATCTTTTTGTTGTCCATATTGGTCTTGACCTTGTTGATTTGCATTTTGTTGTTGTTGTTGCTGTTGTTGTTGTTTTTCAGCTTCAGCAATTTTAGCATTATATTGATTAATATTTCTTACTAATCC…	TGATTGAAGAGACAAAGGTATGAAGAGGATGTTGAATGTAAGATTGAAAATCTAGTTATTTAGTAAGAAATACTATCATGAATATATATATATATACTATAGAGTGATAATAAGATTCTTCAGTTTAGAAAGAATTTTCATTTATATTTATATTCTTTTTCTTTTAGTAATAAACATATACATATGTACGTACATATATATATGTATATCAAATGCTAATTATACAAAATGTCTTGAATTGTTCATCTTCTCCCATTTTTTTTAATGATTATATGAATTACAATGATGGGGGGGGGGGGAGGAAGGTTGAAAATAAAAACGTAACTTGGAAACAATCAATTGGATAGGTAAATAGATAGATAAAAATACGAGAACTTTTTAGTTAGCTCAAACAATAAC…	ACCACAACTAACAACAACAACAACAATAAGAGAATTAATTAAACATTCTTTTTACTCTATTTCATTTCATTTGCTTTGGCTTGCTTTGTGTAATTTGATACATCGCGTACATGTAATATATCTGTGTGTGTGTGGCAATGATACATAGATAAAATGAAATGACAAAAACCTTTTACGTATTATTCTTATTCCTTAACAGTTTAAAGAGATTATGCATAAATATTAAATTAATTAACAGTTGTTGTTGTTG
orf19.2506	15.965	1.996	>chr3:209984-211777 (orf19.2506)	>chr3:206424-208898 (myc_CJN1688_BF_Array76 segment pValues)	>chr3:207712-207771 (constrained to 250bp centered on midpoint)	Yes	Motif 2
			ATGGCGACTACAACTAAAACGAAAAAGAAGAAATTAGTTTATAGACAAGATCCCGATGGGGTATTTCGATTAAAGAAAATAGACGACAACAATTCTATAAAATCAGTTGATTTGGCCAATAAGAAAAAAGAGGTGGATAATTATTTAAATGAATTAATTGATTGTTCTTATAGTATTGTTGATGATATTCCCGATAAGGAAATTGCACGAGAAGAAGAAGAAGAAAAAATTATCCACGAAATCCCAAACCCTCCTTCTACACAACCAGAACCAGAACCAAAACCAACAACAATTAAAAAAGTTAAACCAACTACTGTAAATACTTCTTCGAAAAATCTTACGATCAAGCCAGCATCCACTCCGCCTCAACCTGCTGTTGTTATTACTGAAAAAATAGCG…	TCTCAAATTCATACTATGAAACCACAAAAGAAAAAGACTTATATGAGTAAACGTGCCGTTGTATTAGGAGGAGAAGAAAAGAAGGCTCGTGATTTGATGCAAAAAATAAATAGTATTAGAAAGGAAAAAGATACCAAGAGAAAAGCCAAGAAGGATGAGAAATTTAAAGAAAAATTGAAAAAGATTGCTAAAACTGAAGAACTTAGAAAAGAGAAAGAACGTGAAAGAAAGAAAGATTATTTCAGTAAAGAAGGGAAGAAAAGAAAGTTGGGATCTAGTGATGGTCAGGCATTTGGTAAAAAGCAAAGAGTTTAAGTAAGTGTGTAAAAAGTTAACAGTAATCTATATTAATCTAGCCAGATAGGAAATGTTAAACATGTAGAAATTGTAACCCCATCA…	AACTTCTTGTTCTGGATTTATTTGTTAGTTGAGTATTGTATTGTAGGCGTGTCGACAACTCAACAAATAATTAGTGGCGGTGGTGGGTGGTGGGTGGTAGTGGAACCACGAATATTTAGTTCCCAAAATCAACGAAAACGTAGTTGTTTTCAATGGAATGTAAGAATACAAATCTTTTGGGTATTTAAACGAGTCATATTGAGTGGACTTGTCAACGCGTAAATTCAACTCAACAACCAATTTTCTATCA
orf19.251	9.93	1.315	>chr3:566417-565707 (orf19.251)	>chr3:565480-567781 (CJN1688_Myc_BF_Array76 segment pValues)	>chr3:566718-566777 (constrained to 250bp centered on midpoint)	No	none
			TTAATTACATTCAAAAGCAGCAATTACATCTTCTGCAGTTTTGACAGCAGATTGTGGGTTGACACCAGTAACAATTCTACCATCAGTGACGGTGAAATTATCCCATGGACCTTCTGGTTCAATATAAGTAGCACCTTCCTTTTCAGCAACTTGTTTAATGGTCAACAAGTTACCTTTCTTCATAATGTCGGTAACACCTAAAATATCTTCACCAATATCAGTAAACCCAGTGATTTTTTTACCTTTAATTAATGGTTCACCAGTCTTTGGATCATTCAAATTTTCAAAAATGGCAGGACCATGACAAACAGCAGAAACAACACCACCTTTATCATAAACAGTAGTGGCAATTTTTTGTAAATCTTTAGCGTTTGGATAATCAAATAAAGTACCATGACC…	TCTCTTTGCTCGCCCTTTATTTCCAATTTAGGATATAATTTGATTTATCTAAAACGCACACACACATAATCAATGCCTACACGTTAACAAGTAACAACTTATCCCAGTCTGGCTAACCTACTACTACACCAAGAATCAAACACTGTGATATATTATTTATATTTCTTTACTAAATCTAACTAAATCCACACCTTTTGTATGCCCTATTTATTTAGTTATTTAGTTAGTTAATTACATTCAAAAGCAGCAATTACATCTTCTGCAGTTTTGACAGCAGATTGTGGGTTGACACCAGTAACAATTCTACCATCAGTGACGGTGAAATTATCCCATGGACCTTCTGGTTCAATATAAGTAGCACCTTCCTTTTCAGCAACTTGTTTAATGGTCAACAAGTTA…	GTTGCAATAACCATTATAAGTCGGCAATTCTTACACTATACACCAAGACAATAACAATGTGTGGAATATACTAGAAGCAATTGAGAAAAAAAGAAGTAAAAAATCAGCACATCTTTCTCCATTGGGAAAATCTCCGAAAACACAAAACTTCCTGAAGTCTGTTTTTTCCATTGAGGCAAATTATGTTGACGATGAAACAGAAATTAATCCAGTAAAATTTATAATCAAGTTGTTTATTACACAAAGATTG
orf19.333	7.264	1.112	>chr3:704699-706279 (orf19.333)	>chr3:702453-704738 (CJN1688_Myc_BF_Array76 segment pValues)	>chr3:703585-703644 (constrained to 250bp centered on midpoint)	No	Motif 2
			ATGACAGAGAATTACGATTTAGAACAACAAGAAACCCAGGCACCGGAAAACCAAGTCAATGTGGAAAAAATTTTGCTTGATAAGAGTAATGTTGATGAAGATCCCATTACATCCACCATCGAACAATCATCAACGAGTAATTCCTCATTGAAAAAACCAACAAATTGGGTTGATAAAATTGGACTTAGAATAAATGCTGAAATCAGAGGTATTGAAAGAGTTCCCGAATCTGAACGTCATGACAATTCATTATTATCTCCTTTCTTAGTGTTTTTATCACCAAATATGGTCATTAGTGGATTATCAATTGGATCATTAGGACCCGTGGCATACAATTTAGATTTCAGAACTAGCATTATAATAATAACCATATTTTGTATTATTGGAAGCATTCCAGTG…	TCATAGTTTTACATACTAGATTCTGTAAGAACTCAATCAGATATACATAAATAAACCTTGTAGTTTTCTAGGTACATTTTTATAGACATAAAAACGCCATTATGGGGGGGGGGGGGTTTACACATTTCATGGTCACTCTTTTACCGTTTTTTACAAAAGTATAAATATAACATCAGAAAATGGTAATATACATTGGCTTGCGTTTTATTCTAAGCTATAGTAAGTGGAATATATATATAATTGACTATGATTTAGTCATTCATGCACTCAATAGATCTTTCTTGCTTTGGGGAGCACCAATTTTATTCTCTTTTTATCAAATCCAAATTCTCATATATGGTGTTTGAAGCTTTGTACAATTCAGAAGCAGTGATGCCGTTCTTACTTGTTTCATTATCT…	GTAACTGAATGAAAATCATTTCTTGAAGCCAAATAAGTTCCTAATCAGATAAGTTTTACACTGAAGTAGAAAAAATACTTGTTTTAAAAAATTCAAAAAGCCGTAATAATACAACCAGTATAAAAAAGCCAAACGATTCCAAATCAACAAGTAGTCCGATGTAGTGTAGTGGCTATCACGGTTCGCTTTCATTTCTTTCATAGGAACAGAGCGCCGAGCAAACCGGGGTTCGATTCCCCGCATTGGAGCT
orf19.334	26.937	4.031	>chr3:709617-709045 (orf19.334)	>chr3:707798-713117 (myc_CJN1688_BF_Array76 segment pValues)	>chr3:710692-710751 (constrained to 250bp centered on midpoint)	Yes	Motif 1 and Motif 2
			TTAATAAGGAATGTTGGGGGTGATGTTATATAACCATTTTTGATAATTATTTTGAATCAATTTATTGTTTTCAATAATGATTAAATCATTATCCTTCAAAGTGTTACCATTGAATAAATCTCTGGTGCAGTTATGACTGTTGTTGTTGCTATTGTTCAATTTTTGCTTGCATATGCAGCATTCATATAGAAATTGATCATCATCGTGTTGATCTTGATCTTCATTTGCAAATGTAGAATAAGGCGACGACGACGACGATGAATTGTATGTATACGAATAGTAAGGTTGTAATGGAGAAGTTGACATTTGTTGTGGCAAGACCAAAGGTGAAGGAGGTAATGAGGATTCATTACCACTCGCTATAATTGAGGTTGATCTAGATTTTGTCAATGCAGATAC…	GGACGTTCTAGAATTACTTTCTGGCGGATACACACATAAAAAAAATGTAACAAAGCATCTAGGTCGATCAAAAAAGTAAGCCTTGTTGTCGTTGTCATGTTATAGCTTTCCTGGATCTTTGTAAGAGCATAATTTATACACTCAAACCCCAACACCCCTTTTCTACTACGACTAAAAAAGAAATTCCACTGTTGTTGTTGATTTAATATTAGTAGTGGCTATGATAAAATACTTGATTGAGATAAAAGTTTGAAATATATGAAAAATTCCCCAAATAATTACATTGTCGTTGTTGTTGCCATCTCAACAATTAAATAGGGAACATTCTATTAATTACTAGAAGTTTAAACAGATAATAAAAATCTTTACCAACTTTGTTGAATTAAGTTGTTGTTGGTG…	CTATTCCCACTTACAGAATGTGGATATTGCATGTACATTCTCTATTGTGGTTCCAGTAACCACCACAACAATGGTTCTACTGCATTTGACTTGTCTTGTCTTGTTGCAGTGTTTTAGACCTATAACCACTATACAACAAGATAACTAGCAAAAAAAGAAATCATAACCACTGTAGTCCCCCCAGTCATAATAACTGATTGATAACCACCGAAGTACGATTTTTGTGAATAATAAAATGCGCAATTGTCCT
orf19.5999	9.181	1.234	>chr3:1144567-1132082 (orf19.5999)	>chr3:1144789-1146870 (myc_CJN1688_BF_Array76 segment pValues)	>chr3:1145588-1145647 (constrained to 250bp centered on midpoint)	No	Motif 2
			CTATAAATCTTCAGATAGATCAAGTACAGATTCCACGATTTCTAATCCAAGTTGTTTTTTCACTAACAGATTGGCATCATCAGACAAGTAAATCCAAGATAATGGTGTGTCATAAGGCAACTTATTGATCCATGATACGATCTCTTCTGTAGTATCTGGCAAAAGCAAAACTTCATTGTTCTCTTTAGTTAATTCATTCTCTATCAAATTAAAATTCAGATCAAATGATCTCTCAGTGAAAATAGCACCAGCAAAAGTCTCTAAAAATTCTAAATCCTCTTTGTCGTCAACTTTACCACCATAAGTTATGGTTCCAATTAAATATTTAATCTCATTCCAAGGAATGGTTTCAGTTTTACCATCGTAGCTTTCAAACACTTTTTCAATAATGTGAACACC…	AGACCAGTATATACCAATTATGCTTTATAAAGAGCTTATTTGGCGGTGTTTGAAGATAGAAACAATTGAATGATTTATTGTTGGCAAAGAAGGGTTGAAGTCACACGCAAAATTGAATTGAAGTGAGTCATCCTATGTAGGGAAAACAACAATATATTGGTTGTTATTTCTGTATAGAGACTCAATTGATTGAAGAATTGTGTAAGAGTGAAATTGTTCTGGTAATGGTATTAAAAGTAGATTAGCAATTTAGTTGTACTAATATTTCATCAAAATTTTTGCCAAATATTACTAAAAATAATGATCCCAATACAAGAAATGTAAAGAAAATTACTACAAAATAACAAGCACAATACCTACTTGATTTCAAACATAGTGCTACACACTAAACCAAAAGAT…	CAACTATTGCCGACATTACCACACATTTTCATTTATTTCTCTTGCCGGTTGCTTCGCCTCAACTTCTTATAAAGTTTTGAAAGAGCATTCAATAGTTTGATTAAGGATTTCGGATTTATTAGAAGTTTTTCCAACCTTGTTAGATCCTCGTTACTCAATAAGTATTAATTGTTCGATACTGTTAGTAATGTTCCCTAACAGGGAAAGTTTCCGGCGAACAGGTCTAAAAAAAGAAACAAAAAAAAAAGAA
orf19.6000	9.181	1.252	>chr3:1146841-1151346 (orf19.6000)	>chr3:1144789-1147660 (CJN1688_Myc_BF_Array76 segment pValues)	>chr3:1146211-1146270 (constrained to 250bp centered on midpoint)	No	Motif 2
			ATGTCAGATTCTAAGATGTCGTCGCAAGATGAATCTAAATTAGAAAAGGCAATTAGTCAAGACTCTTCTTCAGAAAACCATTCCATTAATGAATACCACGGGTTTGATGCCCATACAAGTGAAAACATTCAGAATTTAGCCAGAACTTTCACTCATGATTCTTTCAAAGATGACTCGTCAGCAGGTTTATTGAAATACTTAACCCATATGTCAGAAGTGCCCGGGGTCAATCCATATGAACATGAAGAAATAAATAATGACCAATTGAATCCCGATTCAGAAAATTTCAATGCCAAATTTTGGGTTAAAAATTTAAGAAAATTGTTTGAATCAGATCCTGAATATTATAAACCTTCGAAATTGGGAATTGGATATAGAAATTTAAGAGCATATGGTGTT…	AGACCAGTATATACCAATTATGCTTTATAAAGAGCTTATTTGGCGGTGTTTGAAGATAGAAACAATTGAATGATTTATTGTTGGCAAAGAAGGGTTGAAGTCACACGCAAAATTGAATTGAAGTGAGTCATCCTATGTAGGGAAAACAACAATATATTGGTTGTTATTTCTGTATAGAGACTCAATTGATTGAAGAATTGTGTAAGAGTGAAATTGTTCTGGTAATGGTATTAAAAGTAGATTAGCAATTTAGTTGTACTAATATTTCATCAAAATTTTTGCCAAATATTACTAAAAATAATGATCCCAATACAAGAAATGTAAAGAAAATTACTACAAAATAACAAGCACAATACCTACTTGATTTCAAACATAGTGCTACACACTAAACCAAAAGAT…	GTCAAGAACCTGAATTCAATTTTCCATTTTGTTTATTTTATCCGAAACGCTTTTACTCCTCTATTATTGGGTTTAAAGATGCATAAATAACAATTTTTCTTTCTTGCTTCCAAATGTATAATTACAAAAATAACTACCAGAATCGCTTAAAACTGAATAATAGAGTAGTTGTAGTAGTAATTAAACAAAGATGTATTTCAACATATTAGAATCGAATCATTACGATATAGACTAAAAGAAAATAACTTTA
orf19.6968	7.362	1.102	>chr3:1179099-1182560 (orf19.6968)	>chr3:1175330-1176805 (myc_CJN1688_BF_Array76 segment pValues)	>chr3:1176033-1176092 (constrained to 250bp centered on midpoint)	Yes	none
			ATGTCATCATCTACAAATAATGATAAACTAATTAAGGGTTTACTCAAACGATATAAAAAACTAGAGGCTTCATTAAATAAGTTTAATTCTAAAAAGTATAACCACAGTAACAATGGGGCAATATTAAAAGGAAATATACTACGTACTTCACTATTACCGTTTTTAAGAATTTCCACTTATCAGTTGGATGAATTATTCACCAAAGATACCCCCGTGTATAAGAGTTTATCCAATGTGATTGTTGCCATATTCATTAAATGGTGGAATGCCCTTATTAGTAATTTAATATTTGACAATGGCTCACGAAATGGTACTAATATGCCTGTGTTACCTAAAACTGCATCAGTGGAACCAATAAATTATTCCAATATCCCTGCCGTCGATAGAAATGCTTATTTG…	AGATAAAGACGTTAAAGACGATAATAAAGATGTTAATAAAGCTGTCGACAATGACAAGGAAAATGAAAATGAAGAAGATGACTACAATACCGACAATGAAAATAACACTTTGAAAACACCATATGATTTTGAAGCTAGTCCTTCTCCTAGTCCAAGTATTAGTTCTCAATCATCTCAATCTCAAAAATCTTCACCACTGAAAAAAAATAAGAAGAAAGGTAAAAAGAAGAATAAAACTACATTTTAAGAACATTATGTAGGTGCTATCAAGATGTCAAGACGTTAGTATTTTGTTTTTTTTTTTATAAATATGATTATTATTTCCCGCCTTAATTAGTGATAGTATATAGTGACGTATAATTTTTAGTTTATAGAGTAATTTTTTGTGTTTTAATACAT…	GAACAATTGTAACAATCAAAGCATAGTAAATAACAATAATATTTGCTAAACTGATTTTGTTTGGGACGTTAAAACCAGAAACGATAATTAATAGTGACAGCCATATTAAGGTTTTAAATTTATCGATCTATGAGATAAGTTTATACAATTTAAAGTTTTTAATGTTGAGATCAAGTTTATTAAGCTTTTAATCAATTTTTTTCTTGGATGTTAGAGTTTATGTGATTATTATCAACACTTTTAGTTTCGA
orf19.7370	7.139	1.004	>chr3:1324596-1325591 (orf19.7370)	>chr3:1322250-1324729 (CJN1688_Myc_BF_Array76 segment pValues)	>chr3:1323763-1323822 (constrained to 250bp centered on midpoint)	No	none
			ATGATAGCACCACCTCCAGCACCAATAGTACTAGACTCCCAATCCGTCAGTGGAATAACTGGTTCCATATCTATTGCTTGTTGGATTATAGTTTTTGCACCCCAAATATATGAAAATTTTAAAAGAAAATCACTGGAAGGTTTATCATTAACATTTATTGTATTATGGTTAGCTGGTGATGTATTTAATGTACTTGGGGCAGTATTACAAGGGGTTTTACCAACAATGATTATATTGGCAGTATATTATACCTTGGCTGATATTGTGTTATTATGGCAATGTTTAGCTTATGGTGATGGGAAAAACCCTGATTTAATTCATTTATCTCCAGCTAATCCATTAAATGAAGATGTATTGGAAACTGCCATGTCAAATGAAGAACGTCATAATCGTCGCAGA…	TTGGATTAAGCTGAATTAATAGTGGTTTGTGTGTAAAGTCGTAGGTGTATAATGAATTGAAATAATCGTAACAGAAGATTAGAAACAATGAAAAGAAAAATGTGTTTCTCTATGTAAAATCAGAACTAGAATTAAAAAAGTTACTGACGAGTAGAATCAGGGCTAGAACAATACACGATATGGTTAGATTTTTGAGAATTATAGTGACACCATTTATTTAGTTTCGAAAATTAACCGAAATTTAATCGAAAAAGAAGCAAATTTTTATGACAAATAAATTTGCTCTTCAAAGCATTCATTCTAATATTAAACGAATAAGAGAGTGTGTCAAAACTTGTCTTGAGTTGAGTAAAATAGATATGAAGGTATCTCCCACAGTTTCATCAATTTAATACACGA…	ATGATTTGAATCAATTTGATGCATGTTTATTTTTGGAAAGTAATGAACAAATAACTACAAGGGTGATTGATCAAGTTAAAGATAATAGTTTACCAATTAGTCATATTAATTTAGGGTTATTACCCAGTTCTAAACAATCATGGACATTAGCAAATAATTTAATTGATAAATCAACCATCAATACTAATGTCCATATACATGAAAATGTTCATATCGATGATTTTGAAAAAATTAAAACTGATGTTAAAAA
orf19.7381	11.036	1.494	>chr3:1363416-1365290 (orf19.7381)	>chr3:1357199-1359879 (myc_CJN1688_BF_Array76 segment pValues)	>chr3:1359124-1359183 (constrained to 250bp centered on midpoint)	No	Motif 2
			ATGGCAAAGAAGAAACTAAATTCAACAATAAAGCGCAGCCGGACACGTTCTGGTTGCGTTACCTGTCGAGATAGACATATAAAATGCGATGAACAACAACCTGTTTGCAAAAACTGTCAAAAATCAAATCGGAAATGTTATCGAGGAATAAGGTTAAACTTTACACAATATACTTTTTACAACCCTGATGATAATAAGCCAAAAGAATTGCAACAAAATGAACAGCCAAATAGTAGTCATTATGCATTTCCCAATCTAGAGCCAAATCCAGTATCACAAAAACATAGGATATTAGACCAATCAATAACCATTGCCTCATTATATGATGATTTGAAAAAGTATAAGCCATATATTCATTTACATACACCAGAAGATTTAAGGGAGTCGGACTTACAATTC…	ACTACAGAATGCTGTCTAACACCTTCAAGTGTTTCATTTATTCGAGTACGTTATATTTGATGGTCATCTTTGAGCAGGCAAATTTAGTAATTCCACTGATTGTCTCTATCTATCTTAAAAACAAACCCAAACATTGTTCAAATTCATTGACATCATTGACCAATCAAAGGATTTACCAAGCTAATCAATGATATAATTGTGCATAATTTTTTTTTCTAATTATGGACACATGCAATCTTCCCGCGCTTGCTTGATAATTGTCCCATAGCCAAAATGCAAGTATAACCGGGAACCAAAAATAGAGAGGTTCCTAATATTATACTATATTATCTTTCATGGTTATATTATTGTCGGAGTTCTATTTCTAGAATAAGAATAATTTCAGCCTTAGTCGGTGTG…	CGTGAATAAGTATTTTGTGTTGACTGGTTAGATTTCTGGATTTATTTTCAAGTATTAATGCATGTCACCACCACCAGGGTTTCTGCATTTTATTATTTTTTCTTTCTTGATACTGTAATTCGCTAAAATGGTAACACACTCAAGGTCGTTTTCATTGACGAGCTTTGCTTCTGTATACAATTAAAACTGCAAGATATGAAGAGATATCTTCTATATTTGACAAATTACTAATCCCTGATTAAGTCGTAAG
orf19.6816	7.386	1.304	>chr3:1572325-1571477 (orf19.6816)	>chr3:1572007-1573865 (CJN1688_Myc_BF_Array76 segment pValues)	>chr3:1572805-1572864 (constrained to 250bp centered on midpoint)	No	none
			CTATGGAGCATCAGTACATTCCCAATCTGTTGGTTCATAAGCATCAGGTTGATCAATAGCCTTAATTTCTTCATTAGTCAATTCAAAATCATCAACAGAAAGATTTTCCTTTAATCGAGATGGAGTTTTTGTTTTTGGTAATGGTATATAACCTTTTTGTAATGACCATTTAATCAATATTTGAGCAGCTGATTTATTATACTTTTGCATAATTTCTTGAAATTCAGTATTGTTGACTTGTAATTTGTTACCATGGGTTAATGGTGCATATGCCTCAACATTGATACCTTTACTTAAACACCAAGTAGCTAAATCCTGTCTCATACACCAAGGACTAATTTCAATTTGATTGACAGCTGGAGGGATCGTTGCATTGGTCAACAATTCTTCAATATGATG…	CTAATTTATCACCAACTTGAGCCATCATTGTTGAAATGGCTTGTTTAGTGCTTGAAGTACCCAATTGATTATTCCAAAGCTTTGTGGTGTAAAAAAACTCAGATCGTGGTATATTGGGGTTCTCTCGTAAGAATTTACTTATACCTTCAATGACTTCTTCTTCGTTTCCATATAACACTGCAGTATCAAAATGACGATATCCAACTTTACAAGCTTCATAAACTACCGAAACCGTTTTATTTCTTGGGATATCATAACATCCTAATCCAATTGATGGAATGGTATGACCGGAATTGAGTTTGATTAATCGATATGACATTTTTTCTTAAGCAAATTGAGCAATTGAGTGAAATATAAAGAGTATTTGAAATCTAGAGAATTAAAAAAAAAGAAGTGGTT…	CCAGCCTGTTATTCCCGGGATTGGATCTTTTGGTTGCGTTAGTCCGAGGATATATGCACGTGAATTGATGGTGAAGCTATAAGACCAGTGGTAGTGTACTGAGACGAAAAATGGAATAGAGCAAGAAAGAAGTGTGCTGAGGGTTGAGAAAAATAATAGATACTGTAGTGGTAGTAGTAGTGGTATGATGCAAATTTATTGTTTGTATTTTTTTTTTTGTTGCTCCTCGTCGACAACGACTGCTGATTCA
orf19.6736	7.574	1.123	>chr3:1720240-1718351 (orf19.6736)	>chr3:1720106-1721923 (CJN1688_Myc_BF_Array76 segment pValues)	>chr3:1720955-1721014 (constrained to 250bp centered on midpoint)	No	Motif 2
			TCATTCAATCCAATAATCGTATTTATTTGTTTCATCCAATTCAAGGAGATCATTGTAGGCAGACTCACTTGATTCATCAATTTGTAAATATTGATTCAATTGATTATAGTCAGATGACGGGGGCAGCAATACCAATGATGATGGGTCCAGAAGAACAGTACTAGGTATCAACCGACTATAAAATGGAGTCTTGCTAATGTCACTGGTAATGGTCTTCCTATTCGTCCCGTCAGGTGATTTCTTTGGAGTTGGAGAATCAATATAATTCAAAATTGGTTGACGAATGATTGCCTCCAAACTAGGATGTAAATATAACACCATTAATTCATTAGTCAATTTCTTCCCCGTTGGTTTAATATTAATATATCCAATATCTTTAATCACTAGATCAATTGTACC…	CAATTGAATCCCACACGATCGACATTTCGTATCACTCAACAAGTTGTAAATATATGTTTGTGGATGTGCTTGTGAAGAATAGTATCTACCAAGTGATTTTCTTACTGATCGTAGTAGTATCAGCCTACTAAACATTGTGTTGCTGTTTTATGATAGGATGATGTTGTTTCTTGAAATAAGAGATGTAATTTTTTTTTCATTGCATCAGCTCTTCTGAGTTCAACTATATACAGGAATGAAGATTTCTCAAAATATGAAAAATTCTAATATTGATAGTGTTGCAAACTTGGAAAACAAGATCTATGAAGAGCAGAAGCTAGAACTTGATTGCAAGGATATCATTCTGTATATAAATAAGAAAATACTATTTATGGGCATGGATGGATGACTGAAAACTAA…	CAGTAATGCACACAAAGCTTTTGTTGAAAAAATTGAGTATTGAATGACGTAAAAAAAGAGAAAAAATAATCAAGAGAAAGAAAGAAGTAACTTCAAACGGAACAAGGTGGGACAAAACTAAACGGAATTGAAAAAATTTATAAGCAATAAAAAGCGAGACACTTTCCTGTTAGTTGCTGCCTTAAAAGTACATTTAATTATTATTTACTCTTAGTACAGCTGTTGTTGTTGGTATGCATTGATTTTATTA
orf19.6734	5.988	1.069	>chr3:1728961-1731207 (orf19.6734)	>chr3:1726696-1728161 (myc_CJN1688_BF_Array76 segment pValues)	>chr3:1727292-1727351 (constrained to 250bp centered on midpoint)	No	Motif 2
			ATGCCTATATCACCAGTAATGGCTAAATCAGCATCGACTGCAACAACAACCACAGCACCAACAGCAGTTAACACTACTTCGTTTGATACTGCTGCCACTGAAACATGGATCACCTGTGGTGAATGCGCAAACACGTTAGGGTTGATTGTATCGGCCATCAAATCATTCGAAAGTGCTGTGAATAGGGATCCAGCAAATGCCACCGCTTTAGTCGGATTGAGTTCTTCTCTTAGATTAAATGATATCAGTGTCAATGAAACCATTGGATCACAAGCAGCAATTGAAAAATTGAATAAATCACTTGAATCATTCCCAAGCTTATCCAAAGAAGCCAATATTTTCAAAGAATTGTGCGAATGTTATTTATTAGTCGGATTGAATGATCAAGCTTATCAAGCC…	AAAACGAGTGACGCACAGTATTTTCTGAGTTACCTGACAACAAGAATATAATGTGTTTTTTCAAGAATACACTTCTCCAGGAAATAAGATAGATTGTGTTCTTCTCCAGTGATGATAACCACAAATCAAACTTTACTTATCTAGTATAATTGGTTGGTTGCGGTTTCATAATATAAGGTTGTTAGTGTTGTAAATCGAACAAATCAGCAAACCAAAAAAAAAGTTCTAATTGTTAATGGTTCGGATTCTACAAGCATAAATTATCAGCAATCTAGGCTTTTTGGTTACATAATTATAATGATGGCAACACAACAGGACTACCTATTTCATCACATTCTGCATTCATTCGAATCTTCTTTTCAGTCCCAATTTTTAATTTTTTTTTTCCTGCAAAATTTT…	TTTTTTCTGCAGATTTATTTTTTTCTACCAACTTTTTGCATTATGCATTATGCATGTGTTGTGCATATGCATAAATAAATAATAATTACTAAATAATAGAATTCTATTGTCTAAGTATCTTTACATAATTAATTATTATCTTCTTGCATTTTTCCACATTGATGAAACTGAAATTGATTTCATTCTTTTTTTCTTCCAACTTCAAACTGAACATAACACACAGCCCACCTAGCCGACACAATCCACACAC
orf19.4166	8.693	1.25	>chr4:132053-133942 (orf19.4166)	>chr4:128107-130807 (CJN1688_Myc_BF_Array76 segment pValues)	>chr4:129124-129183 (constrained to 250bp centered on midpoint)	No	Motif 2
			ATGATGGATATTTATCAGAAGGCTCTCAAGAACCCTGATCCTCCCAAAAAACCTGCATCAACAACTACTACTCCGCCTTCATCTACTAGCACTGATTATAACACTCGTCTCCCACCCATGAACCATAATAACAATAATGTTGATAGCATGAATTACAACTACTCCCATGACAATGGTCTGTTCACTGGATCCACTACTACTACTACTACCACCAACATTAGCAACGAGAATAGCAATAATAATAGCAGCACTAATAGCCCCAATAGCAGACCATCATCTACTAATACCAATACCAATGCGCATACCTCAGAAGAAATCAAAAATAATGTCATTAGAAAGAAGAAAAACTCAAGGCGAAAGCATCGTAATTCCCATTTGGGTTGTGGAACTTGTAAAAAA…	ACAATACAAAGTACTTTTCTAACTTTCTCTTTGTGATGCCATTAGATACTTCATCCTTCACATGATTAAGAAAAATATACAACTGTTTAGTTTACCTAGCAATGCTTAATTTGTTTTTTTGGGATTATTTCGAAAATGAAAGAAAAATACGACTGACATCGATTGATGATTACGACCATTAACTACGATGCTGGATTTAGTCTTCATGGAATTAACGGTGGACATCTGTTGATGGCAAGCAAACTGTGGTATGTGTGTTTGCACACAAAAACTGATGTCTTGGCAAAGCCTTTTGATTGTAGTATTTTCTGGCATTTTCCTGCAAATGTAAATGCATTTGTGTCGTTTATGCAGTTATTGAGTATTGTATGCGTAACAATAGCAATTACAATCTATTGT…	CCATAGGCAGACCTCGGTTTGTAGAAAGTCGTTGTTAGTCAAAAAAAAGAAACAGGTAAGACATTGTCGTGTATACCTGTCAAAAAAAAAACAAGTGCCACGACTCGTATAATGGAAAAAACAGGGAGAGCAAAAATAGTACAAATGAAAATAATAATAAAACAGCTAATAATTGCATACTGCAGATAAATATGCACTCCTTAAATTTGTTTCTTATTTTGGTCTTTAACAAGGTAATAATAACCACTAC
orf19.4167	8.693	1.25	>chr4:127223-126684 (orf19.4167)	>chr4:128107-130807 (CJN1688_Myc_BF_Array76 segment pValues)	>chr4:129124-129183 (constrained to 250bp centered on midpoint)	No	Motif 2
			TTACGATAATTTTGCTAGACATCTCATTTTAATATGATATAGTTCTGCTATATTTTTTTCAATATTTTTATCCCATTTAACTTCTTCTTCTTCTTCGTTTTCTTCTGTAGTCTCTTTATTATTTAGCTGCTTGATTTTAGGTCCTACTTTATTTAAATCCACTCCATATAACGATTCACCAACGTTTATTACTTTTAAACAAGTTGAATAATCTCTTTTATAATAATGTAATTCACACACATGTAACAATTTGACTCTATCAAGTTTATCACTAATATCTAGTTCGGCTAAATTAACTTCATTCAACCAAGTATCAGTATTTATCATTGGTCCGGTTTCTCTCCATCTATTTAATTGATAATTGTATTCTTCTTCAGTTTGGATCTTCCGTTGTCGTTT…	ACAATACAAAGTACTTTTCTAACTTTCTCTTTGTGATGCCATTAGATACTTCATCCTTCACATGATTAAGAAAAATATACAACTGTTTAGTTTACCTAGCAATGCTTAATTTGTTTTTTTGGGATTATTTCGAAAATGAAAGAAAAATACGACTGACATCGATTGATGATTACGACCATTAACTACGATGCTGGATTTAGTCTTCATGGAATTAACGGTGGACATCTGTTGATGGCAAGCAAACTGTGGTATGTGTGTTTGCACACAAAAACTGATGTCTTGGCAAAGCCTTTTGATTGTAGTATTTTCTGGCATTTTCCTGCAAATGTAAATGCATTTGTGTCGTTTATGCAGTTATTGAGTATTGTATGCGTAACAATAGCAATTACAATCTATTGT…	CCATAGGCAGACCTCGGTTTGTAGAAAGTCGTTGTTAGTCAAAAAAAAGAAACAGGTAAGACATTGTCGTGTATACCTGTCAAAAAAAAAACAAGTGCCACGACTCGTATAATGGAAAAAACAGGGAGAGCAAAAATAGTACAAATGAAAATAATAATAAAACAGCTAATAATTGCATACTGCAGATAAATATGCACTCCTTAAATTTGTTTCTTATTTTGGTCTTTAACAAGGTAATAATAACCACTAC
orf19.4701	18.858	2.454	>chr4:168627-169553 (orf19.4701)	>chr4:162659-166474 (CJN1688_Myc_BF_Array76 segment pValues)	>chr4:164570-164629 (constrained to 250bp centered on midpoint)	No	Motif 2
			ATGTCATTGAATAATCCAAGTCAAGATTTAATTTTTTTCAAAGATAATTCACTAATATCAGATAAAATCATTAATCAAGAAACCACCACCACCACGACTACCACAGCTTCAAATAATTTTCATTCTTATTTATCAGTGATAACTTATAATCAATCAACTTCACCTAATTGGTTAATCAATGGATTAATTGAAGATACATTATTTGGTAATGCCACCAAAAGTTTAAATAATCATGAATCCTACCACCAAATGAAGAAGAAGGATATTATTATTAAGAATAAAAAAATCATGATTATATCATTTTTACATAATAAAGAGTTTTATATTAAAAATTGTAAACGAATTGGAATAAATCTTGAAGAAAAAGAAAAGGAACAACAACAACAACAATTTCAATTT…	GAATTTGTTGCTGCCCAAATTGCTGTAATAAGAAAGCATGCCGATTTACCAATTATTTACACTGTGAGAACTATGTCGCAAGGTGGTAAATTCCCAGATGAAAATGTTGACGAATTAAAGAGTTTGTTGTTACTTGGTATCAGATTAGGTGTTGCATACGTTGATCTTCAATTGACTGCTCCGAATGAACTCATTGAAGAGATTAGCAGTAAGAAGGGTTTCACTAGAGTCATTGGTACTTATCAAGATATAAATGGTGAATTGAAATGGAACAATGTTGAATGGAAAAACAAATATAATCAAGGTGTTTCCATGAATGCTGATATTGTGAGACTAGTCGGTAAGGCAAACTCAATTCAAGATAATTTAGATTTGGAAAACTTTAAAAAGCAGAATACT…	TTGATGAATACATTTTCCTAGGTTCTTCTTTGGCATCTTTTATTAAATAAATTGCTAATATAATTATGAAATGCTGCTACATATTTAATACATATTTTTTAAAGCGAAAGTAATAATTAGCTTTTGTATAATAGCTAGAATACCATTTTTTTGACCAAATGAAATACCTTAGAATTGTGACAAAATTTTCAAATCATGGTCAGCATTAATTCTTATTAGTATGAGCCGGGGCTTATTTGCTTTTTTATGG
orf19.2768	18.935	2.251	>chr4:465187-468654 (orf19.2768)	>chr4:461191-465801 (myc_CJN1688_BF_Array76 segment pValues)	>chr4:462577-462636 (constrained to 250bp centered on midpoint)	Yes	Motif 2
			ATGGGTTACGATAACATCAATCTTCAACCCAATTTCAAACCAATTGATCATCTTTATGATGATAGATTAAGACAATTCACTGACACTGGGGGTCAATTTCATAATTTGAATTTACCGAAATTTTATGATATTCATCGTCAAGAGATTCATGATTTGAAATCATGGAAAGTACCTGATGATAGTAATGGTAAAACTCAACGACCATTATTTAAAGATATTAATTTTGATGAAATAACTTGGGATAATATTGGTCTTGGATATAATTTTGGACCTTCATGGAAAACTTTTTGGGTTAAATTTACTTTGAAAATCCCTGAAGAGTGGTTAAAATATGAAGCATTAGAAATTGACTGGGATCTGAATTCAGAAGCATTAATTTATAATGATAAAGGTTTACCT…	CATTCATAACTTATTCTTGGGTTGGATTGTTGATGATGATGGCAATCTTGGCTCATCTATTCATTGGGTCAAGCCAATGACACCACAAGCAGGTCTAGCACCAGCATGACCAGTAGTTTTAGAATCTTCAAAACCACCTTTACCATAATCATCAGTACCAGCATGAACAACAATAGTTCTACCCAAGATAGAATCTTTACCAATCAATTTAATCAATAAATCTTGTTTGGTACCTTTAGCAACACCATTACCATCAGTAGAAATATTACCTAAATCACCAACATGTCTTTCATCATCTTCTGGAGCACCATGTTGTTTACCAAATGGATTGAAATGAGGACCAGCAGAAGTACAACCATTGGTGTTATCACCAAATTGATGAATATGGAAACCTCTCAA…	AATTGAGTGTAAGTGTACACTATGCAGGAATGTTGTTTGGAGGGGATTGGTTGCTAGATTCATCTAATCATAATGGGGGACTTCTAATACTTGAAATGAAAGTGTTGAGGACAGTGATCAAAAAAATAAACAGTAGGTTGTTATTTAGGGGAATATCTTTATTTATATATTATGTAAAGTCTGTCTTCTTTTTTTTTACTTGATTATTATAATTACTGAAGAGAACATGTTGCTATTAGGGACAGAAGAG
orf19.3794	24.421	3.402	>chr4:1054175-1052319 (orf19.3794)	>chr4:1050970-1056984 (myc_CJN1688_BF_Array76 segment pValues)	>chr4:1054817-1054876 (constrained to 250bp centered on midpoint)	Yes	Motif 1 and Motif 2
			CTATTTCTCAACTGAATGTTCTAAAACGTGTCGATTAAATACTCCTTTCTTATCAAACGATTGTCCACATGCTTCACAATTAAATTTCTTTGTATGGATTCTCATATGTTTAGCTAAATTCGAACTTTCACTAAACCGTTTATTACACCCGGGCCATTTACAAACCAATGGTCTTTCCCCCGTATGCACTCTAGTATGGATTGATAATGAAGAACTGGTAGCAAATGTTTTATCACAAATGGGACATTTGAAAGGTTTTTCTCCTGAATGAACCCGATAATGTTGTTGTAATACAGATTCCACTGCAAATGATGCTCCACAAATATCACATTTACAAGGTTTAAAATTAGTATGAATATGAATATGACGAATTAGTTTCTGTTTTTGTGTGAAAACTTT…	ACCAAGACTTTGCATCATACAAAATGCCACTATACCAATGATTCCGAACCCCAACAATAAAGCTGCAGGACCAGAAGCCAATGCCAAACTTGCCCCAATCATGATACCAGGTCCAATAATCCCAGCAAGAGCAATTAAACTTAGATGTCGATCTTTTAATCCATGTTTAAGACCAGTGGTCGAGTCATACGATATTGAGTGGTCACTATCTAGTTCTTGTGACCGTATCAGTTCTAAATTTTTAGTCGGTTCAGACATTTGATTATAGTAATATGACAAGTGTGAAACCAGTAAAAATAACAAAAATAGAAACTTTCTATTTAAATAAATTAAGGGTTTTTTTATTCCAAAAAAAAAAATGAAATTGAAAATAATAGTCTTTTATTTAATTATTTATAT…	TAAAGGTTGCAATGACCTTGGTGGTTATGCCAATTTTCGATTTTGTTCAATTTTTTTTTCCGGTGCTGGTGAGTGAGAGAGAAGATTAAATTAAATTAAATTGGGTGATTCACTTTTACTTTTACTTTACAATGAATTTTTCTTCTTGTTCTTCTTCTTATTGTTGTTATTGTAAAGGGATTTACTTCTAAATTAAGATACGTCGTGTATAGATGATCAAAGTGCTACCAAGTAACACCACACGGCATTA
orf19.3795	24.421	0.81	>chr4:1051227-1049686 (orf19.3795)	>chr4:1050970-1056984 (myc_CJN1688_BF_Array76 segment pValues)	>chr4:1054817-1054876 (constrained to 250bp centered on midpoint)	Yes	Motif 2
			TTATATCATCCATTTGTTATTGTCTACTCCTTTTTCATCGTCTTCTCTTCTACCTTCATCTAAATCGACTTCTTCCAAATTGACCCATTTCGATTTATGCCAAAGTTTAAATCCAAAATATAATACAAAGAAAAATGGCAACAATATATATGCATCTACCCAATTTCCAGCATCAAATGGTTTGAAATATGACCAACCTTGAATTAAAGCTAAAATAACGTTTAAAGCTAGCCCTAGTATTGGTAAATAAGGATACAACATCCCTTTGAATGGTATTTCGTCTAATGAACGACCTTGTAATTTCATTGCTTGTCTAAATCTAATATGATAAAAACAAACGTTACCCCACACAATAAACACAGCGACACCAGAAAGATTGACAATGTATTGATAAGCATT…	ACCAAGACTTTGCATCATACAAAATGCCACTATACCAATGATTCCGAACCCCAACAATAAAGCTGCAGGACCAGAAGCCAATGCCAAACTTGCCCCAATCATGATACCAGGTCCAATAATCCCAGCAAGAGCAATTAAACTTAGATGTCGATCTTTTAATCCATGTTTAAGACCAGTGGTCGAGTCATACGATATTGAGTGGTCACTATCTAGTTCTTGTGACCGTATCAGTTCTAAATTTTTAGTCGGTTCAGACATTTGATTATAGTAATATGACAAGTGTGAAACCAGTAAAAATAACAAAAATAGAAACTTTCTATTTAAATAAATTAAGGGTTTTTTTATTCCAAAAAAAAAAATGAAATTGAAAATAATAGTCTTTTATTTAATTATTTATAT…	TAAAGGTTGCAATGACCTTGGTGGTTATGCCAATTTTCGATTTTGTTCAATTTTTTTTTCCGGTGCTGGTGAGTGAGAGAGAAGATTAAATTAAATTAAATTGGGTGATTCACTTTTACTTTTACTTTACAATGAATTTTTCTTCTTGTTCTTCTTCTTATTGTTGTTATTGTAAAGGGATTTACTTCTAAATTAAGATACGTCGTGTATAGATGATCAAAGTGCTACCAAGTAACACCACACGGCATTA
orf19.1797	6.082	0.943	>chr4:1188003-1186816 (orf19.1797)	>chr4:1188107-1190208 (CJN1688_Myc_BF_Array76 segment pValues)	>chr4:1188795-1188854 (constrained to 250bp centered on midpoint)	Yes	Motif 2
			TTAAGTAAATTTTTTAATTAATTCCCATTTAAATTTATCCCAATTCAATCCATCATAATGTTTTTTATATAAAGATTGAATAAAATCACAACTAACATAATTATTGCTACTACTACTACTACTATTACTACTGCCCCCTTTATTATCAGTTTCAATTAATCTTATTGAATCATATCTTACAATCCATTGTAATAATGATAATTCTTGTAATTTCAATAAATCTTGATATGTAATTTCTTTAAAAGATTTTTGTGCCTGACCTCTTTCATCAGTATCATCTACCGATGAATAACTTTCCAATTCCATTTCTTTAAGACTTAACATTGATGAACTATTAGATGAAAGTCTTGTTGTTGTTGTTGATGTTGTTGCTGACATTAAATTCGATGGAGGAATAAT…	AGTTGAATAATTAATTAACTAATAATTATTCAACTCCAAAAGTGTGGCGTTTGATAGGTTGATATGAATAAGATGAAATAAATAATTCAATAGGAATGATAATTAAAGAGAGATAAAGAAAATAGAAGAAAGAAAATAGAAAGAAAAGAAAAAGGAATTAATTGAATATATAAGTTTACAAATGATAAAAATAAATAATTTAAAGTTGATAGTTGATTGATAGACAGTAATTGATTTAATGAATGAATGATGAGCGAGGGGCAAAATGGGAATAAAACGGCCACCACTTATTGTTTAAAATCCTTTTACGCGTTTAACAGATGAAGATGAAGATGATGAAGATGAAGATGATGAAATTTTTTTTGCCCTTTCTCTAACAAAATACTGCATATAAGGAGT…	AACCCCCTAAAAAAACAATGGAGTTAATCATATACACCCGCCATAACCACTAAACTGATACTTCCGAATAGGAATTTATCATCATTCATTGCTATTGCTCCCCCGTCAATTCTTTCTATTTCTTTCAAATTTTATATCTTTATTAGTAATTGATTTCAAATCCCACATTATCATTAACAATAGAAGCTTAAGCAAAAAAAAAAAAAAAAGAAAAAGAAATTTTTTGACAAGAAAAATTTTAAGTTAATCA
orf19.3112	17.699	2.245	>chr4:1566196-1564790 (orf19.3112)	>chr4:1564617-1568556 (myc_CJN1688_BF_Array76 segment pValues)	>chr4:1566367-1566426 (constrained to 250bp centered on midpoint)	Yes	Motif 1 and Motif 2
			TTACGCCCAATTACCCAATAAGCTCATGAGCAACATTCCCAAAATCAAACTTACTAAGGCAACTGTAGTTTTTACAAAAGAACTGTTTCTCAAGTGGCCGTGTAACCAATCGTGACTCCACATTTCAATTAAACCAGTCCAAAGGAGCACACCTGCTGAAAAAGAATCTAAAGTTCCCAATGCAATTAAAGTAGAGGGGTCATTACCGTTGAATTTGTTCAAAACACCGATACCAATTGCCATTCCAATAGGGGTGATTAATGCAAACATGAGTGCCATCACTAATTTAGTTGACAAACTTGCATTGGTAATAGATATAATTCTCGAAGACAAAGCCAAACCTTCGAAAAACTGATGGAAAACAATAACAATAAACAAGGTAATAAAGTAAACATCATC…	CATTTGGATAAGGATCAAATAAAAAGCGAGGCAATCAAGGCCGTTGAGAAAGAATACGAGACCCATTATGGTGGTCAGAGGCATTGGTCGCCAAACTTCAAACCAATAAGTTGGTAATTTACAGCTGCATATATTAGTATGTTCTGTAGTAATGTATATATGTATACGGAAATTTACGCCCAATTACCCAATAAGCTCATGAGCAACATTCCCAAAATCAAACTTACTAAGGCAACTGTAGTTTTTACAAAAGAACTGTTTCTCAAGTGGCCGTGTAACCAATCGTGACTCCACATTTCAATTAAACCAGTCCAAAGGAGCACACCTGCTGAAAAAGAATCTAAAGTTCCCAATGCAATTAAAGTAGAGGGGTCATTACCGTTGAATTTGTTCAAAACA…	TTTTCCAAGATTCCATCGGTCGCCAAGAGAACTCAACACTTTAACCACCATGGTATATATCTTCATTGCTACGGGCCCATATATTCATGTTTCCAACTATTCTGGGCAACCTCATTTTGTCCAACAATTTTGGTGAACAGTTAAAATTTTGCATGAAATCTTTCGCACCCACGCACTCTCATCACAACCACTACAGTTCTATTTGCCAAGAGATACCAGATGCAAGTAATTAATTTATTATTTTCTCGGT
orf19.3111	17.699	2.245	>chr4:1566705-1567604 (orf19.3111)	>chr4:1564617-1568556 (myc_CJN1688_BF_Array76 segment pValues)	>chr4:1566367-1566426 (constrained to 250bp centered on midpoint)	Yes	Motif 1 and Motif 2
			ATGAATTATTTATTGTTTTGTTTATTTTTTGCTTTTTCCGTTGCTGCACCAGTTACGGTTACCAGATTTGTTGATGCTTCACCTACAGGTTACGATTGGCGGGCCGACTGGGTTAAAGGTTTTCCGATTGATCTGTCGTGTAATGCCACACAATATAATCAATTATCTACTGGGTTGCAAGAAGCTCAATTATTAGCTGAACATGCCAGAGACCACACATTGAGATTCGGTAGCAAATCGCCATTTTTCAGAAAATACTTTGGAAATGACACTGCAAGTGCTGAGGTCGTTGGTCATTTTGAAAATGTTGTCGGTGCTGACAAATCATCCATTTTGTTTCTTTGTGATGACTTAGATGATAAGTGCAAAAATGATGGCTGGGCTGGCTATTGGAGAGGT…	CATTTGGATAAGGATCAAATAAAAAGCGAGGCAATCAAGGCCGTTGAGAAAGAATACGAGACCCATTATGGTGGTCAGAGGCATTGGTCGCCAAACTTCAAACCAATAAGTTGGTAATTTACAGCTGCATATATTAGTATGTTCTGTAGTAATGTATATATGTATACGGAAATTTACGCCCAATTACCCAATAAGCTCATGAGCAACATTCCCAAAATCAAACTTACTAAGGCAACTGTAGTTTTTACAAAAGAACTGTTTCTCAAGTGGCCGTGTAACCAATCGTGACTCCACATTTCAATTAAACCAGTCCAAAGGAGCACACCTGCTGAAAAAGAATCTAAAGTTCCCAATGCAATTAAAGTAGAGGGGTCATTACCGTTGAATTTGTTCAAAACA…	TTTTCCAAGATTCCATCGGTCGCCAAGAGAACTCAACACTTTAACCACCATGGTATATATCTTCATTGCTACGGGCCCATATATTCATGTTTCCAACTATTCTGGGCAACCTCATTTTGTCCAACAATTTTGGTGAACAGTTAAAATTTTGCATGAAATCTTTCGCACCCACGCACTCTCATCACAACCACTACAGTTCTATTTGCCAAGAGATACCAGATGCAAGTAATTAATTTATTATTTTCTCGGT
orf19.3178	19.638	2.318	>chr5:432773-434314 (orf19.3178)	>chr5:429464-432560 (myc_CJN1688_BF_Array76 segment pValues)	>chr5:430684-430743 (constrained to 250bp centered on midpoint)	No	Motif 1 and Motif 2
			ATGAGTAATTTCATTGAAGTCCAGAGGTCTAATATTCAAGAGATTGGTATTATAGAAGATTCATTATCAAGGAGATTATTAAGAAATCCTTATATATTACCGTCAAACTTACAGCCACGACCAAACATCCTTGTATCAAAAGTAACAAAACCAAATTCAACCAAAAGAATATCGATACTACAACAATATGAATTAGGTTATTTTAAAGATCGATATAATCAAATAATAAAAGGCTTGAATCATTGTCTTACTGACGAGAAGGAGTCATTTTCCAGGACATTAGAATTGATCACTGAGCCAGGTGATGGATTTGAAAAGTTTGATGAGATGATCAATGGCATCTCTCTGAATGACAATATAGTGGAAGATCCAAGAAAGTTGTATTCTAGCTTCAGTTCA…	GTCGTGTGTATATTGTAAAAAAAATATTTGGGTAAAGCGGAGAAACAGAAAAAAAAAACGCAATTCAAATCATTGTGACTTTTTTATTTTTTGGTCAATTGTACACGAATGTGTTTAGCACAAATACACTACCATACAAAAGAAGAAAGTAGAGAAAAAATTTTTTATGTTGAAATGAATGGAGCTGCTGCTCCTGCCACTACTACTTCTATTGCTGCCTGGTGTTAGTTGCCATCGAGAGAGAGAGAGAGAGACAAAAAAAAAACTTACCACCTATCAATCCATAATAAAATAATTGACACAAGTACACTACTGATGGGAAATTTTTCATCCACTTTCCTTTCTTTCGCTCTTTTCTTTGTTCTCTCTCTTTTTTTTTTTTCTTCTTTTTAATTCATA…	TTGATGGATAAAGTTTGTTTGGTTGATAGGCTTATTTGTTTTTACTATTGTTCTTGCATCGATATGTCTTGGTGATTGGAATCCAAATTTATTGAATGATAATATCCATCAGGCTTTTTATCTATTTATTTATGTTATGTTATGTTATCAACGCTGCTTTTTATTTCATTTTCTTCTTCTAGTTCCTCCTCCTTCTCCACTACCTCCTGCTTATTTTGTATTCCATAATTAATTGGATTTAACCAGTTGT
orf19.4349	9.605	1.454	>chr5:719675-717231 (orf19.4349)	>chr5:719679-721299 (myc_CJN1688_BF_Array76 segment pValues)	>chr5:720422-720481 (constrained to 250bp centered on midpoint)	No	Motif 2
			TCACATAAATCCTTCTAATACTCTTAAACATTTTTCTAATCGATCAATACCAACCTCATAACGTTGTTGATCTAATATCATATCTGAAGTTAATCTACTTAATGAATCAATAATTTTTTCAATCAATTGTTTTTCCTTTATGGGGATATTTAATTGATTAAATTCTTCACCAATTATTGTTCCATTCATACTTTCTAATAATGATATTAATGTAGTATAACTAAATGGTTTCAAACCACCACCACCATTAGTCCCTCTTGATTTTTTATTATTACGATGTTTTTTACTATTACTACTACCATGATGTTTTTTCCCATTATGATGATTTTCGGAATCATTAGAATTATGGTTATGTTTATCTTTAGATGATTTTGTATGTCTACTTGGACGTTTAATGGA…	AGCTATGTGTTGTTTGTTAGAGGTATTTCGCAGGGCAATAGGTTAACAATTAAATTGATATCTATAGTTACAAAAATTGGGAAATCAAACAGATATAAATTGTCCTAATACTTGCTAAATGGGATATTAATACCTAACGAATAGTGGAAAGTCTCAATGTTTATGGCAACACCGGTAATAAATAGGTATAATGAGTCAATTGAAAGTAGTTAACTTGACAACTATTGAAAAAACAAACTCGAGTAGGGGGAGGGGTGAATGTATAGTGTATATATATAGTATGACAACAGGAAAAGGAAGGAAAAGAAAGAAGTTCTGAATTAAATATATCAAATAAAGATGAAAATCTATTTGAATTGGAAGTGGAAGTAAAAGAGTAATTTAGTTGATCCTTGAAAA…	TGGTGTTACTACATAAAGAGATAGTTCATCACTAAACTTACTTACTATTACTTTTTCAACTCTTCACTAGTAACACTTGTTGTTAAACCCATTGGAAGTACCTTGCTGGTGGTCAAAGCTTGTTGGTTGAATAAGAAGAATGATAAAAAAATAACTAAATTGGAGGTTATGCAGATCGTCTAAAATTATTATCTACGCACACACACAAAAAAATTTTTATTATAGATTGTTTTGATTTAATCCAAATCAG
orf19.5518	15.486	1.07	>chr6:516554-515814 (orf19.5518)	>chr6:513490-517719 (myc_CJN1688_BF_Array76 segment pValues)	>chr6:517118-517177 (constrained to 250bp centered on midpoint)	No	Motif 2
			TTAATTTGATAAAATGGAGAATTTGTTTTTTCTAATTAAACTTAATTTAGAGTCATTTTTACCAACCGTTAGTGATCTAGTATGTTTTCTAATCAAATGAGTTTTATTGATGTTATTGGGTTTGGCACTTAATGTTGTAGAACGTTGTTGTTGTTTTTTGGATAAAAGCAATTCCATTTCGTCTTCTATTTCTTCATCAATTTCATCAATACCCGATTTGGCTAAATATTTGTCTCTGTATCTTCTTGATGGTGTCACATAGCTTGGGATGTTCAGTTGTTTATGTAAAGATTTGAATTCATTATTAAAGTTGATTGGTTGATATAATTCAGTCAATTGTATTGGTGCTGCGCCATTGGTTGAAATAAACCCTTTGAATTCATTAATGCTTAAATTACT…	AACATTATCTTGCTTATTATTTTTAAGTCCGACCGGTGCATTGCTGACCAATATGACTTTACACAATAATTCTAGTGGAAACTTTGTGAGCCAATCATAAAACAATTTCAAATCTGCCAAATCATCGACGTTGTTTAATGTATTGACTATTTCCTACTAAAATTGCATCTCAAATTGAATCTGGAATAGCAAGAGTACTAAAAAATGAATAGCAATAGATAACAAAAGTTAGAACAATTGGTGGCAACAAAACAATAAAGAGATTGAGACCACCTCCATCATCGTGATCGGCTTATAAATACTGCATACGGAAAAATTAACCCGCTGATAGTAAATTCTTTTTTTTCCGCATATGTTTGTCTTTTTTGTATCATAAAGATAACATTTACTTATTGGTTG…	CATTGGTTGTGGTGTTTGTGGTGTTTTACGTTATATTGTACTAATTTCTTCCTTCTTCTTTTATTGTGTGTTTATTTATTTGTTTACTAATAACTTCTTGGGCCTTTCTTTAATAAAAAAACATTGAAGAAGAACGCGCGCGACTTTGAAGAATAACAACTACAATTGCAATTGCAATAATTGCTACATTTCACCTTTTTTATTCAACGCGTAAGAATCTTGGTATTCCTTTCATGAAATATCCACCTAC
orf19.5561	13.143	1.758	>chr6:590486-593719 (orf19.5561)	>chr6:589345-591459 (myc_CJN1688_BF_Array76 segment pValues)	>chr6:590194-590253 (constrained to 250bp centered on midpoint)	Yes	Motif 2
			ATGATAATTCCCTCCTTGAAATTGACAACCACTAGAAGTTCCTTTGTTTCAGTGAGCAAATATTATTCAAGAATGAGTAATCAATTTACTATTTTATCTGATGACAAGACCATTGAAAAACCATTACTCGATGATCGTTCATATAGATTTATTAAATTGAATAACAACGGATTGAGAGTATTGTTAATAAATGATCCTACTACTGATAAAGCAGCTGCTTCTTTAGATGTTAATGTGGGTTCATTCACTGATAAAGAGTATAATATTTCTGGACTCGCCCATTTCTGTGAACATTTATTGTTTATGGGCACAGAAAAGTACCCTAAAGAAAATGAATATTCGAATTATTTATCCAAACATTCAGGTAGCTCTAATGCTTATACTGCTGCAGAACATACA…	ACTATCAAACACGATCAATTGATATGTGATTTCAAGAAACTTTTGGTTAATATCCATGATTCAAAGACAAATTTGCAACTTCCATCAGATCCCAACTTGGTTTTCCCCTTGCAGGTAACCGATGGAGAGAATTTTGAACCCCAGTTACTGGATCGTATAGCAGTGGACTTTTATCTTAGTCAAAACCAAGTTTGTATTGATTTGAAAAGTCTTCACAGAATAACAGAAAAGCCATGGTGTGAAATTGATGCTAATGGTAAATCGTTTGTCGACAAATTGAAGGAAGAAATGAAAAACAAGAGACTGTCAATTGGTGATAAATCTACGTCCGACGCAATCAATCAAAATAACAACACCAATATATTTTCTAACATGATGAGTCACCTTCTGTTGAGACAC…	AAATACTTTTTTGTGATCAGTACAAGTTCCATCTGTATGTCTTAATAGAATCGTGAGGTTTCATTTTTGTACACTCTATGTTTTATTTGTAGCTATAGTCGGAATAATATAATCAAAACAAATTAACAAAGCTAAAATGATTTAACCATCAAGGTTGTTTTTGGTGATAATGTGAAATTCATTACATTACTAAATGGCTGTGCGGTATTTTATCAATGCAAGATAACGAGCGAAAAAAAAAAAATTTGTG
orf19.5626	10.251	1.389	>chr6:710249-711478 (orf19.5626)	>chr6:708352-711525 (CJN1688_Myc_BF_Array76 segment pValues)	>chr6:709574-709633 (constrained to 250bp centered on midpoint)	No	Motif 1 and Motif 2
			ATGTCTCAGCCGAGTAGTGCTCAATTCAATTTCTATAGTAATCTGTCTTCATCATTAGAAGATCCAATATCACCAACTACATATCTGCTGTCACTGCAACTGCAACTGCAACCACAACCACAACCACAACTGCAAGTACAGTCACTGTCACTGGCACTGCATAATCATAATCATAATTATAATCATCAACGTCATCACCATAACAATAACACCAACAACAACAACAATGGTCATCACATTAAAAATGACAAATTACATAAATCCATTAAAAGATCATTGAGTAAATTAACATTTACTCCTCCTAATGCTAATATTCCTTCTAATCCAGTATCAGCTTCTTCATCAACGGGTCATAGTTTTTCTGAAGCAGATATATTTGAACGAACTTGTTCTAAACAT…	TTGATAAATGTTCTGTATACTCCCTCCTCCCCTTCCCCCCTTGCTTATTCTTTTTTTTTTTCCACCAAATTAAACGTTTTTTTTTTTTGTTCTTAACTTCCATTCCCATCAGTTGTTGTTGTTGTTGTCATTCTTGAGTCAATTGCTTCCATGTAATTAATTTTATTGATGGAAAATTCGTGACTTTGTTGGTGCACTCTCTTCTTTTTTTTTTTTTTTGTGGATGTTTGCTATAATGGATATGGGATATGTAGGCTGTTTTTTTTTTTTTCCTCCATCCGGTTAATGATCTCCACTTTAGAAGCAAACACATATTTAGGAATGCAAAAGAATCAAAAAAATGGGGTGGTTTTCTCTTTGTTTATTAGAGATTTTTAAGAGAGATCTAAAACAATTTTA…	ATGTGTGTGTGTGACCCAAATGGGGGTAATACTCACTCACTAAGTAATTTTGTGTCTCTTTCTATACTTCTAAAGAAAAAAACTCTCGTTATCTTTCTCAACGAATATTGTCTCTCTCTATTTGTGTATATATATATCCTAACCATCACCAACAACCAACAACTAACAACTAACCACTAACAACTGCTTACAATATACAATTTCGTCAAAGTTTGGTGTATCGTCGTCTTATTATTACTACCTGATTACA
orf19.7111.1	11.125	1.494	>chr7:15982-16662 (orf19.7111.1)	>chr7:14851-16844 (myc_CJN1688_BF_Array76 segment pValues)	>chr7:15304-15363 (constrained to 250bp centered on midpoint)	Yes	Motif 2
			ATGATTACCGAAAACGAAAAGATATCCTTACCCAAGATTGATTGGGCTCTTGATGCCTTGGAGCCATATATCTCTAAAGAAATTAACGATTTGCATATCAACAAAGTATGTTCTGCCATGCACCGAAAATGTACAACGCCAACTTACTAACTAAATAAAAACTAGCACCATGTTGCTTATGTAAACGGGTACAATGCCGCTATTGACGCACTTGAAAAAGCTGTTGGCAAGAGGGATCTCAAGTCGGTAGTTGAGATCCAGCAAAATATCAAATTCCACGGTGGCGGACACACCAACCACAGTTTGTTCTGGAAGAATTTGGCCCCTGTATCTAAAGGTGGTGGCAAACACCCTGATACCAGTTCCGCTTTGGGTAAACAAATCGTTGCTCAGTATGGG…	CACTCTTTAAAATCTCCAACAAAAGGGTTGTCAGAATTTGAGATACTCGACGATGAGACTTTGCGTGTCAGTATCCCCGTGAAAACATCAAAGACTGATCCAACACCTTGGTACAGATTATTTCTATTCAAATATGGAACTTGGTTAGCTGGCCTGCATGTTTACTTAAATGTAAGAAAAGTCGATTTCTTCCAACACCATCCCTTTGCAGTTGCAAGTTTACCTGAATCTGGTAAAATTACTTTGGTTATCAAAAAGAGAAACGGGTTTACAAAGAAATTGTACGACAAGGTCAAAACAATGCGCGACGAACAACTCGACAGCGAAACTTCCGAAACCGACCCCAACATTGTTAAATTAAAAGCTGCTTTCCGTGGTCCATCACTGGGTAAATTCCAA…	TTAAAAGCTGCTTTCCGTGGTCCATCACTGGGTAAATTCCAACCATTAATCACATTTGACTCAGTGGCATTTCTCGCCCAAGATTATGGCGCATCATTTGTATTGCCACTTTGCTTGGACTTGTTGCAGACTATTGAAAAAAAGGAAGTGGCTAAAAACTATTTGGGCCGACCAGCTCACCCTTATTTGAAAGTGTATTGGTCAGTAAAGAGGTTAAACAATATCTACTGGTATGAAGATTTGGTTAGAA
orf19.2837	6.733	0.975	>chrR:639090-638119 (orf19.2837)	>chrR:638318-640045 (myc_CJN1688_BF_Array76 segment pValues)	>chrR:639440-639499 (constrained to 250bp centered on midpoint)	Yes	none
			TTATTGTTCCTTCTTGTTAATTCGTCCACATTCATCCAATTTATATACTCCTAAAAGATATGCCAATCGAGTAACCACCAAATCAATTGCCATGGCAATTGAATCTCTAGCCAAATCAACTTTTGATCCATCAATTTCTTGCCAATTAACTGGCAATTCTTTCATATTGAATTTTTGAATTTCTCCTAATAATAATACTTCAACATCAAAAATCCATCTTTCAGTATGCATATGAGGGAATATATTTTTCACTGCTTCAAAATTAAACATTTTGAAACCACATTGAGTATCTCTAACATCTCTAATACCAAACACAAACACTAATGCATGAAGTCCATACATTAAAAAATTTCTAATAAATGATCGTTTAACTACAGCATCAGTATTAACCATATGCGC…	TCAACATCAAAAATCCATCTTTCAGTATGCATATGAGGGAATATATTTTTCACTGCTTCAAAATTAAACATTTTGAAACCACATTGAGTATCTCTAACATCTCTAATACCAAACACAAACACTAATGCATGAAGTCCATACATTAAAAAATTTCTAATAAATGATCGTTTAACTACAGCATCAGTATTAACCATATGCGCTCTTGATCCAATGGCAATTGATGGCTGACCATTGGCATTGGCAAGATAATTAACTAATTTGGCTACATCTGGGAACAGAGTAGCACCATCAGCATCAGCAAATAATGCATATTTCCCACGAGAATGTAATAATCCATGAGTGACAGCTCCTCCTTTACCTCTATTTTGTTTCAATTGAACTACTCTCATTATATGAGAC…	CTCATAACGATCTAAAACTTCATTCTTCTATTCAACAGTATAGTTTATAAAAGACTTGGCAAGATTAAAACCTCTAATAGGTAAGTTAATCCATATTGCAAAACTTGAATAAGATTTTATATACTTCCTAAATGTCTATATCGTATTTTTTCAACATCAAGTTCATCAAAATTATTGATATGTATAATTTGAGGATCATCTGGGAATAAATCAATTCCATTATCATCAAATAGGTAATTATGAGTGTAAT
orf19.539	14.322	1.781	>chrR:996363-994834 (orf19.539)	>chrR:995285-997885 (myc_CJN1688_BF_Array76 segment pValues)	>chrR:996481-996540 (constrained to 250bp centered on midpoint)	Yes	Motif 1 and Motif 2
			TTAAGCTAAAGCACCCATAGGGTCATAATATGGCAATGTATTGAATTCTTTGCTTTTCCAGATATCGTATGCTTTCTTTCCTGAATACTTCTTGTTTGTCACAATTTGGAAAACATATTCATCAAACCATTCATCGGTCATCATAAACCAACCCTTTTGACCAGAATCTTCGCCCCATGAATTTTCAATCTTCCATCTTACTGGTTTGTTTGTTTGTGGGTCGATGTGCACTCCAGTGATCACCATAGCATGTGTCATTTGGGATGAACCAACCTTCAATCTCTGCAGTTTGGTGATATCCAAGCTAAAGTCAAAAGCAGTTGAATAGTCATAGGCAGTTGTGTCCAAAATTCCAGATTTTGAATCGGAAAACTTGCCAACATCTGAACCAAAAAACAC…	TCGAGATTGATATATTCAATTGGTTTTCCACCAAATATGTTATTTAACCTTTCGACAGTGTATAATTTGTTGTACTCGTTTCTAGGATCATGGATCAAAGAAAAGTGTTCGGAAGCATCAAAGCGGACATGAGTCTTGTAAAAGTCTAATGGATTGGTTTTAAAAGACTTGTATTTCCCATCTTTGTCGATAAATTCCCACAAAAACTCGTCAGTTGGCTTAGGTGGTGTTCCTAAAGCTAAAGCGATTGTCTTATAGATAGATTTAATAGCACTTGCCTTGAAAGAACTAATAACATTCTTTGGTGCATCTTTAGCTATTAAACTTCTAAGCTTAAGTCCATATTCCCTTAATTTTTCCGTGACAACATAATTCAATTTTGATGAGTTAGTTGATTGG…	TTTTGGTAAAAATAAATGAAATGACCCAAAATTAGCTTTCAGAATAAGAAAGATCAAGCCTATTTATACTTGTTTTTATCCTTATGAGATAAGAACCACAGTTTGTAGATAATGCGGACAAAAAATCAATGTTCTATCTCCACATTTGCTCGTTTTCCCTTTTCCGAGTTTAGTTGGTGGTGCCACCTCCTTAATTAAAACGAGATATCCCTATCTACTACGCGGCACAACATTTAACTTTCGGATAACC
orf19.716	14.374	1.773	>chrR:1396474-1395974 (orf19.716)	>chrR:1395686-1398130 (myc_CJN1688_BF_Array76 segment pValues)	>chrR:1396670-1396729 (constrained to 250bp centered on midpoint)	Yes	none
			TTATATCTCAACAAGATCAACTTGCCAATTTATTTCTTGTAATTTCAAATTCAAATTCTCAAATTGAGTATTTAATTCTTGGGCCAAAGTATCATATTTATCAACATCAATAAATGATACAAATTTAATTTCATCTTTGGAATCTAATGGTTGTTCTTTACCTGCTGTTGATATTTTTTTCACAAATTGTAATTTTTTAAATATTCGGTCTCGACAAATTAATGCATCATTAATTGTTTTTATAGTATTATCATACTTTCCCATTGTCAAATCAAGTTCAATTGGAGTTATATTATTAGTATAATTTATTGATGATACCAATTTAGCCAATTCTTGAGATTTAGCAACATAATCTAAATACAATTTATCTGGATCATTGATTTTTTTCATACCAACTTG…	GCGGCAACCCTAAATCCCCAAAAACAAGAATAAAGAACTAGAACCATAAAAAACAAAAGTTCAAAACTTTGGAGGAAAATACTAAATAATAAAACAATTGATAATAGATTTGTACTTCATAACTAATAAAATCAGATAAAATAATTATAGGGGGGATATGGTTCTATAGTTCTATTATTCGATTTGGGTGGGTGGAAACGAGTAGTACCAACAATATTTTTTAAATCCTTTTACATAAAGTAACAAGTAAAGAATATTATCAATGGCGATCCAGCACCACTATCCTTTTTATATCTCAACAAGATCAACTTGCCAATTTATTTCTTGTAATTTCAAATTCAAATTCTCAAATTGAGTATTTAATTCTTGGGCCAAAGTATCATATTTATCAACATCAAT…	TTGATTTGTTTGAATATGGTTTTGTTAATGAGGATTAGAAAAAAGAGAGAAGGAATAAAAAAAAATTTGAAAAAAAGTGAACTTTTCTAGGTCTATTTATAGACAGAAATTCGGAGTCAGGAAAACACTTACACGATAATACAAGTTAAACCTCAATCGGTAGAGCCTTCCCAACAAAAGGATTTTGAAAACAGAGCAGCAGTATTCATAGCAACTAAAGAATCCATCAGCCAATTAGCTAACAAAACGA
orf19.715	14.374	1.773	>chrR:1397444-1397926 (orf19.715)	>chrR:1395686-1398130 (myc_CJN1688_BF_Array76 segment pValues)	>chrR:1396904-1396963 (constrained to 250bp centered on midpoint)	Yes	none
			ATGAAATTAGCTGAAGCATTAAATTTAAAAAAGAACTTGGAAAGAGATGCTGGTGAACTTAAATCATTAATTCTTAAATGTTGTCAAGCTCAAACTGGCGAAAACCCTCCATTTGATCCTAATGAATTATTTGAACAATATGAAGAAATTGATAAATTAATTACTGATATAACTATTAAAATACAACGAACCAATAATGAAATAAAGTTTGCCTATGATGATAATAAGTCTAATGAAGAACCACTTCGATCAATGACACAAGCTATTGCTGATATTGATGATTTAGAAAGACAAATCAATGTGACAGATGATATAATTCATAATGGTATTATTACAAAACTGTATTCGACCAAGAAGATTGCTGATGTGTCACATGTTGACGTGGTTGCATATGACAAG…	GCGGCAACCCTAAATCCCCAAAAACAAGAATAAAGAACTAGAACCATAAAAAACAAAAGTTCAAAACTTTGGAGGAAAATACTAAATAATAAAACAATTGATAATAGATTTGTACTTCATAACTAATAAAATCAGATAAAATAATTATAGGGGGGATATGGTTCTATAGTTCTATTATTCGATTTGGGTGGGTGGAAACGAGTAGTACCAACAATATTTTTTAAATCCTTTTACATAAAGTAACAAGTAAAGAATATTATCAATGGCGATCCAGCACCACTATCCTTTTTATATCTCAACAAGATCAACTTGCCAATTTATTTCTTGTAATTTCAAATTCAAATTCTCAAATTGAGTATTTAATTCTTGGGCCAAAGTATCATATTTATCAACATCAAT…	TTAGCTAACAAAACGAACAAACGAATGGAAGGTTATGATTCTTTCACAAAAGATGTTTGCCAATAATTTGCTCGCAACAATTGTAGAATCACTTTGTTACATCAAAAATGCCTTTCAAGAGGCAAAAATAATGAAGGAAGGAGGCTTAAAAAACCTTGATGGTTATATTGAGCTAGACGAAACCACAACATTTGTCTACATTTGCCTACAATTGTTGATGAAATTATAGAATTTAGTTCCAGGAGAAGTC
orf19.2356	12.023	1.539	>chrR:1532293-1530740 (orf19.2356)	>chrR:1534281-1536573 (myc_CJN1688_BF_Array76 segment pValues)	>chrR:1535136-1535195 (constrained to 250bp centered on midpoint)	No	Motif 2
			CTATTTATTAGATTGTAATAATTTTTTAATAAAATTAGAATTATCATAATATTCATCATTAAATTTGATTTCTCCAACATTTACCCCTATTTGCTCGGACACTTGTGATTGTTGTGGCACTTGTTGTTGTTGTTGTGCTTGTTGTTGTCTTTGTTGTTCTTCTTCTTCTAATCTTTTAGCTTCTTCCATTAATGGTCTAATACACAACCATCCAGTTTCAGTTCGAAAATGTCGACTTAAAGCATCACTACGAGCAAAAGTTTTCCCACATCCCCAAGATGTAACTCCATCATTCAAATAACCTTGACATTTAAAATTTTTAACACCTTGATGTAATAATTCATGTCTTTTTTTATCATGCAGTCGAGCAAATCGTTTAAAACATATATTACAATGATA…	CGAATCTGCCAATAAGTGAGAAAAGATTGTGATTCATACATATACGCATATACGTAAATGCACACATATGCCACAATTTCTCTCTGTTTCTGTGTCTCGGTCCGATAAGCAAAATGAAACAAGAGAATAGTGGACCACACAGTAAGAGCGATTGTCTAGGTACTAAACTAAACCATAGACACTACTACTACTACAACCAGAAGAGCGAAAAAAAATAAAGGGCAGGATGATATCTAAGCTTTTTTTTTCGCCTCTTCCTCCTCCTTTCCCGTCCCTGATAATGTATTCGGGTAAATGTTTAGCCTTTAAGGACGGCACAACGGTATGCCACAACTAACCATAAGATTTTTTTTCCACCCGGTAGCAACTTTATAGATATGAAGCAAAGAAACCTTAATG…	CATCATCCACCATCCACCACTATTTGGTAAAGCCATTGTTGTTGTTGTTGTAAAGGTTCTGGACCCATCTTTTAGTTCTCATTATCTTCATTCTAATTCCCATTATCATCTCCGACGGATTTAAAAGATTGACATATTTTCATTGATGTAATTTTTTTTTTTTTTTGACGTTACTTAGTAAAGATATAATTTTAGTAACTGAACAGAGCGGAGCGGAGATAAAAATCATGAATGGATCACCAACAAGGTA
orf19.3737	14.235	1.989	>chrR:515362-512981 (orf19.3737)	>chrR:514723-517440 (CJN1688_Myc_BF_Array76 segment pValues)	>chrR:516070-516129 (constrained to 250bp centered on midpoint)	No	none
			CTATAAACTATTGTTACTTGAAGTGATGATAGTTGCAGTACCAAACCTATCACTGGACTCAACTGATTCGGCTTTGCTATTCAAGTCTCCAGCTTCGGGTGCCTCTTTTCCAATAAACTTATCCAATGAATTTGCGTGGCTTCCAACTTTGTCGATTGAGTTTGTTCTGCTGTTAACATAAATTTTGCCGTTGCTTTCGTGGTTTCCATTGGATAATAAGTCCTGACATAGCTGATCATAATAGTTTTTCAATTCTCGCAAATCCTGGATAGAAAGGGATTCGAAATCGGAATTATAAAACTTTGTTAGCTGTTCGATATCAACAATCAATTCTTCCGATAATACTTCTGGCTTTGCTTTAGGTGGAATCGGTGGTTGGACACTGGGCATAGTGGATGC…	TCAAATCTTCTTGAGTCAAGTTATCAATAATGTTCACCAACTTATCTTGATTTCCAAGGTCTTGATCAATAAAATGTTTAAATGATAAGTTTAGTTGGCGCAAACAGTTTAATTTCTCCTGTAAAAACTCTTGGTATATTGTGTCCTTCTGATCAAAACGAAATATCTTGTCGTACAAACAAATGTCGTCACCCAAACTAACCGATTGAAACAACTCCAACTCTGCCAAATGGATTGATTCAAATATTGTTAATAACTTGTAGTAGTTGAAGACACGTAATTGGTATAACGCATCGTTATCTGACCTTTTCAATAGTCTAATGGAAGATGTGCTATAATTTGCTATGGCCAATAGATAATCAAACACTTTTGGGTTTTCGTTGAAATAATCACAGTGGG…	ACCCCCCTTTCATTGGAAAGCACAAATTTCAATCGAAAGTCAAAAAAATCTTATACAAGAGACAAAATACGCATTGGTTCACTCAATAAATAAGAATGAGGGCACAGTCGATGCTTTTAACGAGTTAATTCATTGTTTGAACCTGAATTTTTATTAAAAACACGTTAAACTGTGGTTATGATTTGTAAGGGTTCTCGGCAAAAAAAGAAACTTAAAAAAATGATTCCGCCCAGGATCGAACTGGGGACGT
orf19.3735	14.235	1.989	>chrR:518702-520029 (orf19.3735)	>chrR:514723-517440 (CJN1688_Myc_BF_Array76 segment pValues)	>chrR:516070-516129 (constrained to 250bp centered on midpoint)	No	none
			ATGTTTATAAAGCAAAATGACTCAATTCATGAAAAGAATACACATAAATTTCAGATTGACTATTTCTTAGAACGTCTTAAAATTCATATTGCAGAATATGTGGAAGTGGTATGTGTTCTTAGTAAAATTACTTATCTAGACGCTAATAGGTGAGGTTTCACTTACTAACTCCAGTTAAGAGCTTACAAAAACATGTCTCTTCTATACAAGAAAAGCAAAACACTGATAAGCTTTGTTTGAAATTAGAAGAGCTATCAAAACGGATCGAGGAGCAAGAGAGTGGGTACAATGATGTGGTGCTTAGAATGATTGAAACTAATGTTTACATGATGCTAGCAACAATACAAACCACAGACTACAATTTATTCAATCAGCTAACAATTTACTTTAAAAAGCTTA…	TCAAATCTTCTTGAGTCAAGTTATCAATAATGTTCACCAACTTATCTTGATTTCCAAGGTCTTGATCAATAAAATGTTTAAATGATAAGTTTAGTTGGCGCAAACAGTTTAATTTCTCCTGTAAAAACTCTTGGTATATTGTGTCCTTCTGATCAAAACGAAATATCTTGTCGTACAAACAAATGTCGTCACCCAAACTAACCGATTGAAACAACTCCAACTCTGCCAAATGGATTGATTCAAATATTGTTAATAACTTGTAGTAGTTGAAGACACGTAATTGGTATAACGCATCGTTATCTGACCTTTTCAATAGTCTAATGGAAGATGTGCTATAATTTGCTATGGCCAATAGATAATCAAACACTTTTGGGTTTTCGTTGAAATAATCACAGTGGG…	ACCCCCCTTTCATTGGAAAGCACAAATTTCAATCGAAAGTCAAAAAAATCTTATACAAGAGACAAAATACGCATTGGTTCACTCAATAAATAAGAATGAGGGCACAGTCGATGCTTTTAACGAGTTAATTCATTGTTTGAACCTGAATTTTTATTAAAAACACGTTAAACTGTGGTTATGATTTGTAAGGGTTCTCGGCAAAAAAAGAAACTTAAAAAAATGATTCCGCCCAGGATCGAACTGGGGACGT
orf19.2822	11.525	1.505	>chrR:586664-585819 (orf19.2822)	>chrR:589336-593728 (CJN1688_Myc_BF_Array76 segment pValues)	>chrR:590753-590812 (constrained to 250bp centered on midpoint)	No	Motif 2
			TTATTTACTACTTATTATACTCATTACACTCTTTTCTTCACCTATTAGTTTATAAATGTTTAATAATTCAATCATTATTTGTGAATTTCTTGTCTTCTTTTGCAATTCCTTTCTAATTAATTGATCCAAATAACTCTTAAACTCTAGTTTTATCGATGCGATTTTATTATTTATATAATTGTCATGGAAAGGAGAATTCACTCTGTGATTTCCATTGTTGTTATCGTTATCGTTATTGTCGATACTATTATTAACATCATCAATATTACCTAATTGTATGAACTTATTCAAGAAAATTTCAATATTATTAATTGATAAATATAAACTAGTCAAAGTTTTCAATTGATTCAAACCTTGGATATTATTCTCTTCCTGTATTTGATTATTCATACAATTATC…	AGCCGTGGTCATTGTTAATGTTATGGTTATGATTATTGGAATATGTAGTAGAGTCAAAATGAACTAAAAAGAGAAAAATACCTTTCAAAAACAGGAAACTGCAACATCGACCCAGAAAAAATAAAATAAAAATAAGAATTAAGTAGTACCGAGGTGACAACTGACAGATTCGAGTAATAGATTGGTAGGTTGGTTTAAAAAAAATTAGTAAATTGACAGATTTGTCATATTGACACACATACACACAAAAATAAAAAAAAAGAGAGAGGGAATTTATTTTGTTAGGATGGGCTATTACATTTGAAGCTTCAAATATTTTTTTGTCAAAGGCATGTTTGAGCAAAAAACAAATTGCAGATATACGTTATGTAGTTAAGGTTAATATGATAGACAAGATGA…	ATATTATTTCTTCTTGAATGAATTGCTCGGGGGAGGAGATAATAGAATAATAATTAATGTCCCTTCCCTCCTCAAAGAAGAAGAAGGAAAATGAAGAAGAAGAAGGAAAACATCCGCAAATTCACAAATTGGTGAAAAGCTAAAAAGTAGGCAATTTCTCCTAACCAACAAGGTGCAAAAAAAAATCGGAATAAACTTTTATGGTTGATTTATTATTTTCTTTTGAACACTGGAATATGAATATAAGGAG
orf19.7336	14.74	1.828	>chrR:1999668-1997854 (orf19.7336)	>chrR:2000049-2003063 (myc_CJN1688_BF_Array76 segment pValues)	>chrR:2001574-2001633 (constrained to 250bp centered on midpoint)	Yes	Motif 2
			TTAAACATTCTCACATTTAACAGTCATTGAAGAAGCAGAAGATTCAAGATCTTTTTTGCGTTCAATGAAATCTTTAGTATCGATTGGAGTTTGTTCATCTAAAGCTTTCAATCCATTATCTTTAACAAACATGGCCGTAATAACACAAATAGCCATTAATGGGATCAAGAAATAATAATAATTTCTTAATGCTGCAGTATAAATATCTTTAATTTCATTAATTTGTTGATTATTCAAATTTGTCAATGGGATTTTTTCATAAATATGACCTTTAATATAATTAATTGTTTCCGGTGACAAATTTGAATTGGAACTATTAAGGGGTTTCAATTCTTTTAAAACGGAATTACTAACAATAGTGGATCCAATAGCAATACCCACGGTACCACCTAATGATCT…	TGTAGTTGAAAAAATAATTACAAGGGAAAGGGAAAGGGGGGGGTGTGAAAATAAAAAAATAATATAAAAAGAACAAGAGATCTATATTAGCCAGTAATAGCAATGCCCATTAACAGAAAGTAATTAAAAAACAAAGAGTAAAACGGTGAAAAGGATGTGAAGATATATAAGAAAACGTTAGTAATTAGAAGGGGGGGAGGGAAGAAATCGGAATTGAAAAAACAAAATAAAGAACGTTTTTAAAAAAATTAAAAACCATACATATATACACCCAGAGAAAGTGATTACACAGTAGTAGTAGTTGTTGTTGTTGTTGATTGTCCTTTGTTAGTTTGCCAAAAAAAAAAAAAAACAATACTAAGTTTATTACAATAAAGAACATTTTTCTTATTAGTTTGA…	AAAAAAAACTCATTAAATCAACCTTGATGGTTGTAGTAAGTTTGATTTACTGTGGTGGTGATGGTGGTGGTGATGATGATGATGATGATGATTGCTGTTCGAAATAAGTTTGACACAAAGAAAAAAAAAAGGGGGGTGGAATAGAGTAAAAGACGATGGGGCTTGCTTGAGAGATAATAGAAAATCTTTTGACAAGTAAAAAGGAGGCTCCAAAAAATTTGAAGCTGAGTTATTAAAGGTGGCTGTAATT
orf19.7601	19.366	2.028	>chrR:2196064-2196879 (orf19.7601)	>chrR:2192924-2196579 (myc_CJN1688_BF_Array76 segment pValues)	>chrR:2195373-2195432 (constrained to 250bp centered on midpoint)	Yes	Motif 2
			ATGAATAGTCTATCAATTAAATTCAGAAATCGGCACTGCAACAACTTGCTAATATTTGCGCGAAATAAATCCAAACAGAATGTACGGAAATATATTGATCTGGTCAGCAACGATACGTACTCTAACAAGAGACGACAGAGTTTATTCAAATCTCGAGCGGCATTCAAACTTCAAGAAATAGATAGTAAATACAGAATCTTCACTAAGAGAACAAAAAACATCGTTGATTTGGGGTTTGCACCAGGAGCTTGGACCCAATTTGCAGTTCACCGCCTAGAAGAACAGAATCTATCACACAACATACTTGGTATTGATATCAACTTGGCAACTCCAGTTAAAGGATGTCACTACATGCAAGGTGATATTATGAATAAATCTACTCATGCCAAAATTAGAAAT…	ATTCACTTGGTTGGAAAATTCAACTATCCCATTCTTTGACACCCTTAAATGGATTGATGAAACCGGTTCTTTGCTTCTTGAATCAGCCAAAGTATTGCTAAAATCTAAACCAAATTTAAAAGTCACTCAACATTTGACTAACGGTCACGATGTGGCCGCACCAAAACTTTATACTGAAGGGCACACCATTGTGAGTGATGGCAGTAATATCAGAGATTTGGAATTTCAAGACCATCAAGAGGATGAAGAGGACACTGAGGAATCTTTGGCTGAAAAATTAGAGCGATTGGCAATGGATCAAACTTCACAACAAAAATCAAGAAGAAGGAAACTAGAAGAGGCAAGAAGTGGTGTATCTTTATCGATTGTATTAACCCAATCTTTGAAAAATAATGATCA…	AGTTATCTTTGTTTCCTAGTTTGTCAATTGTGTTTGTTTCAACTTACCTTTCCAACAGTAGATTCAGACATTGTAGTGATATTAATTTATAAATATAATTGATTATAAAAATGAACAAGTAAGAAAGAGAGATTGTAAAATTTCCCCTTTTTTTTTGTTTTCTCGATCTTTCCTTCAAAAGAGTTTCCATCGATTGCTTTTATACCCTTGAGTTAGATTTTTCAACAGCAAAAGAGACAACGCCATCTGA
orf19.7600	19.366	2.028	>chrR:2195347-2193998 (orf19.7600)	>chrR:2192924-2196579 (myc_CJN1688_BF_Array76 segment pValues)	>chrR:2195373-2195432 (constrained to 250bp centered on midpoint)	Yes	none
			TCACCATAAAGAAACAACAGCTCTAATACAGTCGCCTCCGTGCATTTCATCGAAAGCAGTGTTGATCTTGTCCAATGGTTCTCTGTGGGTGATGAATTCTTCAACCTTGAGTTTACCATCCAAGTAATCTTCAACTATACCTGGCAATTGAGATCTACCTTTAACACCACCAAAGGCAGCACCTTTCCACACCCTACCGGTAACTAATTGAAATGGTCTGGTAGAGATTTCTTTACCAGCAGCAGCAACCCCAATGATAATAGAAGTACCCCAACCTTTGTGACAAGCTTCTAATGCATTTCTCATGACGTTGACGTTACCAGTACAATCAAAAGTGTAGTCACAACCACCATCGGTCATTTCAATTAATTTATCGACAATGGTAGTCCCCTCTGGCAA…	ATTCACTTGGTTGGAAAATTCAACTATCCCATTCTTTGACACCCTTAAATGGATTGATGAAACCGGTTCTTTGCTTCTTGAATCAGCCAAAGTATTGCTAAAATCTAAACCAAATTTAAAAGTCACTCAACATTTGACTAACGGTCACGATGTGGCCGCACCAAAACTTTATACTGAAGGGCACACCATTGTGAGTGATGGCAGTAATATCAGAGATTTGGAATTTCAAGACCATCAAGAGGATGAAGAGGACACTGAGGAATCTTTGGCTGAAAAATTAGAGCGATTGGCAATGGATCAAACTTCACAACAAAAATCAAGAAGAAGGAAACTAGAAGAGGCAAGAAGTGGTGTATCTTTATCGATTGTATTAACCCAATCTTTGAAAAATAATGATCA…	AGTTATCTTTGTTTCCTAGTTTGTCAATTGTGTTTGTTTCAACTTACCTTTCCAACAGTAGATTCAGACATTGTAGTGATATTAATTTATAAATATAATTGATTATAAAAATGAACAAGTAAGAAAGAGAGATTGTAAAATTTCCCCTTTTTTTTTGTTTTCTCGATCTTTCCTTCAAAAGAGTTTCCATCGATTGCTTTTATACCCTTGAGTTAGATTTTTCAACAGCAAAAGAGACAACGCCATCTGA
orf19.7610	13.498	1.721	>chrR:2214444-2217212 (orf19.7610)	>chrR:2211750-2213281 (myc_CJN1688_BF_Array76 segment pValues)	>chrR:2212283-2212342 (constrained to 250bp centered on midpoint)	Yes	Motif 2
			ATGACATTCACATTCCCTAATAACGCATCCAATACTCAATTCAAACATCACCAACAACAACAATCAAATACTCCAACCTCATCCAATTTTACTGAATCTGCATTGCCAACCAATAACGAGAATGCAGCTACAGCCACCATCAACAAGCCAACTACATCAGCTGTTAAAAAGCACCAGTTGAAACAAAAAACATGTAATAATTCATTATCATCCCTCAATTCAAATGCATCCGATACGACGATTTTTGAATCACCTTCACAATCAACACCTTTTGAATCTAAATCGTCACATAAACCAGATAGTTTGTCAACCGACACCTTAGTGGAAGACAAGCTTTTTTCTTCTTTACAACGACCACCGCCACCACAAGCTGCATCACAAGGACAGCACTCATACAAT…	ATTCAAATTAAATAATACAGCAACTCACAGAATACTAAGAATAGCGTGACAATACCCCGTAATTAATAAAAAAAGAGGGAACAAAATGGAAAGCAATTCTGGTCATGGGTGGGATGAATCAGATGACAATATAGATCTGGAACTGCTAAGAGATTGGGTTGTCTGATCAACTAATAAAAAGAATAACCAGCAAGCGACAATTAGACGATAATGTTGTTTTTTGAAGTATTTTATTTGATGAAAAAATGTACGGTGAATCAAAGCTAAATATTGACTCAAGACAACAACAAACAAACCTGTGCTTGCAATACGATCAAGTAGTAATACAAAAAAAAAAACACAACTGAATTCCACAATAACTACTACCCACTAGTCGACAGTTGGGTAGATTGTTAATAA…	TAGGAACAATGTACAATTGTAAAATTTTTTTTGTTCCAATTTTAGCTTTTTTCTTGCAAATCTAGATTTACTTTTATTTATTTTTTTGGAGCCATTTGGTAGTGGTACTCCGTATAATTAAGACGACAAAAAATATCTTGACTCTCTAAAACTTTACCTAATATACATTTAAGTATATGGTTGATAATTGGAAATATTGCAGTGGTTTGTATACTGCTCAAACTACCCAACAACAACCACAGTAGTTATC

## Sheet: MEME Motifs (sheet 2)
MEME Results
Motif 1	ACCTTGGTGGTTA
Motif 2	TAGTGGTTAT
MEME Parameters used:
model: mod= zoops nmotifs= 10 evt= inf
object function= E-value of product of p-values
width: minw= 7 maxw= 25 minic= 0.00
width: wg= 11 ws= 1 endgaps= yes
nsites: minsites= 2 maxsites= 9 wnsites= 0.8
theta: prob= 1 spmap= uni spfuzz= 0.5
em: prior= dirichlet b= 0.01 maxiter= 50
distance= 1e-05
data: n= 2250 N= 9
strands: + -
sample: seed= 0 seqfrac= 1
Letter frequencies in dataset:
A 0.339 C 0.161 G 0.161 T 0.339
Background letter frequencies (from /Users/btuch/data/genomes/C_albicans/meme.background.all_nt_sequences.fna.txt):
A 0.333 C 0.167 G 0.167 T 0.333

## Sheet: ChipView Plot (sheet 3)
Chromatin immunoprecipitation (ChIP) mapping of genomic Zap1 binding sites. Zap1 Myc-tagged strain CJN1688 vs. untagged wild-type strain DAY185 immunoprecipitation binding data were performed under biofilm conditions. The X-axis represents ORF chromosomal locations. The Y-axis is the Agilent normalized enrichment value (log2) for binding of Zap1. Zap1-Myc strain (blue line) and untagged wild-type…
